# Supplementary material for: Exploring Genomic Variants Related to Residual Feed Intake in Local and Commercial Chickens by Whole Genomic Resequencing
Source: Genes (Basel). 2018 Jan 24;9(2):57. doi: 10.3390/genes9020057 (PMC5852553; doi:10.3390/genes9020057)
Supplement: Supplementary file 1 [file genes-09-00057-s001.zip]

Archive with 11 entries (9 files):
- genes-238553-Supplementary Material/
- genes-238553-Supplementary Material/Supplementary Material/
- genes-238553-Supplementary Material/Supplementary Material/S1Figure.docx
- genes-238553-Supplementary Material/Supplementary Material/Table S1.docx
- genes-238553-Supplementary Material/Supplementary Material/Table S2.docx
- genes-238553-Supplementary Material/Supplementary Material/Table S3.docx
- genes-238553-Supplementary Material/Supplementary Material/Table S4.xlsx
- genes-238553-Supplementary Material/Supplementary Material/Table S5.xlsx
- genes-238553-Supplementary Material/Supplementary Material/Table S6.docx
- genes-238553-Supplementary Material/Supplementary Material/Table S7.xlsx
- genes-238553-Supplementary Material/Supplementary Material/Table S8.docx
