# Supplementary material for: Exploring Genomic Variants Related to Residual Feed Intake in Local and Commercial Chickens by Whole Genomic Resequencing
Source: Genes (Basel). 2018 Jan 24;9(2):57. doi: 10.3390/genes9020057 (PMC5852553; doi:10.3390/genes9020057)
Supplement: Supplementary file 1 [file genes-09-00057-s001.zip › genes-238553-Supplementary Material/Supplementary Material/Table S4.xlsx]

## Sheet: Located in genes
Table S4 The candidates SNPs related to RFI in Beijing-You (BJY)
GenomePos	Chr	ChrPos	Ref	Alt	BJY(H1)	BJY(H2)	BJY(H3)	BJY(L1)	BJY(L2)	BJY(L3)	Pvalue	Fst	GeneName	Gene	Feature	Feature_type	Consequence	cDNA_position	CDS_position	Protein_position	Amino_acids	Codons	Existing_variation	Extra	Phenotype	QTLs
599751650	chr5	55000502	C	T	35.7143	0	0	88.8889	83.3333	80	0.0040696	0.0967829	DACT1	ENSGALG00000012023	ENSGALT00000019620	Transcript	upstream_gene_variant	-	-	-	-	-	-	IMPACT=MODIFIER;DISTANCE=472;STRAND=-1;SYMBOL=DACT1;SYMBOL_SOURCE=Uniprot_gn;BIOTYPE=protein_coding;CANONICAL=YES;ENSP=ENSGALP00000019594;TREMBL=C0L7M5,Q1G7H4;UNIPARC=UPI0000D7CFAD		Drumstick and thigh percentage;Abdominal fat weight;Egg shell thickness;Abdominal fat weight;Carcass weight;Drumstick and thigh weight;Receiving feather pecking;Abdominal fat weight;Body weight (140 days);Non-esterified fatty acid level ;Wing weight;Troponin T concentration;Gizzard weight;Egg weight;Shank diameter;Growth (42-63 days);Bone mineral density;Marek's disease-related traits;
903317002	chr25	1366368	A	G	53.8462	0	28.5714	90	87.5	100	0.0153458	0.104669	FDPS	ENSGALG00000028880	ENSGALT00000044496	Transcript	upstream_gene_variant	-	-	-	-	-	-	IMPACT=MODIFIER;DISTANCE=1324;STRAND=1;SYMBOL=FDPS;SYMBOL_SOURCE=HGNC;HGNC_ID=HGNC:3631;BIOTYPE=protein_coding;CANONICAL=YES;ENSP=ENSGALP00000043372;TREMBL=R4GMB6;UNIPARC=UPI0002C8770C
747223643	chr10	19486516	C	A	90	100	100	37.5	33.3333	33.3333	6.77533e-05	0.106436	MESP2	ENSGALG00000026467	ENSGALT00000044141	Transcript	upstream_gene_variant	-	-	-	-	-	rs313145934	IMPACT=MODIFIER;DISTANCE=2655;STRAND=-1;SYMBOL=MESP2;SYMBOL_SOURCE=EntrezGene;BIOTYPE=protein_coding;CANONICAL=YES;ENSP=ENSGALP00000041251;TREMBL=R4GGT1;UNIPARC=UPI0002C87A4A		Abdominal fat percentage;Egg shell stiffness;Body weight (41 days);Body weight (35 days);Carcass ash content, dry matter basis;Abdominal fat percentage;Factor Fear;Fear-call latency;Body weight (ascites conditions);Transport loss;Antibody response to SRBC antigen;Egg shell strength;Carcass weight;
747223643	chr10	19486516	C	A	90	100	100	37.5	33.3333	33.3333	6.77533e-05	0.106436	GNRHR	ENSGALG00000020923	ENSGALT00000033582	Transcript	upstream_gene_variant	-	-	-	-	-	rs313145934	IMPACT=MODIFIER;DISTANCE=4785;STRAND=-1;SYMBOL=GNRHR;SYMBOL_SOURCE=Uniprot_gn;BIOTYPE=protein_coding;CANONICAL=YES;ENSP=ENSGALP00000032941;TREMBL=Q5EFE0;UNIPARC=UPI0000448CF3		Abdominal fat percentage;Egg shell stiffness;Body weight (41 days);Body weight (35 days);Carcass ash content, dry matter basis;Abdominal fat percentage;Factor Fear;Fear-call latency;Body weight (ascites conditions);Transport loss;Antibody response to SRBC antigen;Egg shell strength;Carcass weight;
747223643	chr10	19486516	C	A	90	100	100	37.5	33.3333	33.3333	6.77533e-05	0.106436		ENSGALG00000008275	ENSGALT00000013468	Transcript	upstream_gene_variant	-	-	-	-	-	rs313145934	IMPACT=MODIFIER;DISTANCE=364;STRAND=1;BIOTYPE=protein_coding;CANONICAL=YES;ENSP=ENSGALP00000013453;TREMBL=F1P3S4;UNIPARC=UPI00003AA4E2		Abdominal fat percentage;Egg shell stiffness;Body weight (41 days);Body weight (35 days);Carcass ash content, dry matter basis;Abdominal fat percentage;Factor Fear;Fear-call latency;Body weight (ascites conditions);Transport loss;Antibody response to SRBC antigen;Egg shell strength;Carcass weight;
1289297	chr1	1289297	T	C	15.3846	41.6667	13.3333	61.1111	90.9091	100	0.015206	0.10625	SLC35B4	ENSGALG00000008463	ENSGALT00000013794	Transcript	upstream_gene_variant	-	-	-	-	-	rs312284654	IMPACT=MODIFIER;DISTANCE=1878;STRAND=1;SYMBOL=SLC35B4;SYMBOL_SOURCE=HGNC;HGNC_ID=HGNC:20584;BIOTYPE=protein_coding;CANONICAL=YES;ENSP=ENSGALP00000013779;TREMBL=E1BUQ6;UNIPARC=UPI00003AAED7
932063659	chrZ	11391815	A	C	36.3636	0	7.69231	80	80	64.7059	0.00780023	0.127417	C5orf42	ENSGALG00000003631	ENSGALT00000005754	Transcript	upstream_gene_variant	-	-	-	-	-	rs316081148	IMPACT=MODIFIER;DISTANCE=1323;STRAND=-1;SYMBOL=C5orf42;SYMBOL_SOURCE=HGNC;HGNC_ID=HGNC:25801;BIOTYPE=protein_coding;CANONICAL=YES;ENSP=ENSGALP00000005744;TREMBL=E1C4Y0;UNIPARC=UPI0002C878C6
583173752	chr5	38422604	G	T	87.5	100	77.7778	36.3636	20	28.5714	0.00166379	0.0965541	NGB	ENSGALG00000010413	ENSGALT00000016953	Transcript	upstream_gene_variant	-	-	-	-	-	-	IMPACT=MODIFIER;DISTANCE=2105;STRAND=-1;SYMBOL=NGB;SYMBOL_SOURCE=Uniprot_gn;BIOTYPE=protein_coding;CANONICAL=YES;ENSP=ENSGALP00000016934;TREMBL=Q5QSB1;UNIPARC=UPI0000495F46		Carcass weight;Body weight (140 days);Non-esterified fatty acid level ;Wing weight;Troponin T concentration;Gizzard weight;Abdominal fat weight;Receiving feather pecking;Body weight;Antibody titer to LTA antigen;Abdominal fat percentage;Glucose level;Abdominal fat weight;Egg weight;Breast muscle weight;Egg weight;Shank diameter;Shank length;Egg number;Body depth;Growth (42-63 days);Heart weight;C…
893064086	chr23	3159972	T	C	37.5	50	20	100	83.3333	100	0.00474835	0.102538	FAM110D	ENSGALG00000001453	ENSGALT00000002208	Transcript	upstream_gene_variant	-	-	-	-	-	rs316388646	IMPACT=MODIFIER;DISTANCE=3418;STRAND=-1;SYMBOL=FAM110D;SYMBOL_SOURCE=HGNC;HGNC_ID=HGNC:25860;BIOTYPE=protein_coding;CANONICAL=YES;ENSP=ENSGALP00000002206;TREMBL=E1BUM3;UNIPARC=UPI00004497EF		Receiving feather pecking;Triglyceride level;Shank growth;Shank length;Shank length;Shank length;Shank length;Growth (post-challenge);
35343277	chr1	35343277	C	T	62.5	20	0	77.7778	80	100	0.0415398	0.103927	CPSF6	ENSGALG00000019355	ENSGALT00000016192	Transcript	upstream_gene_variant	-	-	-	-	-	rs314036715	IMPACT=MODIFIER;DISTANCE=339;STRAND=1;SYMBOL=CPSF6;SYMBOL_SOURCE=EntrezGene;BIOTYPE=protein_coding;CANONICAL=YES;ENSP=ENSGALP00000016173;SWISSPROT=Q5ZL34;TREMBL=F1NGU9;UNIPARC=UPI0000ECD349		Shank length;Antibody response to SRBC antigen;Carcass weight;Body weight (140 days);Egg weight;Egg weight;Egg weight;Subcutaneous neck fat weight;Total white fat weight;Visceral fat weight;Cingular fat width;Subcutaneous fat thickness;Body weight;Body weight;Shank length;Comb size;Thigh weight;Body weight;Body weight;Body weight;Drumstick muscle weight;Marek's disease-related traits;Body weight;…
337488970	chr2	142212220	A	G	0	16.6667	58.3333	100	75	75	0.0387391	0.0996789	ZFAT	ENSGALG00000016207	ENSGALT00000026126	Transcript	upstream_gene_variant	-	-	-	-	-	-	IMPACT=MODIFIER;DISTANCE=4465;STRAND=-1;SYMBOL=ZFAT;SYMBOL_SOURCE=HGNC;HGNC_ID=HGNC:19899;BIOTYPE=protein_coding;CANONICAL=YES;ENSP=ENSGALP00000026078;TREMBL=E1BYF2;UNIPARC=UPI0002C86C1A		Body weight (test end);Average daily gain;Breast muscle weight;Body weight (63 days);Shank diameter;Cloacal bacterial burden after challenge with Salmonella E;Liver weight;Fat distribution;Tibia bone mineral density;
337488949	chr2	142212199	A	G	0	25	53.8462	100	71.4286	81.8182	0.030144	0.0996789	ZFAT	ENSGALG00000016207	ENSGALT00000026126	Transcript	upstream_gene_variant	-	-	-	-	-	rs313067380	IMPACT=MODIFIER;DISTANCE=4444;STRAND=-1;SYMBOL=ZFAT;SYMBOL_SOURCE=HGNC;HGNC_ID=HGNC:19899;BIOTYPE=protein_coding;CANONICAL=YES;ENSP=ENSGALP00000026078;TREMBL=E1BYF2;UNIPARC=UPI0002C86C1A		Body weight (test end);Average daily gain;Breast muscle weight;Body weight (63 days);Shank diameter;Cloacal bacterial burden after challenge with Salmonella E;Liver weight;Fat distribution;Tibia bone mineral density;
1289328	chr1	1289328	T	A	10	30.7692	11.1111	53.3333	84.6154	85.7143	0.0103958	0.10625	SLC35B4	ENSGALG00000008463	ENSGALT00000013794	Transcript	upstream_gene_variant	-	-	-	-	-	rs313146198	IMPACT=MODIFIER;DISTANCE=1847;STRAND=1;SYMBOL=SLC35B4;SYMBOL_SOURCE=HGNC;HGNC_ID=HGNC:20584;BIOTYPE=protein_coding;CANONICAL=YES;ENSP=ENSGALP00000013779;TREMBL=E1BUQ6;UNIPARC=UPI00003AAED7
194883812	chr1	194883812	C	A	87.5	83.3333	75	50	25	0	0.0187257	0.0970066	PPME1	ENSGALG00000017312	ENSGALT00000027978	Transcript	upstream_gene_variant	-	-	-	-	-	-	IMPACT=MODIFIER;DISTANCE=389;STRAND=1;SYMBOL=PPME1;SYMBOL_SOURCE=EntrezGene;BIOTYPE=protein_coding;CANONICAL=YES;ENSP=ENSGALP00000027925;TREMBL=F1P526;UNIPARC=UPI0002C877FB		Body weight;Drip loss;Wing weight;Fear-call latency;Average daily gain;Body weight (168 days);
931884419	chrZ	11212575	C	T	61.5385	100	77.7778	28.5714	0	40	0.025095	0.132661		ENSGALG00000003605	ENSGALT00000005708	Transcript	upstream_gene_variant	-	-	-	-	-	rs315775118	IMPACT=MODIFIER;DISTANCE=4508;STRAND=1;BIOTYPE=protein_coding;CANONICAL=YES;ENSP=ENSGALP00000005698;TREMBL=F1NJ66;UNIPARC=UPI000240CB12		Egg shell strength;
50925640	chr1	50925640	C	T	15.7895	11.1111	50	76.4706	76.1905	93.75	0.0140794	0.0994419	C22orf23	ENSGALG00000012293	ENSGALT00000020086	Transcript	upstream_gene_variant	-	-	-	-	-	rs316021193	IMPACT=MODIFIER;DISTANCE=2073;STRAND=1;SYMBOL=C22orf23;SYMBOL_SOURCE=HGNC;HGNC_ID=HGNC:18589;BIOTYPE=protein_coding;CANONICAL=YES;ENSP=ENSGALP00000020059;TREMBL=E1C5L4;UNIPARC=UPI00004472AC		Spleen weight;Shank length;Age at first egg;Antibody response to SRBC antigen;Carcass weight;Body weight (140 days);Drumstick and thigh weight;Egg weight;Egg weight;Egg weight;Subcutaneous neck fat weight;Total white fat weight;Visceral fat weight;Shank length;Cingular fat width;Subcutaneous fat thickness;Breast color;Egg weight;Drumstick weight;Egg number;Haugh units;Body weight;Body weight;Shan…
359463992	chr3	15377480	G	A	100	100	100	50	66.6667	14.2857	0.0218288	0.0966811	GNMT	ENSGALG00000008575	ENSGALT00000013966	Transcript	upstream_gene_variant	-	-	-	-	-	-	IMPACT=MODIFIER;DISTANCE=2171;STRAND=1;SYMBOL=GNMT;SYMBOL_SOURCE=HGNC;HGNC_ID=HGNC:4415;BIOTYPE=protein_coding;CANONICAL=YES;ENSP=ENSGALP00000013950;UNIPARC=UPI0002C87F2E		Body weight;Body weight;Body weight (35 days);Abdominal fat weight;Abdominal fat percentage;Antibody response to SRBC antigen;Antibody response to KLH antigen;Breast muscle percentage;Average daily gain;Body weight (42 days);Body weight (504 days);Antibody response to BA (Brucella abortus);Body weight (336 days);Body weight (84 days);Abdominal fat weight;Dressing percentage;Breast percentage;Comb…
719366573	chr9	15071126	G	A	11.1111	25	35.7143	88.8889	100	50	0.0292396	0.110383	SLC12A9	ENSGALG00000027283	ENSGALT00000043568	Transcript	upstream_gene_variant	-	-	-	-	-	-	IMPACT=MODIFIER;DISTANCE=2910;STRAND=-1;SYMBOL=SLC12A9;SYMBOL_SOURCE=HGNC;HGNC_ID=HGNC:17435;BIOTYPE=protein_coding;CANONICAL=YES;ENSP=ENSGALP00000043034;TREMBL=R4GLF4;UNIPARC=UPI0002C86CCB		Shank diameter;Body weight (63 days);Average daily gain;Body weight (84 days);Body weight (336 days);Body weight;Antibody response to SRBC antigen;Egg weight;Egg weight;Feed intake;Growth (46-112 days);Body weight (200 days);Abdominal fat weight;Wing weight;
51265648	chr1	51265648	C	G	28.5714	30	27.7778	53.3333	100	100	0.0232692	0.100123	SS3R	ENSGALG00000012457	ENSGALT00000020361	Transcript	upstream_gene_variant	-	-	-	-	-	rs313299902	IMPACT=MODIFIER;DISTANCE=4076;STRAND=1;SYMBOL=SS3R;SYMBOL_SOURCE=Uniprot_gn;BIOTYPE=protein_coding;CANONICAL=YES;ENSP=ENSGALP00000020334;TREMBL=Q4ZJF2;UNIPARC=UPI000050BBB6		Spleen weight;Shank length;Age at first egg;Antibody response to SRBC antigen;Carcass weight;Body weight (140 days);Drumstick and thigh weight;Egg weight;Egg weight;Egg weight;Subcutaneous neck fat weight;Total white fat weight;Visceral fat weight;Shank length;Cingular fat width;Subcutaneous fat thickness;Breast color;Egg weight;Drumstick weight;Egg number;Haugh units;Body weight;Body weight;Shan…
904898204	chr26	756431	G	A	23.0769	27.2727	27.2727	100	88.8889	54.5455	0.0158773	0.106317	PPP1R12B	ENSGALG00000000336	ENSGALT00000000450	Transcript	upstream_gene_variant	-	-	-	-	-	-	IMPACT=MODIFIER;DISTANCE=2773;STRAND=-1;SYMBOL=PPP1R12B;SYMBOL_SOURCE=HGNC;HGNC_ID=HGNC:7619;BIOTYPE=protein_coding;CANONICAL=YES;ENSP=ENSGALP00000000449;TREMBL=F1NU91;UNIPARC=UPI0002C87119
904898204	chr26	756431	G	A	23.0769	27.2727	27.2727	100	88.8889	54.5455	0.0158773	0.106317	CSRP1	ENSGALG00000000318	ENSGALT00000000424	Transcript	upstream_gene_variant	-	-	-	-	-	-	IMPACT=MODIFIER;DISTANCE=3560;STRAND=1;SYMBOL=CSRP1;SYMBOL_SOURCE=EntrezGene;BIOTYPE=protein_coding;CANONICAL=YES;ENSP=ENSGALP00000000423;SWISSPROT=P67966;UNIPARC=UPI00001711EC
602601087	chr5	57849939	G	C	40	60	16.6667	81.8182	100	100	0.0167156	0.0952459	ABHD12B	ENSGALG00000020342	ENSGALT00000032445	Transcript	upstream_gene_variant	-	-	-	-	-	rs313744404	IMPACT=MODIFIER;DISTANCE=2249;STRAND=1;SYMBOL=ABHD12B;SYMBOL_SOURCE=HGNC;HGNC_ID=HGNC:19837;BIOTYPE=protein_coding;CANONICAL=YES;ENSP=ENSGALP00000031809;TREMBL=F1NMM5;UNIPARC=UPI0002C87EF4		Drumstick and thigh percentage;Abdominal fat weight;Egg shell thickness;Abdominal fat weight;Carcass weight;Drumstick and thigh weight;Receiving feather pecking;Abdominal fat weight;Body weight (140 days);Non-esterified fatty acid level ;Wing weight;Troponin T concentration;Gizzard weight;Egg weight;Growth (42-63 days);Bone mineral density;
602601087	chr5	57849939	G	C	40	60	16.6667	81.8182	100	100	0.0167156	0.0952459	NIN	ENSGALG00000012361	ENSGALT00000020190	Transcript	upstream_gene_variant	-	-	-	-	-	rs313744404	IMPACT=MODIFIER;DISTANCE=639;STRAND=-1;SYMBOL=NIN;SYMBOL_SOURCE=HGNC;HGNC_ID=HGNC:14906;BIOTYPE=protein_coding;CANONICAL=YES;ENSP=ENSGALP00000020163;TREMBL=F1NAE4;UNIPARC=UPI000240BC61		Drumstick and thigh percentage;Abdominal fat weight;Egg shell thickness;Abdominal fat weight;Carcass weight;Drumstick and thigh weight;Receiving feather pecking;Abdominal fat weight;Body weight (140 days);Non-esterified fatty acid level ;Wing weight;Troponin T concentration;Gizzard weight;Egg weight;Growth (42-63 days);Bone mineral density;
143761336	chr1	143761336	C	G	58.3333	100	69.2308	22.2222	16.6667	25	0.0127341	0.0971994	TM9SF2	ENSGALG00000016878	ENSGALT00000027267	Transcript	upstream_gene_variant	-	-	-	-	-	rs316513298	IMPACT=MODIFIER;DISTANCE=264;STRAND=-1;SYMBOL=TM9SF2;SYMBOL_SOURCE=HGNC;HGNC_ID=HGNC:11865;BIOTYPE=protein_coding;CANONICAL=YES;ENSP=ENSGALP00000027216;TREMBL=F1P0L2;UNIPARC=UPI0000ECD605		Abdominal fat weight;Liver weight;Spleen weight;Breast pH;Age at first egg;Body weight;Egg weight;Egg weight;Egg weight;Total white fat weight;Visceral fat weight;Growth (42-63 days);Growth (21-42 days);Body weight (63 days);Body weight (42 days);Body weight (21 days);Leg bowing;Shank length;Subcutaneous fat thickness;Body weight (70 days);Body weight (49 days);Body weight (42 days);Body weight (…
946569757	chrZ	25897913	G	A	50	0	25	93.3333	75	70	0.0276483	0.104286	DMRT2	ENSGALG00000026790	ENSGALT00000043613	Transcript	upstream_gene_variant	-	-	-	-	-	-	IMPACT=MODIFIER;DISTANCE=4900;STRAND=1;SYMBOL=DMRT2;SYMBOL_SOURCE=HGNC;HGNC_ID=HGNC:2935;BIOTYPE=protein_coding;CANONICAL=YES;ENSP=ENSGALP00000043296;TREMBL=R4GM47;UNIPARC=UPI0002C88289		Marek's disease-related traits;Blood and meat spots;Antibody titer to LPS antigen;Egg shell thickness;Antibody titer to LPS antigen;Liver weight;Body weight;Body weight;Body weight;Antibody titer to LTA antigen;Haugh units;Corticosterone response;Age at first egg;Body weight (day of first egg);Body weight (day of first egg);Femur bone mineral density;Femur bone mineral density;Femur bone mineral …
809857943	chr14	5151602	T	C	20	20	23.0769	40	85.7143	100	0.0402923	0.10855	FAM83G	ENSGALG00000005087	ENSGALT00000008158	Transcript	upstream_gene_variant	-	-	-	-	-	-	IMPACT=MODIFIER;DISTANCE=1299;STRAND=-1;SYMBOL=FAM83G;SYMBOL_SOURCE=HGNC;HGNC_ID=HGNC:32554;BIOTYPE=protein_coding;CANONICAL=YES;ENSP=ENSGALP00000008144;TREMBL=E1BZ87;UNIPARC=UPI0002C8803E		Intramuscular fat;Drumstick and thigh weight;Antibody titer to LPS antigen;Antibody titer to LTA antigen;Body weight (140 days);Drip loss;Breast muscle weight;Antibody response to KLH antigen;Antibody response to KLH antigen;Antibody response to MB antigen;Antibody response to KLH antigen;Antibody titer to LPS antigen;Intestine length;Body weight;Dressing percentage;Body weight (1 day);
917223158	chr28	2542115	G	A	77.7778	83.3333	83.3333	28.5714	28.5714	25	1.62713e-05	0.101139	SIRT6	ENSGALG00000001245	ENSGALT00000001890	Transcript	upstream_gene_variant	-	-	-	-	-	rs313635022	IMPACT=MODIFIER;DISTANCE=3255;STRAND=1;SYMBOL=SIRT6;SYMBOL_SOURCE=EntrezGene;BIOTYPE=protein_coding;CANONICAL=YES;ENSP=ENSGALP00000001888;TREMBL=F1P0C4;UNIPARC=UPI000061040F		Breast muscle weight;Body weight;Body weight (504 days);Right ventricular weight as percentage of body weight;Body weight (41 days);Carcass weight;Skin fat weight;Abdominal fat weight;Antibody response to SE (Salmonella enteritidis);Antibody response to E. coli;Average daily gain;Tibia cortex width;Skin fat weight;Abdominal fat weight;Abdominal fat weight;Abdominal fat percentage;
801459823	chr13	14513517	A	T	0	36.3636	11.1111	63.6364	83.3333	62.5	0.0131658	0.0992671	TGFBI	ENSGALG00000006319	ENSGALT00000010215	Transcript	upstream_gene_variant	-	-	-	-	-	rs315632866	IMPACT=MODIFIER;DISTANCE=4132;STRAND=-1;SYMBOL=TGFBI;SYMBOL_SOURCE=EntrezGene;BIOTYPE=protein_coding;CANONICAL=YES;ENSP=ENSGALP00000010201;TREMBL=F1P494;UNIPARC=UPI00003AAB86		Carcass weight;Breast muscle weight;Carcass weight;Breast muscle weight;Body weight (140 days);Drumstick and thigh weight;Humerus width;Average daily gain;Thigh weight;Heart weight;Drumstick muscle weight;Drumstick weight;Body weight;Body weight (42 days);Tibia length;Body weight (84 days);Growth (21-42 days);Body weight (63 days);Body weight (42 days);Body weight (21 days);Body weight (day of fi…
185002618	chr1	185002618	G	C	25	0	25	85.7143	83.3333	42.8571	0.0291335	0.106738		ENSGALG00000017216	ENSGALT00000027828	Transcript	upstream_gene_variant	-	-	-	-	-	-	IMPACT=MODIFIER;DISTANCE=4687;STRAND=1;BIOTYPE=protein_coding;CANONICAL=YES;ENSP=ENSGALP00000027775;TREMBL=E1C8V1;UNIPARC=UPI0000E7FC36		Age at first egg;Body weight;Drip loss;Carcass ash content, dry matter basis;Carcass fat content, dry matter basis;Carcass protein content, dry matter basis;Shank weight percentage;Carcass fat content, dry matter basis;Body weight;Insulin-like growth factor level;Carcass fat content;Body weight;Abdominal fat weight;Growth (112-200 days);Growth (46-112 days);Growth (8-46 days);Growth (1-8 days);Bo…
602602034	chr5	57850886	G	A	22.2222	33.3333	22.2222	66.6667	88.8889	83.3333	0.00215319	0.135026	ABHD12B	ENSGALG00000020342	ENSGALT00000032445	Transcript	upstream_gene_variant	-	-	-	-	-	rs316292685	IMPACT=MODIFIER;DISTANCE=1302;STRAND=1;SYMBOL=ABHD12B;SYMBOL_SOURCE=HGNC;HGNC_ID=HGNC:19837;BIOTYPE=protein_coding;CANONICAL=YES;ENSP=ENSGALP00000031809;TREMBL=F1NMM5;UNIPARC=UPI0002C87EF4		Drumstick and thigh percentage;Abdominal fat weight;Egg shell thickness;Abdominal fat weight;Carcass weight;Drumstick and thigh weight;Receiving feather pecking;Abdominal fat weight;Body weight (140 days);Non-esterified fatty acid level ;Wing weight;Troponin T concentration;Gizzard weight;Egg weight;Growth (42-63 days);Bone mineral density;
602602034	chr5	57850886	G	A	22.2222	33.3333	22.2222	66.6667	88.8889	83.3333	0.00215319	0.135026	NIN	ENSGALG00000012361	ENSGALT00000020190	Transcript	upstream_gene_variant	-	-	-	-	-	rs316292685	IMPACT=MODIFIER;DISTANCE=1586;STRAND=-1;SYMBOL=NIN;SYMBOL_SOURCE=HGNC;HGNC_ID=HGNC:14906;BIOTYPE=protein_coding;CANONICAL=YES;ENSP=ENSGALP00000020163;TREMBL=F1NAE4;UNIPARC=UPI000240BC61		Drumstick and thigh percentage;Abdominal fat weight;Egg shell thickness;Abdominal fat weight;Carcass weight;Drumstick and thigh weight;Receiving feather pecking;Abdominal fat weight;Body weight (140 days);Non-esterified fatty acid level ;Wing weight;Troponin T concentration;Gizzard weight;Egg weight;Growth (42-63 days);Bone mineral density;
211153591	chr2	15876841	C	T	63.6364	64.2857	70	14.2857	16.6667	6.25	0.000138582	0.107974	ACBD5	ENSGALG00000007519	ENSGALT00000012158	Transcript	upstream_gene_variant	-	-	-	-	-	rs318073268	IMPACT=MODIFIER;DISTANCE=1528;STRAND=-1;SYMBOL=ACBD5;SYMBOL_SOURCE=EntrezGene;BIOTYPE=protein_coding;CANONICAL=YES;ENSP=ENSGALP00000012144;TREMBL=F1NM57;UNIPARC=UPI000044789F		Antibody response to KLH antigen;Body weight;Body weight;Marek's disease-related traits;Antibody response to KLH antigen;Insulin-like growth factor level;Insulin level;Body weight (1 day);Body weight;Body weight;Feed intake;Fear-walk latency;Drumstick and thigh muscle weight;Body weight (112 days);Egg shell color;Shank growth;Shank length;Shank length;Shank length;Shank length;Shank length;
908393718	chr26	4251945	G	A	31.25	16.6667	41.6667	100	100	50	0.042304	0.10195	C26H6ORF106	ENSGALG00000002778	ENSGALT00000004387	Transcript	upstream_gene_variant	-	-	-	-	-	rs315642897	IMPACT=MODIFIER;DISTANCE=1920;STRAND=1;SYMBOL=C26H6ORF106;SYMBOL_SOURCE=EntrezGene;BIOTYPE=protein_coding;CANONICAL=YES;ENSP=ENSGALP00000004378;SWISSPROT=Q5F3N9;UNIPARC=UPI00003AC84C		Non-esterified fatty acid level ;Shank weight;Body weight (63 days);Tibia bone mineral density;Tibia breaking force;Haugh units;Marek's disease-related traits;
922456277	chrZ	1784433	T	G	23.0769	33.3333	0	62.5	87.5	66.6667	0.0130135	0.148785	KATNAL2	ENSGALG00000001851	ENSGALT00000002868	Transcript	upstream_gene_variant	-	-	-	-	-	rs312986450	IMPACT=MODIFIER;DISTANCE=2273;STRAND=-1;SYMBOL=KATNAL2;SYMBOL_SOURCE=HGNC;HGNC_ID=HGNC:25387;BIOTYPE=protein_coding;CANONICAL=YES;ENSP=ENSGALP00000002864;TREMBL=E1BZ64;UNIPARC=UPI000240C9E4
922456277	chrZ	1784433	T	G	23.0769	33.3333	0	62.5	87.5	66.6667	0.0130135	0.148785	PIAS2	ENSGALG00000001843	ENSGALT00000002852	Transcript	upstream_gene_variant	-	-	-	-	-	rs312986450	IMPACT=MODIFIER;DISTANCE=1000;STRAND=1;SYMBOL=PIAS2;SYMBOL_SOURCE=Uniprot_gn;BIOTYPE=protein_coding;CANONICAL=YES;ENSP=ENSGALP00000002848;TREMBL=Q5ZIN4;UNIPARC=UPI00003AAC50
899656291	chr24	4028938	T	C	53.8462	77.7778	91.6667	25	20	18.1818	0.00896031	0.0996366		ENSGALG00000028317	ENSGALT00000042957	Transcript	upstream_gene_variant	-	-	-	-	-	-	IMPACT=MODIFIER;DISTANCE=922;STRAND=-1;BIOTYPE=protein_coding;CANONICAL=YES;ENSP=ENSGALP00000042651;TREMBL=R4GKF6;UNIPARC=UPI0002C879BF		Egg shell weight;Liver weight;
931588032	chrZ	10916188	C	T	60	83.3333	75	33.3333	16.6667	9.09091	0.00582524	0.145831	RANBP3L	ENSGALG00000021304	ENSGALT00000034345	Transcript	upstream_gene_variant	-	-	-	-	-	rs315142633	IMPACT=MODIFIER;DISTANCE=2573;STRAND=-1;SYMBOL=RANBP3L;SYMBOL_SOURCE=HGNC;HGNC_ID=HGNC:26353;BIOTYPE=protein_coding;CANONICAL=YES;ENSP=ENSGALP00000033703;TREMBL=F1NGF7;UNIPARC=UPI0000ECBEBE		Egg shell strength;
827891377	chr15	8023231	C	T	85.7143	50	88.8889	8.33333	33.3333	25	0.0220108	0.0945588		ENSGALG00000006053	ENSGALT00000009757	Transcript	upstream_gene_variant	-	-	-	-	-	-	IMPACT=MODIFIER;DISTANCE=589;STRAND=1;BIOTYPE=protein_coding;CANONICAL=YES;ENSP=ENSGALP00000009743;TREMBL=E1C4E5;UNIPARC=UPI0002C87568		Abdominal fat weight;Abdominal fat percentage;Carcass protein content, dry matter basis;Liver weight;Carcass fat content;Carcass fat content, dry matter basis;Corticosterone response;Tibia breaking force;Humerus bone mineral density;Antibody response to SRBC antigen;Tibia bone mineral density;Humerus bone mineral content;Marek's disease-related traits;Body weight (336 days);Breast muscle weight;L…
544975626	chr5	224478	C	T	90.9091	68.1818	100	31.5789	30.7692	40	0.00620663	0.101425	OR8D4	ENSGALG00000026025	ENSGALT00000005712	Transcript	upstream_gene_variant	-	-	-	-	-	-	IMPACT=MODIFIER;DISTANCE=4343;STRAND=1;SYMBOL=OR8D4;SYMBOL_SOURCE=EntrezGene;BIOTYPE=protein_coding;CANONICAL=YES;ENSP=ENSGALP00000005702;TREMBL=F1NTB2;UNIPARC=UPI0002C866D6
544975626	chr5	224478	C	T	90.9091	68.1818	100	31.5789	30.7692	40	0.00620663	0.101425		ENSGALG00000003608	ENSGALT00000005711	Transcript	upstream_gene_variant	-	-	-	-	-	-	IMPACT=MODIFIER;DISTANCE=773;STRAND=1;BIOTYPE=protein_coding;CANONICAL=YES;ENSP=ENSGALP00000005701;TREMBL=E1C5F0;UNIPARC=UPI000240B820
544975626	chr5	224478	C	T	90.9091	68.1818	100	31.5789	30.7692	40	0.00620663	0.101425		ENSGALG00000003606	ENSGALT00000005709	Transcript	upstream_gene_variant	-	-	-	-	-	-	IMPACT=MODIFIER;DISTANCE=3154;STRAND=-1;BIOTYPE=protein_coding;CANONICAL=YES;ENSP=ENSGALP00000005699;TREMBL=F1NJ65;UNIPARC=UPI0002C869CB
809597493	chr14	4891152	G	A	36.3636	13.3333	37.5	57.8947	85.7143	100	0.023643	0.0961812	RAI1	ENSGALG00000004888	ENSGALT00000007807	Transcript	upstream_gene_variant	-	-	-	-	-	-	IMPACT=MODIFIER;DISTANCE=1029;STRAND=1;SYMBOL=RAI1;SYMBOL_SOURCE=HGNC;HGNC_ID=HGNC:9834;BIOTYPE=protein_coding;CANONICAL=YES;ENSP=ENSGALP00000007794;TREMBL=E1BXD2;UNIPARC=UPI0002C868B2		Intramuscular fat;Drumstick and thigh weight;Antibody titer to LPS antigen;Antibody titer to LTA antigen;Body weight (140 days);Drip loss;Breast muscle weight;Antibody response to KLH antigen;Antibody response to KLH antigen;Antibody response to MB antigen;Antibody response to KLH antigen;Antibody titer to LPS antigen;Intestine length;Body weight;Egg production rate;Dressing percentage;Body weigh…
852939826	chr18	9425457	C	T	29.4118	37.5	18.75	100	75	66.6667	0.0103033	0.104778	NPLOC4	ENSGALG00000004583	ENSGALT00000007292	Transcript	upstream_gene_variant	-	-	-	-	-	rs313648099	IMPACT=MODIFIER;DISTANCE=2150;STRAND=1;SYMBOL=NPLOC4;SYMBOL_SOURCE=HGNC;HGNC_ID=HGNC:18261;BIOTYPE=protein_coding;CANONICAL=YES;ENSP=ENSGALP00000007280;TREMBL=E1BZJ3;UNIPARC=UPI000240C217
852939826	chr18	9425457	C	T	29.4118	37.5	18.75	100	75	66.6667	0.0103033	0.104778	CCDC137	ENSGALG00000004505	ENSGALT00000007177	Transcript	upstream_gene_variant	-	-	-	-	-	rs313648099	IMPACT=MODIFIER;DISTANCE=4150;STRAND=-1;SYMBOL=CCDC137;SYMBOL_SOURCE=HGNC;HGNC_ID=HGNC:33451;BIOTYPE=protein_coding;CANONICAL=YES;ENSP=ENSGALP00000007165;TREMBL=F1NQ56;UNIPARC=UPI0002C87948
875628821	chr20	10911183	G	A	88.8889	60	60	16.6667	0	36.3636	0.021872	0.12492	ZNF335	ENSGALG00000006902	ENSGALT00000039127	Transcript	upstream_gene_variant	-	-	-	-	-	-	IMPACT=MODIFIER;DISTANCE=2124;STRAND=-1;SYMBOL=ZNF335;SYMBOL_SOURCE=EntrezGene;BIOTYPE=protein_coding;CANONICAL=YES;ENSP=ENSGALP00000038338;TREMBL=F1NN43;UNIPARC=UPI0002C87DA5		Body weight (35 days);Body weight (49 days);Body weight;Body weight;Femur torsional strength;Femur torsional strength;Breast pH;Egg shell color;
809859238	chr14	5152897	C	T	83.3333	66.6667	62.5	25	14.2857	17.6471	0.00187642	0.10855	FAM83G	ENSGALG00000005087	ENSGALT00000008158	Transcript	upstream_gene_variant	-	-	-	-	-	rs15727592	IMPACT=MODIFIER;DISTANCE=2594;STRAND=-1;SYMBOL=FAM83G;SYMBOL_SOURCE=HGNC;HGNC_ID=HGNC:32554;BIOTYPE=protein_coding;CANONICAL=YES;ENSP=ENSGALP00000008144;TREMBL=E1BZ87;UNIPARC=UPI0002C8803E		Intramuscular fat;Drumstick and thigh weight;Antibody titer to LPS antigen;Antibody titer to LTA antigen;Body weight (140 days);Drip loss;Breast muscle weight;Antibody response to KLH antigen;Antibody response to KLH antigen;Antibody response to MB antigen;Antibody response to KLH antigen;Antibody titer to LPS antigen;Intestine length;Body weight;Dressing percentage;Body weight (1 day);
522391647	chr4	67857334	T	C	43.75	30.7692	0	66.6667	75	87.5	0.0227414	0.110473	SHISA3	ENSGALG00000026042	ENSGALT00000043612	Transcript	upstream_gene_variant	-	-	-	-	-	rs315191952	IMPACT=MODIFIER;DISTANCE=759;STRAND=-1;SYMBOL=SHISA3;SYMBOL_SOURCE=HGNC;HGNC_ID=HGNC:25159;BIOTYPE=protein_coding;CANONICAL=YES;ENSP=ENSGALP00000042135;TREMBL=R4GJ33;UNIPARC=UPI0002C87B7B		Wing weight;Drumstick weight;Drumstick muscle weight;Body temperature;Pectoralis major weight;Growth (42-56 days);Visceral fat weight;Tibia width;Tibia width;Egg shell percentage;Total white fat weight;Egg weight;Egg weight;Humerus bone mineral content;Albumen weight;Egg weight;Egg weight;Egg weight;Egg weight;Short length of egg;Growth (0-14 days);Breast pH;Abdominal fat percentage;Shank length;…
484626273	chr4	30091960	C	T	23.5294	5.55556	13.3333	63.6364	66.6667	66.6667	0.000627821	0.109347		ENSGALG00000020233	ENSGALT00000032247	Transcript	upstream_gene_variant	-	-	-	-	-	-	IMPACT=MODIFIER;DISTANCE=1566;STRAND=1;BIOTYPE=protein_coding;CANONICAL=YES;ENSP=ENSGALP00000031612;TREMBL=E1C4F7;UNIPARC=UPI0002C8756A		Visceral fat weight;Average daily gain;Body weight (504 days);Body weight (84 days);Average daily gain;Average daily gain;Egg number;Body weight (42 days);Body weight (336 days);Body weight (21 days);Body weight (168 days);Egg weight;Egg weight;Average daily gain;Body weight (day of first egg);Body weight (day of first egg);Body weight (day of first egg);Age at first egg;Egg weight;Marek's diseas…
1002023564	chrZ	81351720	T	C	83.3333	66.6667	50	0	0	45.4545	0.0454634	0.106932	CEP120	ENSGALG00000005368	ENSGALT00000008619	Transcript	upstream_gene_variant	-	-	-	-	-	rs316478324	IMPACT=MODIFIER;DISTANCE=447;STRAND=-1;SYMBOL=CEP120;SYMBOL_SOURCE=HGNC;HGNC_ID=HGNC:26690;BIOTYPE=protein_coding;CANONICAL=YES;ENSP=ENSGALP00000008605;TREMBL=E1C8S5;UNIPARC=UPI0002C867DE
184880691	chr1	184880691	A	G	27.2727	33.3333	42.8571	100	77.7778	80	0.00359725	0.103619	MRE11A	ENSGALG00000017211	ENSGALT00000027819	Transcript	upstream_gene_variant	-	-	-	-	-	-	IMPACT=MODIFIER;DISTANCE=502;STRAND=1;SYMBOL=MRE11A;SYMBOL_SOURCE=EntrezGene;BIOTYPE=protein_coding;CANONICAL=YES;ENSP=ENSGALP00000027766;TREMBL=F1NYL0;UNIPARC=UPI00003AA169		Age at first egg;Body weight;Drip loss;Carcass ash content, dry matter basis;Carcass fat content, dry matter basis;Carcass protein content, dry matter basis;Shank weight percentage;Carcass fat content, dry matter basis;Body weight;Insulin-like growth factor level;Carcass fat content;Body weight;Abdominal fat weight;Growth (112-200 days);Growth (46-112 days);Growth (8-46 days);Growth (1-8 days);Bo…
184880691	chr1	184880691	A	G	27.2727	33.3333	42.8571	100	77.7778	80	0.00359725	0.103619	ANKRD49	ENSGALG00000017210	ENSGALT00000027818	Transcript	upstream_gene_variant	-	-	-	-	-	-	IMPACT=MODIFIER;DISTANCE=29;STRAND=-1;SYMBOL=ANKRD49;SYMBOL_SOURCE=HGNC;HGNC_ID=HGNC:25970;BIOTYPE=protein_coding;CANONICAL=YES;ENSP=ENSGALP00000027765;TREMBL=F1NYL1;UNIPARC=UPI00004476AB		Age at first egg;Body weight;Drip loss;Carcass ash content, dry matter basis;Carcass fat content, dry matter basis;Carcass protein content, dry matter basis;Shank weight percentage;Carcass fat content, dry matter basis;Body weight;Insulin-like growth factor level;Carcass fat content;Body weight;Abdominal fat weight;Growth (112-200 days);Growth (46-112 days);Growth (8-46 days);Growth (1-8 days);Bo…
930329923	chrZ	9658079	T	A	50	84.6154	80	28.5714	15.3846	16.6667	0.0115853	0.120866	SUB1	ENSGALG00000003248	ENSGALT00000005135	Transcript	upstream_gene_variant	-	-	-	-	-	-	IMPACT=MODIFIER;DISTANCE=2109;STRAND=1;SYMBOL=SUB1;SYMBOL_SOURCE=EntrezGene;BIOTYPE=protein_coding;CANONICAL=YES;ENSP=ENSGALP00000005126;SWISSPROT=Q5ZK63;UNIPARC=UPI00003B002B
545298872	chr5	547724	A	G	36.3636	66.6667	16.6667	91.6667	90.9091	90.9091	0.0243464	0.0954206	TMEM80	ENSGALG00000027666	ENSGALT00000044022	Transcript	upstream_gene_variant	-	-	-	-	-	-	IMPACT=MODIFIER;DISTANCE=4002;STRAND=-1;SYMBOL=TMEM80;SYMBOL_SOURCE=HGNC;HGNC_ID=HGNC:27453;BIOTYPE=protein_coding;CANONICAL=YES;ENSP=ENSGALP00000043218;TREMBL=R4GLX4;UNIPARC=UPI0000E80517
545298872	chr5	547724	A	G	36.3636	66.6667	16.6667	91.6667	90.9091	90.9091	0.0243464	0.0954206	gga-mir-6579-1	ENSGALG00000026416	ENSGALT00000045545	Transcript	upstream_gene_variant	-	-	-	-	-	-	IMPACT=MODIFIER;DISTANCE=4028;STRAND=-1;SYMBOL=gga-mir-6579-1;SYMBOL_SOURCE=miRBase;BIOTYPE=miRNA;CANONICAL=YES
859641308	chr19	4907064	A	G	100	100	78.5714	27.2727	25	72.7273	0.0402423	0.108931	CHCHD2	ENSGALG00000002495	ENSGALT00000003929	Transcript	upstream_gene_variant	-	-	-	-	-	rs15845506	IMPACT=MODIFIER;DISTANCE=2840;STRAND=-1;SYMBOL=CHCHD2;SYMBOL_SOURCE=EntrezGene;BIOTYPE=protein_coding;CANONICAL=YES;ENSP=ENSGALP00000003920;TREMBL=F1P579;UNIPARC=UPI00003AB649		Chest width;
221440760	chr2	26164010	C	A	83.3333	61.5385	50	16.6667	18.1818	6.66667	0.00800871	0.0977804	PHF14	ENSGALG00000010714	ENSGALT00000017434	Transcript	upstream_gene_variant	-	-	-	-	-	-	IMPACT=MODIFIER;DISTANCE=4474;STRAND=1;SYMBOL=PHF14;SYMBOL_SOURCE=EntrezGene;BIOTYPE=protein_coding;CANONICAL=YES;ENSP=ENSGALP00000017413;TREMBL=F1NQI2;UNIPARC=UPI0002C87AC7		Subcutaneous neck fat weight;Subcutaneous neck fat weight;Total white fat weight;Antibody response to KLH antigen;Body weight;Body weight;Haugh units;Haugh units;Marek's disease-related traits;Body weight (42 days);Antibody response to KLH antigen;Insulin-like growth factor level;Insulin level;Body weight;Body weight;Drumstick and thigh muscle weight;
424999882	chr3	80913370	T	G	100	83.3333	100	50	30	50	0.00415534	0.100474	gga-mir-6687	ENSGALG00000028454	ENSGALT00000043994	Transcript	upstream_gene_variant	-	-	-	-	-	rs315933610	IMPACT=MODIFIER;DISTANCE=1228;STRAND=-1;SYMBOL=gga-mir-6687;SYMBOL_SOURCE=miRBase;BIOTYPE=miRNA;CANONICAL=YES		Body weight;Body weight;Body weight (63 days);Body weight;Antibody response to SRBC antigen;Egg weight;Body weight;Antibody response to KLH antigen;Body weight;Body weight;Body weight (35 days);Skin fat weight;Body weight (63 days);Body weight (49 days);Leg twisting;Skin fat weight;Growth (1-8 days);Body weight (200 days);Body weight (112 days);Body weight (8 days);Receiving feather pecking;Tibia…
688992057	chr8	13463854	A	G	36.8421	35.7143	23.8095	53.3333	96	100	0.030254	0.0955664	CDC7	ENSGALG00000006051	ENSGALT00000009749	Transcript	upstream_gene_variant	-	-	-	-	-	rs16630972	IMPACT=MODIFIER;DISTANCE=3885;STRAND=-1;SYMBOL=CDC7;SYMBOL_SOURCE=HGNC;HGNC_ID=HGNC:1745;BIOTYPE=protein_coding;CANONICAL=YES;ENSP=ENSGALP00000009735;TREMBL=F1NB13;UNIPARC=UPI0000E80A6C		Body weight;Body weight;Wing weight;Body weight;Marek's disease-related traits;Body weight;Drumstick and thigh weight;Head percentage;Marek's disease-related traits;Breast muscle weight;Body weight (504 days);Tibia bone mineral density;Drumstick muscle weight;Breast muscle weight;Growth (21-42 days);Body weight (63 days);Breast muscle weight;Tibia strength;Tibia plateau angle;Tibia marrow diamete…
852897115	chr18	9382746	T	C	33.3333	10	12.5	87.5	46.1538	75	0.0235565	0.108421	TTYH2	ENSGALG00000026940	ENSGALT00000046149	Transcript	upstream_gene_variant	-	-	-	-	-	rs316945367	IMPACT=MODIFIER;DISTANCE=2226;STRAND=1;SYMBOL=TTYH2;SYMBOL_SOURCE=HGNC;HGNC_ID=HGNC:13877;BIOTYPE=protein_coding;CANONICAL=YES;ENSP=ENSGALP00000041228;TREMBL=R4GGQ8;UNIPARC=UPI0002C871B4
922517259	chrZ	1845415	T	G	33.3333	33.3333	12.5	53.3333	90.9091	87.5	0.0214133	0.148688	ST8SIA5	ENSGALG00000001808	ENSGALT00000034546	Transcript	upstream_gene_variant	-	-	-	-	-	-	IMPACT=MODIFIER;DISTANCE=1562;STRAND=1;SYMBOL=ST8SIA5;SYMBOL_SOURCE=HGNC;HGNC_ID=HGNC:17827;BIOTYPE=protein_coding;ENSP=ENSGALP00000033903;TREMBL=F1NG20;UNIPARC=UPI0002C882C4
875636028	chr20	10918390	C	T	30	11.1111	28.5714	71.4286	50	100	0.0322523	0.12492	SLC12A5	ENSGALG00000006930	ENSGALT00000011227	Transcript	upstream_gene_variant	-	-	-	-	-	-	IMPACT=MODIFIER;DISTANCE=3640;STRAND=1;SYMBOL=SLC12A5;SYMBOL_SOURCE=HGNC;HGNC_ID=HGNC:13818;BIOTYPE=protein_coding;CANONICAL=YES;ENSP=ENSGALP00000011213;TREMBL=F1NHJ6;UNIPARC=UPI0002C8661E		Body weight (35 days);Body weight (49 days);Body weight;Body weight;Femur torsional strength;Femur torsional strength;Breast pH;Egg shell color;
922393604	chrZ	1721760	C	A	33.3333	0	33.3333	66.6667	71.4286	80	0.012783	0.143694	SKOR2	ENSGALG00000001867	ENSGALT00000039642	Transcript	upstream_gene_variant	-	-	-	-	-	-	IMPACT=MODIFIER;DISTANCE=2816;STRAND=1;SYMBOL=SKOR2;SYMBOL_SOURCE=HGNC;HGNC_ID=HGNC:32695;BIOTYPE=protein_coding;CANONICAL=YES;ENSP=ENSGALP00000038852;TREMBL=F1NFG3;UNIPARC=UPI0000ECC022
276048204	chr2	80771454	T	C	66.6667	75	100	37.5	10	42.8571	0.024183	0.107834		ENSGALG00000027137	ENSGALT00000045274	Transcript	upstream_gene_variant	-	-	-	-	-	-	IMPACT=MODIFIER;DISTANCE=1814;STRAND=1;BIOTYPE=miRNA;CANONICAL=YES		Breast muscle weight;Shank diameter;Subcutaneous neck fat weight;Cloacal bacterial burden after challenge with Salmonella E;Carcass weight;Breast muscle weight;Subcutaneous neck fat weight;Total white fat weight;Visceral fat weight;Liver weight;Body weight (200 days);Body weight (46 days);Body weight (41 days);Body weight (41 days);Body weight (35 days);Body weight (41 days);Body weight (35 days)…
276048204	chr2	80771454	T	C	66.6667	75	100	37.5	10	42.8571	0.024183	0.107834		ENSGALG00000023084	ENSGALT00000037636	Transcript	upstream_gene_variant	-	-	-	-	-	-	IMPACT=MODIFIER;DISTANCE=652;STRAND=1;BIOTYPE=protein_coding;CANONICAL=YES;ENSP=ENSGALP00000036842;TREMBL=E1C5H3;UNIPARC=UPI0002C8791F		Breast muscle weight;Shank diameter;Subcutaneous neck fat weight;Cloacal bacterial burden after challenge with Salmonella E;Carcass weight;Breast muscle weight;Subcutaneous neck fat weight;Total white fat weight;Visceral fat weight;Liver weight;Body weight (200 days);Body weight (46 days);Body weight (41 days);Body weight (41 days);Body weight (35 days);Body weight (41 days);Body weight (35 days)…
918459700	chr28	3778657	T	C	33.3333	33.3333	33.3333	73.3333	100	77.7778	0.00363955	0.114331		ENSGALG00000003428	ENSGALT00000005424	Transcript	upstream_gene_variant	-	-	-	-	-	-	IMPACT=MODIFIER;DISTANCE=2306;STRAND=-1;BIOTYPE=protein_coding;CANONICAL=YES;ENSP=ENSGALP00000005414;TREMBL=E1C2C5;UNIPARC=UPI0002C8687D		Shank length;Breast muscle weight;Body weight;Body weight (504 days);Right ventricular weight as percentage of body weight;Carcass weight;Skin fat weight;Abdominal fat weight;Average daily gain;Tibia cortex width;Skin fat weight;Abdominal fat weight;
930329926	chrZ	9658082	T	C	50	83.3333	80	26.6667	15.3846	21.0526	0.01069	0.120866	SUB1	ENSGALG00000003248	ENSGALT00000005135	Transcript	upstream_gene_variant	-	-	-	-	-	-	IMPACT=MODIFIER;DISTANCE=2106;STRAND=1;SYMBOL=SUB1;SYMBOL_SOURCE=EntrezGene;BIOTYPE=protein_coding;CANONICAL=YES;ENSP=ENSGALP00000005126;SWISSPROT=Q5ZK63;UNIPARC=UPI00003B002B
800238869	chr13	13292563	T	C	35.2941	11.1111	15.7895	60	60	92.3077	0.0186417	0.0994026		ENSGALG00000023930	ENSGALT00000040286	Transcript	upstream_gene_variant	-	-	-	-	-	rs80589893	IMPACT=MODIFIER;DISTANCE=4629;STRAND=1;BIOTYPE=protein_coding;CANONICAL=YES;ENSP=ENSGALP00000039485;TREMBL=E1BUD9;UNIPARC=UPI0000E80F4E		Carcass weight;Breast muscle weight;Carcass weight;Breast muscle weight;Body weight (140 days);Drumstick and thigh weight;Humerus width;Average daily gain;Thigh weight;Heart weight;Drumstick muscle weight;Drumstick weight;Body weight;Body weight (42 days);Tibia length;Body weight (84 days);Growth (21-42 days);Body weight (63 days);Body weight (42 days);Body weight (21 days);Body weight (day of fi…
580666441	chr5	35915293	A	G	100	100	100	50	57.1429	42.8571	0.000265511	0.115226		ENSGALG00000020423	ENSGALT00000032575	Transcript	upstream_gene_variant	-	-	-	-	-	rs314581462	IMPACT=MODIFIER;DISTANCE=4414;STRAND=-1;SYMBOL=NKX2-1;SYMBOL_SOURCE=HGNC;HGNC_ID=HGNC:11825;BIOTYPE=protein_coding;CANONICAL=YES;ENSP=ENSGALP00000031938;UNIPARC=UPI0002C88234		Carcass weight;Body weight (140 days);Wing weight;Troponin T concentration;Gizzard weight;Body weight;Antibody titer to LTA antigen;Abdominal fat percentage;Abdominal fat weight;Body weight (40 days);Glucose level;Abdominal fat weight;Body weight (63 days);Egg weight;Antibody response to SRBC antigen;Breast muscle weight;Egg weight;Shank diameter;Shank length;Egg number;Body depth;Growth (42-63 d…
836545527	chr17	3485308	C	T	18.1818	12.5	46.1538	54.5455	100	72.2222	0.0411511	0.0984106	ASTN2	ENSGALG00000007038	ENSGALT00000011395	Transcript	upstream_gene_variant	-	-	-	-	-	-	IMPACT=MODIFIER;DISTANCE=3306;STRAND=-1;BIOTYPE=protein_coding;CANONICAL=YES;ENSP=ENSGALP00000011381;TREMBL=F1NGF8;UNIPARC=UPI0002C8800C		Body weight;Bursa of Fabricius weight;
917180240	chr28	2499197	A	G	100	100	63.6364	41.6667	18.1818	54.5455	0.0367962	0.0981849	LRG1	ENSGALG00000027587	ENSGALT00000043430	Transcript	upstream_gene_variant	-	-	-	-	-	rs318012086	IMPACT=MODIFIER;DISTANCE=4473;STRAND=-1;SYMBOL=LRG1;SYMBOL_SOURCE=HGNC;HGNC_ID=HGNC:29480;BIOTYPE=protein_coding;CANONICAL=YES;ENSP=ENSGALP00000041118;TREMBL=R4GGF1;UNIPARC=UPI0002C8741E		Breast muscle weight;Body weight (504 days);Right ventricular weight as percentage of body weight;Body weight (41 days);Carcass weight;Skin fat weight;Abdominal fat weight;Antibody response to SE (Salmonella enteritidis);Antibody response to E. coli;Average daily gain;Tibia cortex width;Skin fat weight;Abdominal fat weight;Abdominal fat weight;Abdominal fat percentage;
15073675	chr1	15073675	A	T	86.6667	90.9091	84.6154	28.5714	38.4615	46.1538	0.000784883	0.0966918	C12orf40	ENSGALG00000027157	ENSGALT00000044724	Transcript	upstream_gene_variant	-	-	-	-	-	-	IMPACT=MODIFIER;DISTANCE=4155;STRAND=-1;SYMBOL=C12orf40;SYMBOL_SOURCE=HGNC;HGNC_ID=HGNC:26846;BIOTYPE=protein_coding;CANONICAL=YES;ENSP=ENSGALP00000042222;TREMBL=R4GJB0;UNIPARC=UPI0002C86D30		Shank length;Antibody response to SRBC antigen;Cingular fat width;Subcutaneous fat thickness;Body weight (63 days);Body weight (70 days);Fear-stand latency;Insulin level;Pectoralis major weight;Chest width;Tibia width;Abdominal fat percentage;Abdominal fat weight;
50929633	chr1	50929633	A	G	30	41.6667	45.4545	84.6154	92.3077	88.8889	0.000654463	0.0994419	RPB6	ENSGALG00000012291	ENSGALT00000020084	Transcript	upstream_gene_variant	-	-	-	-	-	rs316908050	IMPACT=MODIFIER;DISTANCE=2063;STRAND=-1;SYMBOL=RPB6;SYMBOL_SOURCE=Uniprot_gn;BIOTYPE=protein_coding;CANONICAL=YES;ENSP=ENSGALP00000020057;TREMBL=Q9PT88;UNIPARC=UPI00000FD2BB		Spleen weight;Shank length;Age at first egg;Antibody response to SRBC antigen;Carcass weight;Body weight (140 days);Drumstick and thigh weight;Egg weight;Egg weight;Egg weight;Subcutaneous neck fat weight;Total white fat weight;Visceral fat weight;Shank length;Cingular fat width;Subcutaneous fat thickness;Breast color;Egg weight;Drumstick weight;Egg number;Haugh units;Body weight;Body weight;Shan…
914148449	chr27	4676691	G	A	33.3333	55.5556	50	100	100	87.5	0.00325574	0.100204	FKBP10	ENSGALG00000025764	ENSGALT00000045048	Transcript	upstream_gene_variant	-	-	-	-	-	-	IMPACT=MODIFIER;DISTANCE=2462;STRAND=1;SYMBOL=FKBP10;SYMBOL_SOURCE=HGNC;HGNC_ID=HGNC:18169;BIOTYPE=protein_coding;CANONICAL=YES;ENSP=ENSGALP00000041356;TREMBL=R4GH26;UNIPARC=UPI000240C70C		Thigh percentage;
1001409755	chrZ	80737911	G	A	8.33333	10	33.3333	60	80	60	0.00914698	0.10793	SRFBP1	ENSGALG00000005316	ENSGALT00000008519	Transcript	upstream_gene_variant	-	-	-	-	-	-	IMPACT=MODIFIER;DISTANCE=1260;STRAND=1;SYMBOL=SRFBP1;SYMBOL_SOURCE=HGNC;HGNC_ID=HGNC:26333;BIOTYPE=protein_coding;CANONICAL=YES;ENSP=ENSGALP00000008505;TREMBL=E1C0L6;UNIPARC=UPI0000E81A07
890483313	chr23	579199	C	T	75	71.4286	66.6667	13.3333	13.3333	38.4615	0.00480843	0.0948327	SNRNP40	ENSGALG00000000615	ENSGALT00000041219	Transcript	upstream_gene_variant	-	-	-	-	-	-	IMPACT=MODIFIER;DISTANCE=2931;STRAND=-1;SYMBOL=SNRNP40;SYMBOL_SOURCE=EntrezGene;BIOTYPE=protein_coding;CANONICAL=YES;ENSP=ENSGALP00000040424;TREMBL=F1NUK8,Q5ZKW7;UNIPARC=UPI00004497BE		Feed intake;Triglyceride level;Shank growth;Shank length;Shank length;Shank length;Shank length;
599589898	chr5	54838750	G	A	69.2308	33.3333	30.7692	92.3077	88.8889	100	0.0184941	0.100039		ENSGALG00000012021	ENSGALT00000037347	Transcript	upstream_gene_variant	-	-	-	-	-	rs317186730	IMPACT=MODIFIER;DISTANCE=496;STRAND=1;BIOTYPE=protein_coding;CANONICAL=YES;ENSP=ENSGALP00000036554;TREMBL=F7AVB9,Q1G7G6;UNIPARC=UPI0002C86F3C		Drumstick and thigh percentage;Abdominal fat weight;Egg shell thickness;Abdominal fat weight;Carcass weight;Drumstick and thigh weight;Receiving feather pecking;Abdominal fat weight;Body weight (140 days);Non-esterified fatty acid level ;Wing weight;Troponin T concentration;Gizzard weight;Egg weight;Shank diameter;Growth (42-63 days);Bone mineral density;Marek's disease-related traits;
916188022	chr28	1506979	C	T	25	37.5	42.8571	72.7273	100	80	0.00721088	0.112848		ENSGALG00000027626	ENSGALT00000043931	Transcript	upstream_gene_variant	-	-	-	-	-	-	IMPACT=MODIFIER;DISTANCE=1305;STRAND=-1;BIOTYPE=protein_coding;CANONICAL=YES;ENSP=ENSGALP00000041548;TREMBL=R4GHJ9;UNIPARC=UPI0002C87044		Egg shell color;
966584185	chrZ	45912341	G	A	22.2222	14.2857	25	66.6667	75	66.6667	0.000323251	0.0993582		ENSGALG00000026975	ENSGALT00000045253	Transcript	upstream_gene_variant	-	-	-	-	-	rs313483010	IMPACT=MODIFIER;DISTANCE=2029;STRAND=1;BIOTYPE=protein_coding;CANONICAL=YES;ENSP=ENSGALP00000040679;TREMBL=R4GF96;UNIPARC=UPI0002C87591		Egg shell strength;Age at first egg;Marek's disease-related traits;Blood and meat spots;Egg shell thickness;Liver weight;Marek's disease-related traits;Marek's disease-related traits;Marek's disease-related traits;Marek's disease-related traits;Marek's disease-related traits;
221443671	chr2	26166921	T	G	33.3333	8.33333	9.09091	60	78.5714	58.8235	0.00933105	0.0977804	PHF14	ENSGALG00000010714	ENSGALT00000017434	Transcript	upstream_gene_variant	-	-	-	-	-	-	IMPACT=MODIFIER;DISTANCE=1563;STRAND=1;SYMBOL=PHF14;SYMBOL_SOURCE=EntrezGene;BIOTYPE=protein_coding;CANONICAL=YES;ENSP=ENSGALP00000017413;TREMBL=F1NQI2;UNIPARC=UPI0002C87AC7		Subcutaneous neck fat weight;Subcutaneous neck fat weight;Total white fat weight;Antibody response to KLH antigen;Body weight;Body weight;Haugh units;Haugh units;Marek's disease-related traits;Body weight (42 days);Antibody response to KLH antigen;Insulin-like growth factor level;Insulin level;Body weight;Body weight;Drumstick and thigh muscle weight;
875629104	chr20	10911466	G	C	90	75	87.5	42.8571	30	33.3333	0.00127044	0.12492	ZNF335	ENSGALG00000006902	ENSGALT00000039127	Transcript	upstream_gene_variant	-	-	-	-	-	rs313316265	IMPACT=MODIFIER;DISTANCE=2407;STRAND=-1;SYMBOL=ZNF335;SYMBOL_SOURCE=EntrezGene;BIOTYPE=protein_coding;CANONICAL=YES;ENSP=ENSGALP00000038338;TREMBL=F1NN43;UNIPARC=UPI0002C87DA5		Body weight (35 days);Body weight (49 days);Body weight;Body weight;Femur torsional strength;Femur torsional strength;Breast pH;Egg shell color;
193568083	chr1	193568083	T	C	53.8462	83.3333	100	50	12.5	28.5714	0.0482409	0.0970346	ARFIP2	ENSGALG00000017337	ENSGALT00000036378	Transcript	upstream_gene_variant	-	-	-	-	-	rs313177186	IMPACT=MODIFIER;DISTANCE=3431;STRAND=1;SYMBOL=ARFIP2;SYMBOL_SOURCE=HGNC;HGNC_ID=HGNC:17160;BIOTYPE=protein_coding;CANONICAL=YES;ENSP=ENSGALP00000035598;TREMBL=E1C4P9;UNIPARC=UPI000240B424		Body weight;Drip loss;Wing weight;Fear-call latency;Average daily gain;Body weight (168 days);
253304021	chr2	58027271	C	T	61.1111	90	47.619	16.6667	25	11.1111	0.0207693	0.0946396	NRSN1	ENSGALG00000012670	ENSGALT00000020679	Transcript	upstream_gene_variant	-	-	-	-	-	rs313042604	IMPACT=MODIFIER;DISTANCE=2424;STRAND=-1;SYMBOL=NRSN1;SYMBOL_SOURCE=HGNC;HGNC_ID=HGNC:17881;BIOTYPE=protein_coding;CANONICAL=YES;ENSP=ENSGALP00000020650;TREMBL=E1BRH1;UNIPARC=UPI00003ABC46		Breast muscle weight;Subcutaneous neck fat weight;Cloacal bacterial burden after challenge with Salmonella E;Factor Fear;Fear-stand latency;Carcass weight;Breast muscle weight;Body weight (42 days);Subcutaneous neck fat weight;Total white fat weight;Visceral fat weight;Age at first egg;Head percentage;Shank weight percentage;Drumstick and thigh percentage;Breast percentage;Body weight (200 days);…
806954539	chr14	2248198	A	G	60	87.5	88.8889	16.6667	36.3636	37.5	0.0137335	0.0978816		ENSGALG00000021238	ENSGALT00000006237	Transcript	upstream_gene_variant	-	-	-	-	-	-	IMPACT=MODIFIER;DISTANCE=4092;STRAND=1;BIOTYPE=protein_coding;CANONICAL=YES;ENSP=ENSGALP00000006227;TREMBL=E1C495;UNIPARC=UPI000060F014		Intramuscular fat;Drumstick and thigh weight;Antibody titer to LPS antigen;Antibody titer to LTA antigen;Body weight (140 days);Drip loss;Breast muscle weight;Antibody response to KLH antigen;Antibody response to KLH antigen;Antibody response to MB antigen;Antibody response to KLH antigen;Antibody titer to LPS antigen;Intestine length;Body weight (1 day);
852939978	chr18	9425609	C	T	33.3333	30	30	100	50	88.8889	0.0331441	0.104778	NPLOC4	ENSGALG00000004583	ENSGALT00000007292	Transcript	upstream_gene_variant	-	-	-	-	-	rs15833405	IMPACT=MODIFIER;DISTANCE=1998;STRAND=1;SYMBOL=NPLOC4;SYMBOL_SOURCE=HGNC;HGNC_ID=HGNC:18261;BIOTYPE=protein_coding;CANONICAL=YES;ENSP=ENSGALP00000007280;TREMBL=E1BZJ3;UNIPARC=UPI000240C217
852939978	chr18	9425609	C	T	33.3333	30	30	100	50	88.8889	0.0331441	0.104778	CCDC137	ENSGALG00000004505	ENSGALT00000007177	Transcript	upstream_gene_variant	-	-	-	-	-	rs15833405	IMPACT=MODIFIER;DISTANCE=4302;STRAND=-1;SYMBOL=CCDC137;SYMBOL_SOURCE=HGNC;HGNC_ID=HGNC:33451;BIOTYPE=protein_coding;CANONICAL=YES;ENSP=ENSGALP00000007165;TREMBL=F1NQ56;UNIPARC=UPI0002C87948
922496464	chrZ	1824620	G	A	33.3333	50	36.3636	100	81.8182	83.3333	0.0033432	0.150781	ST8SIA5	ENSGALG00000001808	ENSGALT00000045206	Transcript	upstream_gene_variant	-	-	-	-	-	rs317898693	IMPACT=MODIFIER;DISTANCE=944;STRAND=1;SYMBOL=ST8SIA5;SYMBOL_SOURCE=HGNC;HGNC_ID=HGNC:17827;BIOTYPE=protein_coding;CANONICAL=YES;ENSP=ENSGALP00000042998;TREMBL=R4GLC3;UNIPARC=UPI0002C86B66
50462514	chr1	50462514	A	G	40	28.5714	25	100	80	58.8235	0.0189983	0.109116	ATF4	ENSGALG00000012135	ENSGALT00000037892	Transcript	upstream_gene_variant	-	-	-	-	-	rs13865511	IMPACT=MODIFIER;DISTANCE=2888;STRAND=-1;SYMBOL=ATF4;SYMBOL_SOURCE=EntrezGene;BIOTYPE=protein_coding;CANONICAL=YES;ENSP=ENSGALP00000037099;TREMBL=F6V5T5;UNIPARC=UPI0002C87A04		Spleen weight;Shank length;Age at first egg;Antibody response to SRBC antigen;Carcass weight;Body weight (140 days);Drumstick and thigh weight;Egg weight;Egg weight;Egg weight;Subcutaneous neck fat weight;Total white fat weight;Visceral fat weight;Shank length;Cingular fat width;Subcutaneous fat thickness;Breast color;Egg weight;Drumstick weight;Egg number;Haugh units;Body weight;Body weight;Shan…
875632004	chr20	10914366	C	T	83.3333	58.3333	71.4286	42.8571	12.5	12.5	0.0176208	0.12492	MMP9	ENSGALG00000006992	ENSGALT00000011323	Transcript	upstream_gene_variant	-	-	-	-	-	-	IMPACT=MODIFIER;DISTANCE=3002;STRAND=1;SYMBOL=MMP9;SYMBOL_SOURCE=EntrezGene;BIOTYPE=protein_coding;CANONICAL=YES;ENSP=ENSGALP00000011309;TREMBL=F1NGT3;UNIPARC=UPI0002C87D49		Body weight (35 days);Body weight (49 days);Body weight;Body weight;Femur torsional strength;Femur torsional strength;Breast pH;Egg shell color;
655586183	chr7	16303020	T	C	66.6667	75	81.8182	20	33.3333	25	0.00117245	0.0954745	CHRNA1	ENSGALG00000009301	ENSGALT00000015138	Transcript	upstream_gene_variant	-	-	-	-	-	-	IMPACT=MODIFIER;DISTANCE=2280;STRAND=1;SYMBOL=CHRNA1;SYMBOL_SOURCE=EntrezGene;BIOTYPE=protein_coding;CANONICAL=YES;ENSP=ENSGALP00000015122;SWISSPROT=P09479;TREMBL=E1BT92;UNIPARC=UPI0002C867C3		Body weight;Body weight;Body weight;Body weight;Body weight;Breast muscle weight;Drumstick muscle weight;Carcass weight;Drumstick weight;Thigh weight;Thigh muscle weight;Wing weight;Average daily gain;Body weight;Body weight;Body weight;Body weight (77 days);Body weight (14 days);Shank length;Bone mineral density;Body weight (35 days);Body weight;Body weight;Intestine length;Drumstick and thigh m…
82700647	chr1	82700647	G	A	80	80	60	0	50	25	0.0384013	0.0991317	BOC	ENSGALG00000015152	ENSGALT00000024449	Transcript	upstream_gene_variant	-	-	-	-	-	rs317039404	IMPACT=MODIFIER;DISTANCE=3664;STRAND=-1;SYMBOL=BOC;SYMBOL_SOURCE=HGNC;HGNC_ID=HGNC:17173;BIOTYPE=protein_coding;CANONICAL=YES;ENSP=ENSGALP00000024403;TREMBL=E1C5M1;UNIPARC=UPI0000E7F9FB		Spleen weight;Shank length;Age at first egg;Insulin-like growth factor level;Antibody response to SRBC antigen;Breast muscle percentage;Humerus area;Carcass weight;Body weight (140 days);Drumstick and thigh weight;Body weight;Egg weight;Egg weight;Egg weight;Subcutaneous neck fat weight;Total white fat weight;Visceral fat weight;Shank length;Abdominal fat percentage;Abdominal fat weight;Cingular …
914948761	chr28	267718	G	A	18.1818	14.2857	16.6667	68.1818	69.2308	56.25	0.000366259	0.0960353	FBN3	ENSGALG00000000327	ENSGALT00000000433	Transcript	upstream_gene_variant	-	-	-	-	-	-	IMPACT=MODIFIER;DISTANCE=3830;STRAND=1;SYMBOL=FBN3;SYMBOL_SOURCE=HGNC;HGNC_ID=HGNC:18794;BIOTYPE=protein_coding;CANONICAL=YES;ENSP=ENSGALP00000000432;TREMBL=E1C5P6,Q804J3;UNIPARC=UPI0002C86717
921757346	chrZ	1085502	A	G	62.5	20	16.6667	75	90.9091	77.7778	0.0362782	0.096043	DYM	ENSGALG00000002677	ENSGALT00000004219	Transcript	upstream_gene_variant	-	-	-	-	-	rs14687602	IMPACT=MODIFIER;DISTANCE=1404;STRAND=1;SYMBOL=DYM;SYMBOL_SOURCE=EntrezGene;BIOTYPE=protein_coding;ENSP=ENSGALP00000004210;SWISSPROT=Q5ZLW3;UNIPARC=UPI000044349C
459629710	chr4	5095397	C	T	100	100	84.6154	54.5455	16.6667	69.2308	0.0433886	0.0992514	ATP11C	ENSGALG00000006623	ENSGALT00000010690	Transcript	upstream_gene_variant	-	-	-	-	-	rs15481622	IMPACT=MODIFIER;DISTANCE=3500;STRAND=-1;SYMBOL=ATP11C;SYMBOL_SOURCE=HGNC;HGNC_ID=HGNC:13554;BIOTYPE=protein_coding;CANONICAL=YES;ENSP=ENSGALP00000010676;TREMBL=F1P438;UNIPARC=UPI0000ECC595		Visceral fat weight;Body weight;Body weight;Body weight;Average daily gain;Body weight (84 days);Body weight (42 days);Age at first egg;Breast muscle percentage;Pectoralis major weight;Shank growth;
875043135	chr20	10325497	C	T	11.1111	0	40	66.6667	78.5714	50	0.0296772	0.0993843	REM1	ENSGALG00000023636	ENSGALT00000039372	Transcript	upstream_gene_variant	-	-	-	-	-	rs14278088	IMPACT=MODIFIER;DISTANCE=1902;STRAND=1;SYMBOL=REM1;SYMBOL_SOURCE=HGNC;HGNC_ID=HGNC:15922;BIOTYPE=protein_coding;CANONICAL=YES;ENSP=ENSGALP00000038582;TREMBL=F1NUA6;UNIPARC=UPI000240C614		Body weight (35 days);Body weight (49 days);Body weight;Body weight;Femur torsional strength;Femur torsional strength;Breast pH;
917482278	chr28	2801235	G	A	80	71.4286	87.5	25	50	20	0.00985411	0.111784	GRIN3B	ENSGALG00000026241	ENSGALT00000044002	Transcript	upstream_gene_variant	-	-	-	-	-	-	IMPACT=MODIFIER;DISTANCE=4872;STRAND=1;SYMBOL=GRIN3B;SYMBOL_SOURCE=HGNC;HGNC_ID=HGNC:16768;BIOTYPE=protein_coding;CANONICAL=YES;ENSP=ENSGALP00000043271;TREMBL=R4GM24;UNIPARC=UPI0002C87E46		Shank length;Breast muscle weight;Body weight;Body weight (504 days);Right ventricular weight as percentage of body weight;Body weight (41 days);Carcass weight;Skin fat weight;Abdominal fat weight;Antibody response to SE (Salmonella enteritidis);Antibody response to E. coli;Average daily gain;Tibia cortex width;Skin fat weight;Abdominal fat weight;Abdominal fat weight;Abdominal fat percentage;
51512650	chr1	51512650	G	A	44.4444	35	12.5	88.2353	91.6667	55.5556	0.0326138	0.115734	uc_338	ENSGALG00000025909	ENSGALT00000045780	Transcript	upstream_gene_variant	-	-	-	-	-	rs15265741	IMPACT=MODIFIER;DISTANCE=935;STRAND=-1;SYMBOL=uc_338;SYMBOL_SOURCE=RFAM;BIOTYPE=misc_RNA;CANONICAL=YES		Spleen weight;Shank length;Age at first egg;Antibody response to SRBC antigen;Carcass weight;Body weight (140 days);Drumstick and thigh weight;Egg weight;Egg weight;Egg weight;Subcutaneous neck fat weight;Total white fat weight;Visceral fat weight;Shank length;Cingular fat width;Subcutaneous fat thickness;Breast color;Femur bone mineral density;Egg weight;Drumstick weight;Egg number;Haugh units;B…
545238324	chr5	487176	C	G	33.3333	33.3333	50	100	100	60	0.0297185	0.116835	MS4A15	ENSGALG00000020513	ENSGALT00000032736	Transcript	upstream_gene_variant	-	-	-	-	-	rs14510071	IMPACT=MODIFIER;DISTANCE=4878;STRAND=-1;SYMBOL=MS4A15;SYMBOL_SOURCE=HGNC;HGNC_ID=HGNC:28573;BIOTYPE=protein_coding;CANONICAL=YES;ENSP=ENSGALP00000032099;TREMBL=F1NBC0;UNIPARC=UPI0002C8790D
545238324	chr5	487176	C	G	33.3333	33.3333	50	100	100	60	0.0297185	0.116835	MRPL16	ENSGALG00000005182	ENSGALT00000008326	Transcript	upstream_gene_variant	-	-	-	-	-	rs14510071	IMPACT=MODIFIER;DISTANCE=2128;STRAND=1;SYMBOL=MRPL16;SYMBOL_SOURCE=HGNC;HGNC_ID=HGNC:14476;BIOTYPE=protein_coding;CANONICAL=YES;ENSP=ENSGALP00000008312;TREMBL=H9KZA7;UNIPARC=UPI0002C87F7A
254819586	chr2	59542836	C	T	73.3333	66.6667	66.6667	16.6667	28.5714	18.1818	0.000391924	0.0980385	E2F3	ENSGALG00000012680	ENSGALT00000037320	Transcript	upstream_gene_variant	-	-	-	-	-	rs314003244	IMPACT=MODIFIER;DISTANCE=2628;STRAND=-1;SYMBOL=E2F3;SYMBOL_SOURCE=HGNC;HGNC_ID=HGNC:3115;BIOTYPE=protein_coding;CANONICAL=YES;ENSP=ENSGALP00000036527;TREMBL=F1NR90;UNIPARC=UPI0002C87A1A		Breast muscle weight;Subcutaneous neck fat weight;Cloacal bacterial burden after challenge with Salmonella E;Factor Fear;Fear-stand latency;Carcass weight;Breast muscle weight;Body weight (42 days);Subcutaneous neck fat weight;Total white fat weight;Visceral fat weight;Age at first egg;Head percentage;Shank weight percentage;Drumstick and thigh percentage;Breast percentage;Body weight (200 days);…
799702149	chr13	12755843	C	T	75	42.8571	64.2857	16.6667	12.5	10	0.00781566	0.0979515	TBC1D9B	ENSGALG00000005856	ENSGALT00000009410	Transcript	upstream_gene_variant	-	-	-	-	-	rs315349469	IMPACT=MODIFIER;DISTANCE=3163;STRAND=1;SYMBOL=TBC1D9B;SYMBOL_SOURCE=HGNC;HGNC_ID=HGNC:29097;BIOTYPE=protein_coding;CANONICAL=YES;ENSP=ENSGALP00000009396;TREMBL=E1C2K7;UNIPARC=UPI0002C86CF2		Carcass weight;Breast muscle weight;Carcass weight;Breast muscle weight;Body weight (140 days);Drumstick and thigh weight;Average daily gain;Thigh weight;Heart weight;Drumstick muscle weight;Drumstick weight;Body weight;Body weight (42 days);Tibia length;Body weight (84 days);Growth (21-42 days);Body weight (63 days);Body weight (42 days);Body weight (21 days);Body weight (day of first egg);Age a…
820606928	chr15	738782	T	G	16.6667	33.3333	11.1111	68.1818	50	85.7143	0.0179219	0.0998922	gga-mir-1673	ENSGALG00000025197	ENSGALT00000042110	Transcript	upstream_gene_variant	-	-	-	-	-	rs315150507	IMPACT=MODIFIER;DISTANCE=2967;STRAND=1;SYMBOL=gga-mir-1673;SYMBOL_SOURCE=miRBase;BIOTYPE=miRNA;CANONICAL=YES
903082124	chr25	1131490	G	C	54.5455	83.3333	81.8182	38.4615	0	38.4615	0.0399881	0.110344	CRNN	ENSGALG00000027316	ENSGALT00000043073	Transcript	upstream_gene_variant	-	-	-	-	-	rs14689815	IMPACT=MODIFIER;DISTANCE=1390;STRAND=1;SYMBOL=CRNN;SYMBOL_SOURCE=Uniprot_gn;BIOTYPE=protein_coding;CANONICAL=YES;ENSP=ENSGALP00000041244;TREMBL=R4GGS4,A0A023J5T4;UNIPARC=UPI0000E81663
922453095	chrZ	1781251	G	A	90.9091	63.6364	84.6154	23.0769	44.4444	29.4118	0.0103438	0.148785	PIAS2	ENSGALG00000001843	ENSGALT00000002852	Transcript	upstream_gene_variant	-	-	-	-	-	rs314731967	IMPACT=MODIFIER;DISTANCE=4182;STRAND=1;SYMBOL=PIAS2;SYMBOL_SOURCE=Uniprot_gn;BIOTYPE=protein_coding;CANONICAL=YES;ENSP=ENSGALP00000002848;TREMBL=Q5ZIN4;UNIPARC=UPI00003AAC50
904898357	chr26	756584	G	A	54.5455	70	33.3333	100	100	100	0.0111829	0.106317	PPP1R12B	ENSGALG00000000336	ENSGALT00000000450	Transcript	upstream_gene_variant	-	-	-	-	-	-	IMPACT=MODIFIER;DISTANCE=2926;STRAND=-1;SYMBOL=PPP1R12B;SYMBOL_SOURCE=HGNC;HGNC_ID=HGNC:7619;BIOTYPE=protein_coding;CANONICAL=YES;ENSP=ENSGALP00000000449;TREMBL=F1NU91;UNIPARC=UPI0002C87119
904898357	chr26	756584	G	A	54.5455	70	33.3333	100	100	100	0.0111829	0.106317	CSRP1	ENSGALG00000000318	ENSGALT00000000424	Transcript	upstream_gene_variant	-	-	-	-	-	-	IMPACT=MODIFIER;DISTANCE=3407;STRAND=1;SYMBOL=CSRP1;SYMBOL_SOURCE=EntrezGene;BIOTYPE=protein_coding;CANONICAL=YES;ENSP=ENSGALP00000000423;SWISSPROT=P67966;UNIPARC=UPI00001711EC
661344974	chr7	22061811	G	A	77.7778	50	85.7143	28.5714	0	42.8571	0.0463665	0.0991673	TMBIM1	ENSGALG00000011436	ENSGALT00000018650	Transcript	upstream_gene_variant	-	-	-	-	-	-	IMPACT=MODIFIER;DISTANCE=1224;STRAND=1;SYMBOL=TMBIM1;SYMBOL_SOURCE=HGNC;HGNC_ID=HGNC:23410;BIOTYPE=protein_coding;CANONICAL=YES;ENSP=ENSGALP00000018627;TREMBL=E1BTK0;UNIPARC=UPI0000E80975		Body weight;Body weight;Body weight;Body weight;Body weight;Breast muscle weight;Drumstick muscle weight;Carcass weight;Drumstick weight;Thigh weight;Thigh muscle weight;Wing weight;Breast muscle weight;Drumstick and thigh weight;Egg number;Average daily gain;Body weight;Body weight;Body weight;Body weight (77 days);Body weight (14 days);Body weight (35 days);Body weight;Body weight;Intestine len…
50461361	chr1	50461361	C	T	53.8462	8.33333	12.5	66.6667	78.5714	71.4286	0.0338739	0.109116	ATF4	ENSGALG00000012135	ENSGALT00000037892	Transcript	upstream_gene_variant	-	-	-	-	-	-	IMPACT=MODIFIER;DISTANCE=1735;STRAND=-1;SYMBOL=ATF4;SYMBOL_SOURCE=EntrezGene;BIOTYPE=protein_coding;CANONICAL=YES;ENSP=ENSGALP00000037099;TREMBL=F6V5T5;UNIPARC=UPI0002C87A04		Spleen weight;Shank length;Age at first egg;Antibody response to SRBC antigen;Carcass weight;Body weight (140 days);Drumstick and thigh weight;Egg weight;Egg weight;Egg weight;Subcutaneous neck fat weight;Total white fat weight;Visceral fat weight;Shank length;Cingular fat width;Subcutaneous fat thickness;Breast color;Egg weight;Drumstick weight;Egg number;Haugh units;Body weight;Body weight;Shan…
901911574	chr24	6284221	A	G	81.8182	100	83.3333	40	33.3333	50	0.00336005	0.211344		ENSGALG00000028815	ENSGALT00000042669	Transcript	upstream_gene_variant	-	-	-	-	-	rs316622923	IMPACT=MODIFIER;DISTANCE=2676;STRAND=1;BIOTYPE=protein_coding;CANONICAL=YES;ENSP=ENSGALP00000041466;TREMBL=R4GHC5;UNIPARC=UPI0002C8714B
521733527	chr4	67199214	A	G	100	93.3333	84.6154	40	40	56.25	0.00253216	0.105793	GNPDA2	ENSGALG00000014210	ENSGALT00000022980	Transcript	upstream_gene_variant	-	-	-	-	-	rs14486200	IMPACT=MODIFIER;DISTANCE=2432;STRAND=1;SYMBOL=GNPDA2;SYMBOL_SOURCE=Uniprot_gn;BIOTYPE=protein_coding;CANONICAL=YES;ENSP=ENSGALP00000022938;TREMBL=U5LXR4,E1C878;UNIPARC=UPI0000610F03		Wing weight;Drumstick weight;Drumstick muscle weight;Body temperature;Pectoralis major weight;Growth (42-56 days);Visceral fat weight;Tibia width;Tibia width;Egg shell percentage;Total white fat weight;Egg weight;Egg weight;Humerus bone mineral content;Albumen weight;Egg weight;Egg weight;Egg weight;Egg weight;Short length of egg;Growth (0-14 days);Breast pH;Abdominal fat percentage;Shank length;…
600554231	chr5	55803083	A	G	16.6667	46.6667	8.69565	63.6364	75	75	0.0178366	0.117998	TMEM260	ENSGALG00000012118	ENSGALT00000019792	Transcript	upstream_gene_variant	-	-	-	-	-	-	IMPACT=MODIFIER;DISTANCE=3934;STRAND=-1;SYMBOL=TMEM260;SYMBOL_SOURCE=HGNC;HGNC_ID=HGNC:20185;BIOTYPE=protein_coding;CANONICAL=YES;ENSP=ENSGALP00000019765;TREMBL=F1NF74;UNIPARC=UPI0002C8797D		Drumstick and thigh percentage;Abdominal fat weight;Egg shell thickness;Abdominal fat weight;Carcass weight;Drumstick and thigh weight;Receiving feather pecking;Abdominal fat weight;Body weight (140 days);Non-esterified fatty acid level ;Wing weight;Troponin T concentration;Gizzard weight;Egg weight;Shank diameter;Growth (42-63 days);Bone mineral density;Abdominal fat weight;
778497905	chr12	11448610	G	A	42.8571	25	46.1538	88.8889	66.6667	100	0.0161436	0.110232	BRPF1	ENSGALG00000006640	ENSGALT00000010726	Transcript	upstream_gene_variant	-	-	-	-	-	rs14726360	IMPACT=MODIFIER;DISTANCE=2035;STRAND=1;SYMBOL=BRPF1;SYMBOL_SOURCE=EntrezGene;BIOTYPE=protein_coding;CANONICAL=YES;ENSP=ENSGALP00000010712;TREMBL=F1P2H3,Q5F3S4;UNIPARC=UPI0002C87CBE		Feather pecking;Body weight;Body weight;Tibia modulus of elasticity;Tibia strain;Tibia stress;Tibia area;Tibia bone mineral content;Breast pH;Abdominal fat percentage;Back percentage;Breast percentage;Back percentage;Body depth;Abdominal fat percentage;Body weight;Body weight (1 day);
967256833	chrZ	46584989	G	A	38.4615	0	26.6667	80	46.6667	80	0.0412714	0.125232	WDR36	ENSGALG00000000247	ENSGALT00000000326	Transcript	upstream_gene_variant	-	-	-	-	-	rs315009123	IMPACT=MODIFIER;DISTANCE=4972;STRAND=-1;SYMBOL=WDR36;SYMBOL_SOURCE=EntrezGene;BIOTYPE=protein_coding;CANONICAL=YES;ENSP=ENSGALP00000000325;TREMBL=F1NKR5;UNIPARC=UPI0002C87C0A		Egg shell strength;Age at first egg;Marek's disease-related traits;Blood and meat spots;Egg shell thickness;Liver weight;Marek's disease-related traits;Marek's disease-related traits;Marek's disease-related traits;Marek's disease-related traits;Marek's disease-related traits;
922492442	chrZ	1820598	C	T	100	66.6667	91.6667	22.2222	37.5	57.1429	0.0295402	0.150781	ST8SIA5	ENSGALG00000001808	ENSGALT00000045206	Transcript	upstream_gene_variant	-	-	-	-	-	-	IMPACT=MODIFIER;DISTANCE=4966;STRAND=1;SYMBOL=ST8SIA5;SYMBOL_SOURCE=HGNC;HGNC_ID=HGNC:17827;BIOTYPE=protein_coding;CANONICAL=YES;ENSP=ENSGALP00000042998;TREMBL=R4GLC3;UNIPARC=UPI0002C86B66
922496460	chrZ	1824616	A	G	33.3333	50	40	100	80	84.6154	0.00370011	0.150781	ST8SIA5	ENSGALG00000001808	ENSGALT00000045206	Transcript	upstream_gene_variant	-	-	-	-	-	rs313448347	IMPACT=MODIFIER;DISTANCE=948;STRAND=1;SYMBOL=ST8SIA5;SYMBOL_SOURCE=HGNC;HGNC_ID=HGNC:17827;BIOTYPE=protein_coding;CANONICAL=YES;ENSP=ENSGALP00000042998;TREMBL=R4GLC3;UNIPARC=UPI0002C86B66
852906041	chr18	9391672	A	G	42.8571	83.3333	80	20	20	25	0.0227899	0.108421	DNAI2	ENSGALG00000004495	ENSGALT00000007161	Transcript	upstream_gene_variant	-	-	-	-	-	-	IMPACT=MODIFIER;DISTANCE=43;STRAND=1;SYMBOL=DNAI2;SYMBOL_SOURCE=HGNC;HGNC_ID=HGNC:18744;BIOTYPE=protein_coding;CANONICAL=YES;ENSP=ENSGALP00000007149;TREMBL=F1NQ70;UNIPARC=UPI000060F5E1
903204190	chr25	1253556	A	G	55.5556	25	25	66.6667	100	80	0.0286632	0.100133	ADAR	ENSGALG00000021475	ENSGALT00000040721	Transcript	upstream_gene_variant	-	-	-	-	-	-	IMPACT=MODIFIER;DISTANCE=4276;STRAND=-1;SYMBOL=ADAR;SYMBOL_SOURCE=HGNC;HGNC_ID=HGNC:225;BIOTYPE=protein_coding;CANONICAL=YES;ENSP=ENSGALP00000039924;TREMBL=H9L3K3,Q9PRS9;UNIPARC=UPI0002C87345
583173751	chr5	38422603	T	C	87.5	100	77.7778	41.6667	40	42.8571	0.00193645	0.0965541	NGB	ENSGALG00000010413	ENSGALT00000016953	Transcript	upstream_gene_variant	-	-	-	-	-	-	IMPACT=MODIFIER;DISTANCE=2104;STRAND=-1;SYMBOL=NGB;SYMBOL_SOURCE=Uniprot_gn;BIOTYPE=protein_coding;CANONICAL=YES;ENSP=ENSGALP00000016934;TREMBL=Q5QSB1;UNIPARC=UPI0000495F46		Carcass weight;Body weight (140 days);Non-esterified fatty acid level ;Wing weight;Troponin T concentration;Gizzard weight;Abdominal fat weight;Receiving feather pecking;Body weight;Antibody titer to LTA antigen;Abdominal fat percentage;Glucose level;Abdominal fat weight;Egg weight;Breast muscle weight;Egg weight;Shank diameter;Shank length;Egg number;Body depth;Growth (42-63 days);Heart weight;C…
796385702	chr13	9439396	G	C	77.7778	94.4444	91.6667	37.5	57.1429	28.5714	0.00902553	0.0985568	LMAN2	ENSGALG00000028356	ENSGALT00000043519	Transcript	upstream_gene_variant	-	-	-	-	-	rs80722493	IMPACT=MODIFIER;DISTANCE=2409;STRAND=-1;SYMBOL=LMAN2;SYMBOL_SOURCE=HGNC;HGNC_ID=HGNC:16986;BIOTYPE=protein_coding;CANONICAL=YES;ENSP=ENSGALP00000041057;TREMBL=R4GG92;UNIPARC=UPI0002C86923		Carcass weight;Breast muscle weight;Carcass weight;Breast muscle weight;Drumstick and thigh weight;Average daily gain;Thigh weight;Heart weight;Drumstick muscle weight;Drumstick weight;Body weight;Body weight (42 days);Tibia length;Body weight (84 days);Growth (21-42 days);Body weight (63 days);Body weight (42 days);Body weight (21 days);Body weight (day of first egg);Age at first egg;Age at firs…
796385702	chr13	9439396	G	C	77.7778	94.4444	91.6667	37.5	57.1429	28.5714	0.00902553	0.0985568		ENSGALG00000003134	ENSGALT00000004953	Transcript	upstream_gene_variant	-	-	-	-	-	rs80722493	IMPACT=MODIFIER;DISTANCE=36;STRAND=-1;BIOTYPE=protein_coding;CANONICAL=YES;ENSP=ENSGALP00000004944;TREMBL=H9KZ58;UNIPARC=UPI0000448FFF		Carcass weight;Breast muscle weight;Carcass weight;Breast muscle weight;Drumstick and thigh weight;Average daily gain;Thigh weight;Heart weight;Drumstick muscle weight;Drumstick weight;Body weight;Body weight (42 days);Tibia length;Body weight (84 days);Growth (21-42 days);Body weight (63 days);Body weight (42 days);Body weight (21 days);Body weight (day of first egg);Age at first egg;Age at firs…
796385702	chr13	9439396	G	C	77.7778	94.4444	91.6667	37.5	57.1429	28.5714	0.00902553	0.0985568	RGS14	ENSGALG00000003113	ENSGALT00000004915	Transcript	upstream_gene_variant	-	-	-	-	-	rs80722493	IMPACT=MODIFIER;DISTANCE=1656;STRAND=1;SYMBOL=RGS14;SYMBOL_SOURCE=HGNC;HGNC_ID=HGNC:9996;BIOTYPE=protein_coding;CANONICAL=YES;ENSP=ENSGALP00000004906;TREMBL=F1NAM4;UNIPARC=UPI000240C1B7		Carcass weight;Breast muscle weight;Carcass weight;Breast muscle weight;Drumstick and thigh weight;Average daily gain;Thigh weight;Heart weight;Drumstick muscle weight;Drumstick weight;Body weight;Body weight (42 days);Tibia length;Body weight (84 days);Growth (21-42 days);Body weight (63 days);Body weight (42 days);Body weight (21 days);Body weight (day of first egg);Age at first egg;Age at firs…
465889463	chr4	11355150	G	A	77.7778	80	61.5385	30	12.5	36.3636	0.00705488	0.0961503		ENSGALG00000020286	ENSGALT00000032334	Transcript	upstream_gene_variant	-	-	-	-	-	rs315803551	IMPACT=MODIFIER;DISTANCE=1407;STRAND=1;BIOTYPE=protein_coding;CANONICAL=YES;ENSP=ENSGALP00000031698;TREMBL=E1C3V6;UNIPARC=UPI0000448011		Visceral fat weight;Average daily gain;Body weight;Body weight;Body weight;Average daily gain;Body weight (84 days);Body weight (42 days);Shank length;Age at first egg;
521778639	chr4	67244326	A	G	71.4286	75	100	28.5714	40	37.5	0.00830149	0.118739	YIPF7	ENSGALG00000014221	ENSGALT00000022997	Transcript	upstream_gene_variant	-	-	-	-	-	rs317105716	IMPACT=MODIFIER;DISTANCE=2076;STRAND=1;SYMBOL=YIPF7;SYMBOL_SOURCE=EntrezGene;BIOTYPE=protein_coding;CANONICAL=YES;ENSP=ENSGALP00000022955;TREMBL=E1C864;UNIPARC=UPI000044820B		Wing weight;Drumstick weight;Drumstick muscle weight;Body temperature;Pectoralis major weight;Growth (42-56 days);Visceral fat weight;Tibia width;Tibia width;Egg shell percentage;Total white fat weight;Egg weight;Egg weight;Humerus bone mineral content;Albumen weight;Egg weight;Egg weight;Egg weight;Egg weight;Short length of egg;Growth (0-14 days);Breast pH;Abdominal fat percentage;Shank length;…
954102259	chrZ	33430415	T	C	87.5	63.1579	50	25	23.0769	12.5	0.0160306	0.106327	SAXO1	ENSGALG00000027314	ENSGALT00000024343	Transcript	upstream_gene_variant	-	-	-	-	-	rs312376485	IMPACT=MODIFIER;DISTANCE=4462;STRAND=-1;SYMBOL=FAM154A;SYMBOL_SOURCE=HGNC;HGNC_ID=HGNC:28566;BIOTYPE=protein_coding;CANONICAL=YES;ENSP=ENSGALP00000024297;TREMBL=F1NQ14;UNIPARC=UPI0000612859		Marek's disease-related traits;Blood and meat spots;Long length of egg;Antibody titer to LPS antigen;Egg shell thickness;Antibody response to BA (Brucella abortus);Age at first egg;Antibody titer to LPS antigen;Liver weight;Egg number;Body weight;Body weight;Antibody titer to LTA antigen;Haugh units;
958030807	chrZ	37358963	A	T	58.8235	88.8889	60	22.2222	36.3636	9.09091	0.0207322	0.0977311	PRUNE2	ENSGALG00000015167	ENSGALT00000032813	Transcript	upstream_gene_variant	-	-	-	-	-	rs314498510	IMPACT=MODIFIER;DISTANCE=3312;STRAND=-1;SYMBOL=PRUNE2;SYMBOL_SOURCE=HGNC;HGNC_ID=HGNC:25209;BIOTYPE=protein_coding;CANONICAL=YES;ENSP=ENSGALP00000032176;TREMBL=E1C352;UNIPARC=UPI0002C87666		Egg shell strength;Age at first egg;Marek's disease-related traits;Blood and meat spots;Egg shell strength;Long length of egg;Egg shell thickness;Liver weight;
359463991	chr3	15377479	T	C	90.9091	100	100	54.5455	71.4286	25	0.0284305	0.0966811	GNMT	ENSGALG00000008575	ENSGALT00000013966	Transcript	upstream_gene_variant	-	-	-	-	-	rs314151727	IMPACT=MODIFIER;DISTANCE=2172;STRAND=1;SYMBOL=GNMT;SYMBOL_SOURCE=HGNC;HGNC_ID=HGNC:4415;BIOTYPE=protein_coding;CANONICAL=YES;ENSP=ENSGALP00000013950;UNIPARC=UPI0002C87F2E		Body weight;Body weight;Body weight (35 days);Abdominal fat weight;Abdominal fat percentage;Antibody response to SRBC antigen;Antibody response to KLH antigen;Breast muscle percentage;Average daily gain;Body weight (42 days);Body weight (504 days);Antibody response to BA (Brucella abortus);Body weight (336 days);Body weight (84 days);Abdominal fat weight;Dressing percentage;Breast percentage;Comb…
859636694	chr19	4902450	T	C	58.3333	60	61.5385	5.88235	9.09091	25	0.00146149	0.108931	VKORC1L1	ENSGALG00000002501	ENSGALT00000003944	Transcript	upstream_gene_variant	-	-	-	-	-	rs15845474	IMPACT=MODIFIER;DISTANCE=3187;STRAND=1;SYMBOL=VKORC1L1;SYMBOL_SOURCE=EntrezGene;BIOTYPE=protein_coding;CANONICAL=YES;ENSP=ENSGALP00000003935;TREMBL=F1P573;UNIPARC=UPI00003FF9E7		Chest width;
859636694	chr19	4902450	T	C	58.3333	60	61.5385	5.88235	9.09091	25	0.00146149	0.108931	PHKG1	ENSGALG00000002485	ENSGALT00000003916	Transcript	upstream_gene_variant	-	-	-	-	-	rs15845474	IMPACT=MODIFIER;DISTANCE=1214;STRAND=-1;SYMBOL=PHKG1;SYMBOL_SOURCE=EntrezGene;BIOTYPE=protein_coding;CANONICAL=YES;ENSP=ENSGALP00000003907;TREMBL=F1P5T2;UNIPARC=UPI000044953A		Chest width;
932098726	chrZ	11426882	G	A	66.6667	90	76.9231	20	12.5	61.5385	0.0493603	0.158072	NUP155	ENSGALG00000003688	ENSGALT00000005842	Transcript	upstream_gene_variant	-	-	-	-	-	rs315933443	IMPACT=MODIFIER;DISTANCE=3269;STRAND=-1;SYMBOL=NUP155;SYMBOL_SOURCE=HGNC;HGNC_ID=HGNC:8063;BIOTYPE=protein_coding;CANONICAL=YES;ENSP=ENSGALP00000005832;TREMBL=F1NPS0;UNIPARC=UPI0002C88178
689031447	chr8	13503244	G	A	10.5263	7.69231	12.5	61.1111	52.381	56.5217	8.67655e-05	0.0968969		ENSGALG00000006093	ENSGALT00000009829	Transcript	upstream_gene_variant	-	-	-	-	-	rs317142525	IMPACT=MODIFIER;DISTANCE=4951;STRAND=1;BIOTYPE=protein_coding;CANONICAL=YES;ENSP=ENSGALP00000009815;TREMBL=E1C283;UNIPARC=UPI0002C88355		Body weight;Body weight;Wing weight;Body weight;Marek's disease-related traits;Body weight;Drumstick and thigh weight;Head percentage;Marek's disease-related traits;Breast muscle weight;Body weight (504 days);Tibia bone mineral density;Drumstick muscle weight;Breast muscle weight;Growth (21-42 days);Body weight (63 days);Breast muscle weight;Tibia strength;Tibia plateau angle;Tibia marrow diamete…
932065809	chrZ	11393965	G	C	60	69.2308	100	26.3158	27.2727	36.3636	0.0206273	0.127417	C5orf42	ENSGALG00000003631	ENSGALT00000005754	Transcript	upstream_gene_variant	-	-	-	-	-	-	IMPACT=MODIFIER;DISTANCE=3473;STRAND=-1;SYMBOL=C5orf42;SYMBOL_SOURCE=HGNC;HGNC_ID=HGNC:25801;BIOTYPE=protein_coding;CANONICAL=YES;ENSP=ENSGALP00000005744;TREMBL=E1C4Y0;UNIPARC=UPI0002C878C6
50927109	chr1	50927109	G	A	33.3333	44.4444	37.5	100	54.5455	100	0.0400949	0.0994419	C22orf23	ENSGALG00000012293	ENSGALT00000020086	Transcript	upstream_gene_variant	-	-	-	-	-	rs14823353	IMPACT=MODIFIER;DISTANCE=604;STRAND=1;SYMBOL=C22orf23;SYMBOL_SOURCE=HGNC;HGNC_ID=HGNC:18589;BIOTYPE=protein_coding;CANONICAL=YES;ENSP=ENSGALP00000020059;TREMBL=E1C5L4;UNIPARC=UPI00004472AC		Spleen weight;Shank length;Age at first egg;Antibody response to SRBC antigen;Carcass weight;Body weight (140 days);Drumstick and thigh weight;Egg weight;Egg weight;Egg weight;Subcutaneous neck fat weight;Total white fat weight;Visceral fat weight;Shank length;Cingular fat width;Subcutaneous fat thickness;Breast color;Egg weight;Drumstick weight;Egg number;Haugh units;Body weight;Body weight;Shan…
932097991	chrZ	11426147	C	T	60	75	78.5714	23.0769	20	31.25	0.00216156	0.158072	NUP155	ENSGALG00000003688	ENSGALT00000005842	Transcript	upstream_gene_variant	-	-	-	-	-	rs16781091	IMPACT=MODIFIER;DISTANCE=2534;STRAND=-1;SYMBOL=NUP155;SYMBOL_SOURCE=HGNC;HGNC_ID=HGNC:8063;BIOTYPE=protein_coding;CANONICAL=YES;ENSP=ENSGALP00000005832;TREMBL=F1NPS0;UNIPARC=UPI0002C88178
643380443	chr7	4097280	G	A	91.6667	100	91.6667	66.6667	40	37.5	0.00888133	0.103177	VWC2L	ENSGALG00000003472	ENSGALT00000039946	Transcript	upstream_gene_variant	-	-	-	-	-	rs316451210	IMPACT=MODIFIER;DISTANCE=1063;STRAND=1;SYMBOL=VWC2L;SYMBOL_SOURCE=HGNC;HGNC_ID=HGNC:37203;BIOTYPE=protein_coding;CANONICAL=YES;ENSP=ENSGALP00000039153;TREMBL=E1BSM6;UNIPARC=UPI00003AE4EB		Body weight;Body weight;Body weight;Body weight;Body weight;Breast muscle weight;Drumstick muscle weight;Carcass weight;Drumstick weight;Thigh weight;Thigh muscle weight;Wing weight;Average daily gain;Body weight;Drumstick and thigh muscle weight;Drumstick and thigh muscle weight;Fat distribution;Skin fat weight;Abdominal fat weight;Body weight (200 days);Body weight (112 days);Abdominal fat weig…
934175209	chrZ	13503365	G	C	85.7143	71.4286	64.2857	15.3846	28.5714	38.4615	0.00725707	0.103976	NIM1	ENSGALG00000014861	ENSGALT00000023981	Transcript	upstream_gene_variant	-	-	-	-	-	rs16103067	IMPACT=MODIFIER;DISTANCE=1390;STRAND=1;SYMBOL=NIM1;SYMBOL_SOURCE=EntrezGene;BIOTYPE=protein_coding;CANONICAL=YES;ENSP=ENSGALP00000023935;TREMBL=E1C6B4;UNIPARC=UPI00003AFDB0		Antibody titer to LPS antigen;Egg shell thickness;Antibody titer to LPS antigen;Antibody titer to LTA antigen;Marek's disease-related traits;Marek's disease-related traits;Marek's disease-related traits;Marek's disease-related traits;Marek's disease-related traits;Egg shell stiffness;Egg shell strength;Egg shell stiffness;Egg shell stiffness;Egg shell stiffness;Egg shell strength;
930622274	chrZ	9950430	G	A	66.6667	75	90	18.75	27.2727	46.6667	0.0124176	0.133332	NPR3	ENSGALG00000017405	ENSGALT00000028093	Transcript	upstream_gene_variant	-	-	-	-	-	rs16780598	IMPACT=MODIFIER;DISTANCE=4627;STRAND=-1;SYMBOL=NPR3;SYMBOL_SOURCE=HGNC;HGNC_ID=HGNC:7945;BIOTYPE=protein_coding;CANONICAL=YES;ENSP=ENSGALP00000028040;TREMBL=E1C1V5;UNIPARC=UPI0002C86A22
748239317	chr11	591101	A	T	77.7778	81.8182	100	40	14.2857	66.6667	0.0495686	0.0990475	GFOD2	ENSGALG00000001201	ENSGALT00000040402	Transcript	upstream_gene_variant	-	-	-	-	-	rs316765699	IMPACT=MODIFIER;DISTANCE=875;STRAND=1;SYMBOL=GFOD2;SYMBOL_SOURCE=Uniprot_gn;BIOTYPE=protein_coding;CANONICAL=YES;ENSP=ENSGALP00000039601;TREMBL=Q5F3A0;UNIPARC=UPI00004CF22F		Tibia area;Tibia breaking force;Frequency of defecation;Back percentage;Tibia stress;Chest width;Intestine length;
544983697	chr5	232549	C	T	100	78.5714	70.5882	33.3333	41.6667	35.7143	0.00719157	0.106204	COR4	ENSGALG00000003613	ENSGALT00000005716	Transcript	upstream_gene_variant	-	-	-	-	-	-	IMPACT=MODIFIER;DISTANCE=4502;STRAND=1;SYMBOL=COR4;SYMBOL_SOURCE=EntrezGene;BIOTYPE=protein_coding;CANONICAL=YES;ENSP=ENSGALP00000005706;TREMBL=F1NTB1;UNIPARC=UPI00003ADB2C
747935617	chr11	287401	C	T	55.5556	70	66.6667	16.6667	9.52381	27.7778	0.00257802	0.0947269	PRMT7	ENSGALG00000000800	ENSGALT00000001159	Transcript	upstream_gene_variant	-	-	-	-	-	-	IMPACT=MODIFIER;DISTANCE=2964;STRAND=-1;SYMBOL=PRMT7;SYMBOL_SOURCE=EntrezGene;BIOTYPE=protein_coding;CANONICAL=YES;ENSP=ENSGALP00000001157;TREMBL=F1ND11;UNIPARC=UPI0000448D16
888776911	chr22	2953894	T	C	85.7143	100	100	57.1429	33.3333	57.1429	0.00763277	0.0988094	SNRNP27	ENSGALG00000013883	ENSGALT00000022512	Transcript	upstream_gene_variant	-	-	-	-	-	-	IMPACT=MODIFIER;DISTANCE=649;STRAND=1;SYMBOL=SNRNP27;SYMBOL_SOURCE=HGNC;HGNC_ID=HGNC:30240;BIOTYPE=protein_coding;CANONICAL=YES;ENSP=ENSGALP00000022472;TREMBL=E1BYM5;UNIPARC=UPI0002C884CD
688992030	chr8	13463827	T	C	14.2857	20	13.0435	41.1765	65.3846	78.5714	0.0146501	0.0955664	CDC7	ENSGALG00000006051	ENSGALT00000009749	Transcript	upstream_gene_variant	-	-	-	-	-	rs316944066	IMPACT=MODIFIER;DISTANCE=3858;STRAND=-1;SYMBOL=CDC7;SYMBOL_SOURCE=HGNC;HGNC_ID=HGNC:1745;BIOTYPE=protein_coding;CANONICAL=YES;ENSP=ENSGALP00000009735;TREMBL=F1NB13;UNIPARC=UPI0000E80A6C		Body weight;Body weight;Wing weight;Body weight;Marek's disease-related traits;Body weight;Drumstick and thigh weight;Head percentage;Marek's disease-related traits;Breast muscle weight;Body weight (504 days);Tibia bone mineral density;Drumstick muscle weight;Breast muscle weight;Growth (21-42 days);Body weight (63 days);Breast muscle weight;Tibia strength;Tibia plateau angle;Tibia marrow diamete…
748100470	chr11	452254	T	G	50	50	8.33333	88.8889	81.8182	75	0.0339353	0.0958268	ZNF319	ENSGALG00000000999	ENSGALT00000001475	Transcript	upstream_gene_variant	-	-	-	-	-	rs318208266	IMPACT=MODIFIER;DISTANCE=651;STRAND=1;SYMBOL=ZNF319;SYMBOL_SOURCE=HGNC;HGNC_ID=HGNC:13644;BIOTYPE=protein_coding;CANONICAL=YES;ENSP=ENSGALP00000001473;TREMBL=F1P3T2;UNIPARC=UPI000240BFCC
748100470	chr11	452254	T	G	50	50	8.33333	88.8889	81.8182	75	0.0339353	0.0958268	USB1	ENSGALG00000000904	ENSGALT00000001326	Transcript	upstream_gene_variant	-	-	-	-	-	rs318208266	IMPACT=MODIFIER;DISTANCE=2441;STRAND=-1;SYMBOL=USB1;SYMBOL_SOURCE=HGNC;HGNC_ID=HGNC:25792;BIOTYPE=protein_coding;ENSP=ENSGALP00000001324;TREMBL=F1NE74;UNIPARC=UPI0002C88245
748100470	chr11	452254	T	G	50	50	8.33333	88.8889	81.8182	75	0.0339353	0.0958268	USB1	ENSGALG00000000904	ENSGALT00000044152	Transcript	upstream_gene_variant	-	-	-	-	-	rs318208266	IMPACT=MODIFIER;DISTANCE=2420;STRAND=-1;SYMBOL=USB1;SYMBOL_SOURCE=HGNC;HGNC_ID=HGNC:25792;BIOTYPE=protein_coding;CANONICAL=YES;ENSP=ENSGALP00000042564;TREMBL=R4GK75;UNIPARC=UPI0002C86F62
50461409	chr1	50461409	C	T	37.5	0	35.2941	73.3333	70	66.6667	0.0205075	0.109116	ATF4	ENSGALG00000012135	ENSGALT00000037892	Transcript	upstream_gene_variant	-	-	-	-	-	-	IMPACT=MODIFIER;DISTANCE=1783;STRAND=-1;SYMBOL=ATF4;SYMBOL_SOURCE=EntrezGene;BIOTYPE=protein_coding;CANONICAL=YES;ENSP=ENSGALP00000037099;TREMBL=F6V5T5;UNIPARC=UPI0002C87A04		Spleen weight;Shank length;Age at first egg;Antibody response to SRBC antigen;Carcass weight;Body weight (140 days);Drumstick and thigh weight;Egg weight;Egg weight;Egg weight;Subcutaneous neck fat weight;Total white fat weight;Visceral fat weight;Shank length;Cingular fat width;Subcutaneous fat thickness;Breast color;Egg weight;Drumstick weight;Egg number;Haugh units;Body weight;Body weight;Shan…
424999862	chr3	80913350	C	A	100	80	100	66.6667	33.3333	42.8571	0.0186699	0.100474	gga-mir-6687	ENSGALG00000028454	ENSGALT00000043994	Transcript	upstream_gene_variant	-	-	-	-	-	rs314564743	IMPACT=MODIFIER;DISTANCE=1208;STRAND=-1;SYMBOL=gga-mir-6687;SYMBOL_SOURCE=miRBase;BIOTYPE=miRNA;CANONICAL=YES		Body weight;Body weight;Body weight (63 days);Body weight;Antibody response to SRBC antigen;Egg weight;Body weight;Antibody response to KLH antigen;Body weight;Body weight;Body weight (35 days);Skin fat weight;Body weight (63 days);Body weight (49 days);Leg twisting;Skin fat weight;Growth (1-8 days);Body weight (200 days);Body weight (112 days);Body weight (8 days);Receiving feather pecking;Tibia…
915967478	chr28	1286435	A	G	88.2353	89.4737	84.6154	26.6667	42.8571	56	0.00609607	0.104142		ENSGALG00000001948	ENSGALT00000003015	Transcript	upstream_gene_variant	-	-	-	-	-	-	IMPACT=MODIFIER;DISTANCE=2950;STRAND=1;BIOTYPE=protein_coding;CANONICAL=YES;ENSP=ENSGALP00000003011;TREMBL=H9KZ12;UNIPARC=UPI0002C88435
459654132	chr4	5119819	C	T	83.3333	75	83.3333	42.8571	22.2222	40	0.00292514	0.0992514		ENSGALG00000006637	ENSGALT00000010722	Transcript	upstream_gene_variant	-	-	-	-	-	rs15481682	IMPACT=MODIFIER;DISTANCE=1656;STRAND=1;BIOTYPE=protein_coding;CANONICAL=YES;ENSP=ENSGALP00000010708;TREMBL=F1P2I0;UNIPARC=UPI0000E802C0		Visceral fat weight;Body weight;Body weight;Body weight;Average daily gain;Body weight (84 days);Body weight (42 days);Age at first egg;Breast muscle percentage;Pectoralis major weight;Shank growth;
459654132	chr4	5119819	C	T	83.3333	75	83.3333	42.8571	22.2222	40	0.00292514	0.0992514	ARL13A	ENSGALG00000006636	ENSGALT00000010721	Transcript	upstream_gene_variant	-	-	-	-	-	rs15481682	IMPACT=MODIFIER;DISTANCE=4263;STRAND=-1;SYMBOL=ARL13A;SYMBOL_SOURCE=HGNC;HGNC_ID=HGNC:31709;BIOTYPE=protein_coding;CANONICAL=YES;ENSP=ENSGALP00000010707;TREMBL=E1C2Q2;UNIPARC=UPI0002C87886		Visceral fat weight;Body weight;Body weight;Body weight;Average daily gain;Body weight (84 days);Body weight (42 days);Age at first egg;Breast muscle percentage;Pectoralis major weight;Shank growth;
921048599	chrZ	376755	A	G	100	73.3333	87.5	53.8462	25	45.4545	0.0168117	0.103951	FECH	ENSGALG00000003066	ENSGALT00000004841	Transcript	upstream_gene_variant	-	-	-	-	-	rs316392902	IMPACT=MODIFIER;DISTANCE=4199;STRAND=1;SYMBOL=FECH;SYMBOL_SOURCE=EntrezGene;BIOTYPE=protein_coding;CANONICAL=YES;ENSP=ENSGALP00000004832;TREMBL=F1NBT4;UNIPARC=UPI00003AF05C
904906172	chr26	764399	G	A	23.5294	14.2857	0	44.4444	57.1429	72.7273	0.0129869	0.106317	PHLDA3	ENSGALG00000019802	ENSGALT00000031449	Transcript	upstream_gene_variant	-	-	-	-	-	rs316859471	IMPACT=MODIFIER;DISTANCE=3274;STRAND=1;SYMBOL=PHLDA3;SYMBOL_SOURCE=HGNC;HGNC_ID=HGNC:8934;BIOTYPE=protein_coding;CANONICAL=YES;ENSP=ENSGALP00000030813;TREMBL=E1C1P6;UNIPARC=UPI0002C87424
778497906	chr12	11448611	G	A	42.8571	25	50	87.5	66.6667	100	0.0206102	0.110232	BRPF1	ENSGALG00000006640	ENSGALT00000010726	Transcript	upstream_gene_variant	-	-	-	-	-	rs14726361	IMPACT=MODIFIER;DISTANCE=2034;STRAND=1;SYMBOL=BRPF1;SYMBOL_SOURCE=EntrezGene;BIOTYPE=protein_coding;CANONICAL=YES;ENSP=ENSGALP00000010712;TREMBL=F1P2H3,Q5F3S4;UNIPARC=UPI0002C87CBE		Feather pecking;Body weight;Body weight;Tibia modulus of elasticity;Tibia strain;Tibia stress;Tibia area;Tibia bone mineral content;Breast pH;Abdominal fat percentage;Back percentage;Breast percentage;Back percentage;Body depth;Abdominal fat percentage;Body weight;Body weight (1 day);
809597537	chr14	4891196	C	T	30	13.3333	37.5	57.1429	60	100	0.0433108	0.0961812	RAI1	ENSGALG00000004888	ENSGALT00000007807	Transcript	upstream_gene_variant	-	-	-	-	-	rs317248020	IMPACT=MODIFIER;DISTANCE=985;STRAND=1;SYMBOL=RAI1;SYMBOL_SOURCE=HGNC;HGNC_ID=HGNC:9834;BIOTYPE=protein_coding;CANONICAL=YES;ENSP=ENSGALP00000007794;TREMBL=E1BXD2;UNIPARC=UPI0002C868B2		Intramuscular fat;Drumstick and thigh weight;Antibody titer to LPS antigen;Antibody titer to LTA antigen;Body weight (140 days);Drip loss;Breast muscle weight;Antibody response to KLH antigen;Antibody response to KLH antigen;Antibody response to MB antigen;Antibody response to KLH antigen;Antibody titer to LPS antigen;Intestine length;Body weight;Egg production rate;Dressing percentage;Body weigh…
743108046	chr10	15370919	C	T	31.25	30.7692	30	90.9091	81.8182	55.5556	0.0128196	0.0946644	uc_338	ENSGALG00000027522	ENSGALT00000043484	Transcript	upstream_gene_variant	-	-	-	-	-	rs14011197	IMPACT=MODIFIER;DISTANCE=3964;STRAND=1;SYMBOL=uc_338;SYMBOL_SOURCE=RFAM;BIOTYPE=misc_RNA;CANONICAL=YES		Abdominal fat percentage;Egg shell stiffness;Transport loss;Antibody response to SRBC antigen;Egg shell strength;Carcass weight;Total mortality;
930232593	chrZ	9560749	G	A	84.6154	93.3333	100	33.3333	54.5455	53.8462	0.00533954	0.109264	GOLPH3	ENSGALG00000028267	ENSGALT00000045279	Transcript	upstream_gene_variant	-	-	-	-	-	-	IMPACT=MODIFIER;DISTANCE=4882;STRAND=-1;SYMBOL=GOLPH3;SYMBOL_SOURCE=HGNC;HGNC_ID=HGNC:15452;BIOTYPE=protein_coding;CANONICAL=YES;ENSP=ENSGALP00000042477;TREMBL=R4GJZ6;UNIPARC=UPI000240CAD0
688992184	chr8	13463981	T	G	5.88235	5	27.7778	73.0769	55.5556	45.8333	0.0142715	0.0955664	CDC7	ENSGALG00000006051	ENSGALT00000009749	Transcript	upstream_gene_variant	-	-	-	-	-	-	IMPACT=MODIFIER;DISTANCE=4012;STRAND=-1;SYMBOL=CDC7;SYMBOL_SOURCE=HGNC;HGNC_ID=HGNC:1745;BIOTYPE=protein_coding;CANONICAL=YES;ENSP=ENSGALP00000009735;TREMBL=F1NB13;UNIPARC=UPI0000E80A6C		Body weight;Body weight;Wing weight;Body weight;Marek's disease-related traits;Body weight;Drumstick and thigh weight;Head percentage;Marek's disease-related traits;Breast muscle weight;Body weight (504 days);Tibia bone mineral density;Drumstick muscle weight;Breast muscle weight;Growth (21-42 days);Body weight (63 days);Breast muscle weight;Tibia strength;Tibia plateau angle;Tibia marrow diamete…
50925323	chr1	50925323	G	A	15	20	33.3333	70.5882	78.9474	54.5455	0.0073774	0.0994419	C22orf23	ENSGALG00000012293	ENSGALT00000020086	Transcript	upstream_gene_variant	-	-	-	-	-	rs312420424	IMPACT=MODIFIER;DISTANCE=2390;STRAND=1;SYMBOL=C22orf23;SYMBOL_SOURCE=HGNC;HGNC_ID=HGNC:18589;BIOTYPE=protein_coding;CANONICAL=YES;ENSP=ENSGALP00000020059;TREMBL=E1C5L4;UNIPARC=UPI00004472AC		Spleen weight;Shank length;Age at first egg;Antibody response to SRBC antigen;Carcass weight;Body weight (140 days);Drumstick and thigh weight;Egg weight;Egg weight;Egg weight;Subcutaneous neck fat weight;Total white fat weight;Visceral fat weight;Shank length;Cingular fat width;Subcutaneous fat thickness;Breast color;Egg weight;Drumstick weight;Egg number;Haugh units;Body weight;Body weight;Shan…
806954538	chr14	2248197	C	T	52.9412	87.5	92.3077	16.6667	41.6667	38.8889	0.0372363	0.0978816		ENSGALG00000021238	ENSGALT00000006237	Transcript	upstream_gene_variant	-	-	-	-	-	-	IMPACT=MODIFIER;DISTANCE=4093;STRAND=1;BIOTYPE=protein_coding;CANONICAL=YES;ENSP=ENSGALP00000006227;TREMBL=E1C495;UNIPARC=UPI000060F014		Intramuscular fat;Drumstick and thigh weight;Antibody titer to LPS antigen;Antibody titer to LTA antigen;Body weight (140 days);Drip loss;Breast muscle weight;Antibody response to KLH antigen;Antibody response to KLH antigen;Antibody response to MB antigen;Antibody response to KLH antigen;Antibody titer to LPS antigen;Intestine length;Body weight (1 day);
420484438	chr3	76397926	A	G	33.3333	36.3636	25	66.6667	85.7143	77.7778	0.0022364	0.107545	NT5E	ENSGALG00000015833	ENSGALT00000025528	Transcript	upstream_gene_variant	-	-	-	-	-	rs317536940	IMPACT=MODIFIER;DISTANCE=347;STRAND=-1;SYMBOL=NT5E;SYMBOL_SOURCE=HGNC;HGNC_ID=HGNC:8021;BIOTYPE=protein_coding;CANONICAL=YES;ENSP=ENSGALP00000025482;TREMBL=F1NZT4;UNIPARC=UPI0002C87975		Body weight;Body weight;Body weight (63 days);Marek's disease-related traits;Body weight;Antibody response to SRBC antigen;Egg weight;Body weight;Antibody response to KLH antigen;Body weight;Body weight;Lung weight;Body weight;Body weight (35 days);Skin fat weight;Body weight (63 days);Body weight (49 days);Leg twisting;Skin fat weight;Growth (1-8 days);Body weight (200 days);Body weight (112 day…
465889427	chr4	11355114	C	T	25	33.3333	33.3333	77.7778	77.7778	71.4286	0.000207221	0.0961503		ENSGALG00000020286	ENSGALT00000032334	Transcript	upstream_gene_variant	-	-	-	-	-	rs15494597	IMPACT=MODIFIER;DISTANCE=1443;STRAND=1;BIOTYPE=protein_coding;CANONICAL=YES;ENSP=ENSGALP00000031698;TREMBL=E1C3V6;UNIPARC=UPI0000448011		Visceral fat weight;Average daily gain;Body weight;Body weight;Body weight;Average daily gain;Body weight (84 days);Body weight (42 days);Shank length;Age at first egg;
922393583	chrZ	1721739	T	G	25	28.5714	44.4444	58.3333	75	100	0.0288205	0.143694	SKOR2	ENSGALG00000001867	ENSGALT00000039642	Transcript	upstream_gene_variant	-	-	-	-	-	-	IMPACT=MODIFIER;DISTANCE=2837;STRAND=1;SYMBOL=SKOR2;SYMBOL_SOURCE=HGNC;HGNC_ID=HGNC:32695;BIOTYPE=protein_coding;CANONICAL=YES;ENSP=ENSGALP00000038852;TREMBL=F1NFG3;UNIPARC=UPI0000ECC022
883445327	chr21	4425088	G	T	0	16.6667	23.0769	44.4444	55.5556	75	0.0161279	0.101818	ATP13A2	ENSGALG00000003774	ENSGALT00000005987	Transcript	upstream_gene_variant	-	-	-	-	-	-	IMPACT=MODIFIER;DISTANCE=2430;STRAND=-1;SYMBOL=ATP13A2;SYMBOL_SOURCE=EntrezGene;BIOTYPE=protein_coding;CANONICAL=YES;ENSP=ENSGALP00000005977;TREMBL=E1BQA9;UNIPARC=UPI0002C87F0C
967336482	chrZ	46664638	A	C	57.1429	86.6667	63.6364	25	25	22.2222	0.00746156	0.107177	6	ENSGALG00000000253	ENSGALT00000000332	Transcript	upstream_gene_variant	-	-	-	-	-	-	IMPACT=MODIFIER;DISTANCE=3941;STRAND=-1;SYMBOL=6.;SYMBOL_SOURCE=Uniprot_gn;BIOTYPE=protein_coding;CANONICAL=YES;ENSP=ENSGALP00000000331;SWISSPROT=Q5ZIG3;UNIPARC=UPI00004438D2		Egg shell strength;Age at first egg;Marek's disease-related traits;Blood and meat spots;Egg shell thickness;Liver weight;Marek's disease-related traits;Marek's disease-related traits;Marek's disease-related traits;Marek's disease-related traits;Marek's disease-related traits;
219276986	chr2	24000236	A	G	60	75	90.9091	21.0526	35	35	0.0110973	0.0968801	PON2	ENSGALG00000009689	ENSGALT00000038023	Transcript	upstream_gene_variant	-	-	-	-	-	rs15074793	IMPACT=MODIFIER;DISTANCE=3510;STRAND=-1;SYMBOL=PON2;SYMBOL_SOURCE=EntrezGene;BIOTYPE=protein_coding;CANONICAL=YES;ENSP=ENSGALP00000037229;TREMBL=F1NCU9;UNIPARC=UPI00003AB9C9		Subcutaneous neck fat weight;Subcutaneous neck fat weight;Total white fat weight;Antibody response to KLH antigen;Body weight;Body weight;Haugh units;Haugh units;Marek's disease-related traits;Body weight (42 days);Antibody response to KLH antigen;Insulin-like growth factor level;Insulin level;Body weight;Body weight;Drumstick and thigh muscle weight;
219276986	chr2	24000236	A	G	60	75	90.9091	21.0526	35	35	0.0110973	0.0968801	PON2	ENSGALG00000009689	ENSGALT00000015769	Transcript	upstream_gene_variant	-	-	-	-	-	rs15074793	IMPACT=MODIFIER;DISTANCE=4295;STRAND=-1;SYMBOL=PON2;SYMBOL_SOURCE=EntrezGene;BIOTYPE=protein_coding;ENSP=ENSGALP00000015753;TREMBL=F1NCU9;UNIPARC=UPI00003AB9C9		Subcutaneous neck fat weight;Subcutaneous neck fat weight;Total white fat weight;Antibody response to KLH antigen;Body weight;Body weight;Haugh units;Haugh units;Marek's disease-related traits;Body weight (42 days);Antibody response to KLH antigen;Insulin-like growth factor level;Insulin level;Body weight;Body weight;Drumstick and thigh muscle weight;
834059756	chr17	999537	C	T	15.3846	44.4444	53.8462	100	62.5	85.7143	0.0479654	0.100624	LRRC26	ENSGALG00000008899	ENSGALT00000014472	Transcript	upstream_gene_variant	-	-	-	-	-	rs312478945	IMPACT=MODIFIER;DISTANCE=228;STRAND=1;SYMBOL=LRRC26;SYMBOL_SOURCE=HGNC;HGNC_ID=HGNC:31409;BIOTYPE=protein_coding;CANONICAL=YES;ENSP=ENSGALP00000014456;TREMBL=E1BY98;UNIPARC=UPI0000E811CF		Bone mineral content;Bone mineral content;Bursa of Fabricius weight;
747198270	chr10	19461143	C	T	12.5	27.2727	9.09091	50	50	83.3333	0.0226563	0.106436	gga-mir-184	ENSGALG00000018259	ENSGALT00000028966	Transcript	upstream_gene_variant	-	-	-	-	-	rs312510558	IMPACT=MODIFIER;DISTANCE=1707;STRAND=1;SYMBOL=gga-mir-184;SYMBOL_SOURCE=miRBase;BIOTYPE=miRNA;CANONICAL=YES		Abdominal fat percentage;Egg shell stiffness;Body weight (41 days);Body weight (35 days);Carcass ash content, dry matter basis;Abdominal fat percentage;Factor Fear;Fear-call latency;Body weight (ascites conditions);Transport loss;Antibody response to SRBC antigen;Egg shell strength;Carcass weight;
743110137	chr10	15373010	C	T	25	18.75	47.0588	100	61.5385	63.6364	0.0417296	0.0946644	uc_338	ENSGALG00000027522	ENSGALT00000043484	Transcript	upstream_gene_variant	-	-	-	-	-	-	IMPACT=MODIFIER;DISTANCE=1873;STRAND=1;SYMBOL=uc_338;SYMBOL_SOURCE=RFAM;BIOTYPE=misc_RNA;CANONICAL=YES		Abdominal fat percentage;Egg shell stiffness;Transport loss;Antibody response to SRBC antigen;Egg shell strength;Carcass weight;Total mortality;
561124068	chr5	16372920	G	A	52.9412	25	18.1818	66.6667	63.6364	100	0.0470723	0.0963451	gga-mir-1802	ENSGALG00000025349	ENSGALT00000042262	Transcript	upstream_gene_variant	-	-	-	-	-	-	IMPACT=MODIFIER;DISTANCE=616;STRAND=-1;SYMBOL=gga-mir-1802;SYMBOL_SOURCE=miRBase;BIOTYPE=miRNA;CANONICAL=YES		Carcass weight;Body weight (63 days);Antibody response to SRBC antigen;Breast muscle weight;Egg weight;Shank diameter;Shank length;Wing percentage;Abdominal fat weight;Body weight;Weight of the front half of the carcass;Conformation score;Drumstick weight;Egg number;Head width;Shank weight;Thigh muscle weight;Growth (46-112 days);Body weight (200 days);Body weight (112 days);
910607172	chr27	1135414	C	T	75	80	87.5	20	58.3333	30	0.0205788	0.101955	Wnt3	ENSGALG00000001079	ENSGALT00000001615	Transcript	upstream_gene_variant	-	-	-	-	-	rs314789261	IMPACT=MODIFIER;DISTANCE=732;STRAND=1;SYMBOL=Wnt3;SYMBOL_SOURCE=Uniprot_gn;BIOTYPE=protein_coding;CANONICAL=YES;ENSP=ENSGALP00000001613;TREMBL=Q8UUT7,Q3L256,A1DYI3;UNIPARC=UPI0000610347		Antibody response to SRBC antigen;Wing weight;Antibody response to KLH antigen;Egg production rate;
948160190	chrZ	27488346	C	T	55.5556	36.3636	30	71.4286	84.6154	100	0.0166111	0.0952762	RFLB	ENSGALG00000015028	ENSGALT00000024236	Transcript	upstream_gene_variant	-	-	-	-	-	rs314783686	IMPACT=MODIFIER;DISTANCE=1878;STRAND=-1;SYMBOL=RFLB;SYMBOL_SOURCE=Uniprot_gn;BIOTYPE=protein_coding;CANONICAL=YES;ENSP=ENSGALP00000024190;TREMBL=B1AC67;UNIPARC=UPI00003AFE03		Marek's disease-related traits;Blood and meat spots;Antibody titer to LPS antigen;Egg shell thickness;Antibody titer to LPS antigen;Liver weight;Egg number;Body weight;Body weight;Antibody titer to LTA antigen;Haugh units;Age at first egg;Body weight (day of first egg);Body weight (day of first egg);Marek's disease-related traits;Marek's disease-related traits;Marek's disease-related traits;
966241648	chrZ	45569804	T	C	70	66.6667	42.8571	18.1818	9.09091	18.1818	0.00788169	0.114161	MCC	ENSGALG00000000208	ENSGALT00000000276	Transcript	upstream_gene_variant	-	-	-	-	-	rs14015707	IMPACT=MODIFIER;DISTANCE=4730;STRAND=1;SYMBOL=MCC;SYMBOL_SOURCE=HGNC;HGNC_ID=HGNC:6935;BIOTYPE=protein_coding;CANONICAL=YES;ENSP=ENSGALP00000000275;TREMBL=F1NS46;UNIPARC=UPI0002C87CA5		Egg shell strength;Age at first egg;Marek's disease-related traits;Blood and meat spots;Egg shell thickness;Liver weight;Marek's disease-related traits;Marek's disease-related traits;Marek's disease-related traits;Marek's disease-related traits;Marek's disease-related traits;
50927092	chr1	50927092	C	T	45.4545	27.2727	40	92.8571	53.8462	100	0.0434683	0.0994419	C22orf23	ENSGALG00000012293	ENSGALT00000020086	Transcript	upstream_gene_variant	-	-	-	-	-	rs14823352	IMPACT=MODIFIER;DISTANCE=621;STRAND=1;SYMBOL=C22orf23;SYMBOL_SOURCE=HGNC;HGNC_ID=HGNC:18589;BIOTYPE=protein_coding;CANONICAL=YES;ENSP=ENSGALP00000020059;TREMBL=E1C5L4;UNIPARC=UPI00004472AC		Spleen weight;Shank length;Age at first egg;Antibody response to SRBC antigen;Carcass weight;Body weight (140 days);Drumstick and thigh weight;Egg weight;Egg weight;Egg weight;Subcutaneous neck fat weight;Total white fat weight;Visceral fat weight;Shank length;Cingular fat width;Subcutaneous fat thickness;Breast color;Egg weight;Drumstick weight;Egg number;Haugh units;Body weight;Body weight;Shan…
751313932	chr11	3665716	T	C	9.09091	55.5556	15.3846	71.4286	62.5	80	0.0442399	0.094775		ENSGALG00000003588	ENSGALT00000005677	Transcript	upstream_gene_variant	-	-	-	-	-	rs313052764	IMPACT=MODIFIER;DISTANCE=2182;STRAND=-1;BIOTYPE=protein_coding;CANONICAL=YES;ENSP=ENSGALP00000005667;TREMBL=E1C7A8;UNIPARC=UPI0002C87BC5		Body weight (140 days);Tibia area;Thigh bone weight;Tibia marrow diameter;Tibia breaking force;Frequency of defecation;Back percentage;Cloacal bacterial burden after challenge with Salmonella E;Tibia stress;Cloacal bacterial burden after challenge with Salmonella E;Chest width;Intestine length;
883573972	chr21	4553733	T	A	25	22.2222	30	77.7778	66.6667	66.6667	0.000507464	0.100041	ALDH4A1	ENSGALG00000003804	ENSGALT00000006036	Transcript	upstream_gene_variant	-	-	-	-	-	rs316503913	IMPACT=MODIFIER;DISTANCE=652;STRAND=-1;SYMBOL=ALDH4A1;SYMBOL_SOURCE=EntrezGene;BIOTYPE=protein_coding;CANONICAL=YES;ENSP=ENSGALP00000006026;TREMBL=E1C8Z8;UNIPARC=UPI0000ECA28E
545243190	chr5	492042	A	G	100	78.5714	85.7143	16.6667	55.5556	58.3333	0.0398868	0.116835	PATL1	ENSGALG00000026800	ENSGALT00000045495	Transcript	upstream_gene_variant	-	-	-	-	-	-	IMPACT=MODIFIER;DISTANCE=4751;STRAND=1;SYMBOL=PATL1;SYMBOL_SOURCE=HGNC;HGNC_ID=HGNC:26721;BIOTYPE=protein_coding;CANONICAL=YES;ENSP=ENSGALP00000042213;TREMBL=R4GJA2;UNIPARC=UPI0002C87C48
903075536	chr25	1124902	A	G	88.8889	100	80	50	45.4545	40	0.00234213	0.106835		ENSGALG00000018878	ENSGALT00000014945	Transcript	upstream_gene_variant	-	-	-	-	-	rs314492905	IMPACT=MODIFIER;DISTANCE=4564;STRAND=-1;BIOTYPE=protein_coding;CANONICAL=YES;ENSP=ENSGALP00000014929;TREMBL=H9KZL5;UNIPARC=UPI0002C86A04
954100626	chrZ	33428782	A	T	75	76.9231	100	28.5714	40	50	0.0118439	0.106327	SAXO1	ENSGALG00000027314	ENSGALT00000024343	Transcript	upstream_gene_variant	-	-	-	-	-	-	IMPACT=MODIFIER;DISTANCE=2829;STRAND=-1;SYMBOL=FAM154A;SYMBOL_SOURCE=HGNC;HGNC_ID=HGNC:28566;BIOTYPE=protein_coding;CANONICAL=YES;ENSP=ENSGALP00000024297;TREMBL=F1NQ14;UNIPARC=UPI0000612859		Marek's disease-related traits;Blood and meat spots;Long length of egg;Antibody titer to LPS antigen;Egg shell thickness;Antibody response to BA (Brucella abortus);Age at first egg;Antibody titer to LPS antigen;Liver weight;Egg number;Body weight;Body weight;Antibody titer to LTA antigen;Haugh units;
922824612	chrZ	2152768	G	A	60	40	66.6667	100	100	100	0.00516689	0.0961192	HAUS1	ENSGALG00000001761	ENSGALT00000002704	Transcript	upstream_gene_variant	-	-	-	-	-	-	IMPACT=MODIFIER;DISTANCE=4347;STRAND=-1;SYMBOL=HAUS1;SYMBOL_SOURCE=Uniprot_gn;BIOTYPE=protein_coding;CANONICAL=YES;ENSP=ENSGALP00000002701;TREMBL=Q5ZJG9;UNIPARC=UPI0000443790
986826227	chrZ	66154383	C	T	50	66.6667	37.5	100	87.5	100	0.00918423	0.0961247	C9orf84	ENSGALG00000027341	ENSGALT00000043759	Transcript	upstream_gene_variant	-	-	-	-	-	rs14775674	IMPACT=MODIFIER;DISTANCE=1265;STRAND=1;SYMBOL=C9orf84;SYMBOL_SOURCE=HGNC;HGNC_ID=HGNC:26535;BIOTYPE=protein_coding;CANONICAL=YES;ENSP=ENSGALP00000041787;TREMBL=R4GI60;UNIPARC=UPI0002C869DB		Egg shell strength;Age at first egg;Marek's disease-related traits;
852922694	chr18	9408325	A	C	100	100	90	33.3333	81.8182	41.6667	0.0443341	0.104778	BTBD17	ENSGALG00000023359	ENSGALT00000038481	Transcript	upstream_gene_variant	-	-	-	-	-	-	IMPACT=MODIFIER;DISTANCE=2179;STRAND=-1;SYMBOL=BTBD17;SYMBOL_SOURCE=HGNC;HGNC_ID=HGNC:33758;BIOTYPE=protein_coding;CANONICAL=YES;ENSP=ENSGALP00000037686;TREMBL=E1BX32;UNIPARC=UPI0000E812D3
852922694	chr18	9408325	A	C	100	100	90	33.3333	81.8182	41.6667	0.0443341	0.104778	GPR142	ENSGALG00000022536	ENSGALT00000036111	Transcript	upstream_gene_variant	-	-	-	-	-	-	IMPACT=MODIFIER;DISTANCE=1476;STRAND=1;SYMBOL=GPR142;SYMBOL_SOURCE=HGNC;HGNC_ID=HGNC:20088;BIOTYPE=protein_coding;CANONICAL=YES;ENSP=ENSGALP00000035337;TREMBL=H9L338;UNIPARC=UPI0002C8749C
852922694	chr18	9408325	A	C	100	100	90	33.3333	81.8182	41.6667	0.0443341	0.104778	GPRC5C	ENSGALG00000021362	ENSGALT00000034466	Transcript	upstream_gene_variant	-	-	-	-	-	-	IMPACT=MODIFIER;DISTANCE=3997;STRAND=1;SYMBOL=GPRC5C;SYMBOL_SOURCE=HGNC;HGNC_ID=HGNC:13309;BIOTYPE=protein_coding;CANONICAL=YES;ENSP=ENSGALP00000033823;TREMBL=F1NHA6;UNIPARC=UPI0002C86F15
922191283	chrZ	1519439	T	C	62.5	100	86.6667	21.4286	37.5	57.1429	0.0422206	0.116525	MADH2	ENSGALG00000014697	ENSGALT00000023691	Transcript	upstream_gene_variant	-	-	-	-	-	rs312737555	IMPACT=MODIFIER;DISTANCE=4980;STRAND=1;SYMBOL=MADH2;SYMBOL_SOURCE=Uniprot_gn;BIOTYPE=protein_coding;CANONICAL=YES;ENSP=ENSGALP00000023645;TREMBL=Q9I9P2,Q8UWF3;UNIPARC=UPI00000FB8C9
229644915	chr2	34368165	C	T	81.8182	75	72.2222	41.1765	13.3333	41.6667	0.0106207	0.095143	WIPF3	ENSGALG00000011170	ENSGALT00000018212	Transcript	upstream_gene_variant	-	-	-	-	-	-	IMPACT=MODIFIER;DISTANCE=1007;STRAND=1;SYMBOL=WIPF3;SYMBOL_SOURCE=HGNC;HGNC_ID=HGNC:22004;BIOTYPE=protein_coding;CANONICAL=YES;ENSP=ENSGALP00000018190;TREMBL=E1C5Z6;UNIPARC=UPI0002C872D5		Subcutaneous neck fat weight;Cloacal bacterial burden after challenge with Salmonella E;Subcutaneous neck fat weight;Total white fat weight;Visceral fat weight;Antibody response to KLH antigen;Body weight;Body weight;Tibia bone mineral content;Haugh units;Haugh units;Haugh units;Haugh units;Body weight (42 days);Antibody response to KLH antigen;Insulin-like growth factor level;Insulin level;Body …
806954561	chr14	2248220	C	T	46.6667	90	80	27.2727	16.6667	40	0.0398365	0.0978816		ENSGALG00000021238	ENSGALT00000006237	Transcript	upstream_gene_variant	-	-	-	-	-	rs313781204	IMPACT=MODIFIER;DISTANCE=4070;STRAND=1;BIOTYPE=protein_coding;CANONICAL=YES;ENSP=ENSGALP00000006227;TREMBL=E1C495;UNIPARC=UPI000060F014		Intramuscular fat;Drumstick and thigh weight;Antibody titer to LPS antigen;Antibody titer to LTA antigen;Body weight (140 days);Drip loss;Breast muscle weight;Antibody response to KLH antigen;Antibody response to KLH antigen;Antibody response to MB antigen;Antibody response to KLH antigen;Antibody titer to LPS antigen;Intestine length;Body weight (1 day);
221440701	chr2	26163951	G	A	66.6667	71.4286	60	15.3846	16.6667	33.3333	0.00267236	0.0977804	PHF14	ENSGALG00000010714	ENSGALT00000017434	Transcript	upstream_gene_variant	-	-	-	-	-	rs315133211	IMPACT=MODIFIER;DISTANCE=4533;STRAND=1;SYMBOL=PHF14;SYMBOL_SOURCE=EntrezGene;BIOTYPE=protein_coding;CANONICAL=YES;ENSP=ENSGALP00000017413;TREMBL=F1NQI2;UNIPARC=UPI0002C87AC7		Subcutaneous neck fat weight;Subcutaneous neck fat weight;Total white fat weight;Antibody response to KLH antigen;Body weight;Body weight;Haugh units;Haugh units;Marek's disease-related traits;Body weight (42 days);Antibody response to KLH antigen;Insulin-like growth factor level;Insulin level;Body weight;Body weight;Drumstick and thigh muscle weight;
811177400	chr14	6471059	A	G	41.6667	35.7143	50	60	100	100	0.0339829	0.0997477	MLST8	ENSGALG00000005878	ENSGALT00000009446	Transcript	upstream_gene_variant	-	-	-	-	-	rs15730789	IMPACT=MODIFIER;DISTANCE=4756;STRAND=1;SYMBOL=MLST8;SYMBOL_SOURCE=HGNC;HGNC_ID=HGNC:24825;BIOTYPE=protein_coding;CANONICAL=YES;ENSP=ENSGALP00000009432;TREMBL=F1NAZ4;UNIPARC=UPI0002C87FA7		Intramuscular fat;Drumstick and thigh weight;Antibody titer to LPS antigen;Antibody titer to LTA antigen;Body weight (140 days);Drip loss;Breast muscle weight;Antibody response to KLH antigen;Antibody response to KLH antigen;Antibody response to MB antigen;Antibody response to KLH antigen;Antibody titer to LPS antigen;Intestine length;Body weight;Dressing percentage;Body weight (1 day);
520792207	chr4	66257894	G	A	93.75	100	90	68.4211	41.6667	41.1765	0.00953654	0.113089	CORIN	ENSGALG00000014144	ENSGALT00000022884	Transcript	upstream_gene_variant	-	-	-	-	-	-	IMPACT=MODIFIER;DISTANCE=4141;STRAND=1;SYMBOL=CORIN;SYMBOL_SOURCE=HGNC;HGNC_ID=HGNC:19012;BIOTYPE=protein_coding;CANONICAL=YES;ENSP=ENSGALP00000022844;TREMBL=F1NZW6;UNIPARC=UPI0002C86CD0		Wing weight;Drumstick weight;Drumstick muscle weight;Body temperature;Pectoralis major weight;Growth (42-56 days);Visceral fat weight;Tibia width;Tibia width;Egg shell percentage;Total white fat weight;Egg weight;Egg weight;Humerus bone mineral content;Albumen weight;Egg weight;Egg weight;Egg weight;Egg weight;Short length of egg;Growth (0-14 days);Breast pH;Abdominal fat percentage;Shank length;…
966583624	chrZ	45911780	C	T	25	22.2222	25	55.5556	61.5385	87.5	0.0109854	0.0993582		ENSGALG00000026975	ENSGALT00000045253	Transcript	upstream_gene_variant	-	-	-	-	-	rs314430500	IMPACT=MODIFIER;DISTANCE=2590;STRAND=1;BIOTYPE=protein_coding;CANONICAL=YES;ENSP=ENSGALP00000040679;TREMBL=R4GF96;UNIPARC=UPI0002C87591		Egg shell strength;Age at first egg;Marek's disease-related traits;Blood and meat spots;Egg shell thickness;Liver weight;Marek's disease-related traits;Marek's disease-related traits;Marek's disease-related traits;Marek's disease-related traits;Marek's disease-related traits;
904105158	chr25	2154524	A	G	25	25	40	83.3333	50	88.8889	0.0284072	0.127417	TDRKH	ENSGALG00000024012	ENSGALT00000040494	Transcript	upstream_gene_variant	-	-	-	-	-	rs313991205	IMPACT=MODIFIER;DISTANCE=1369;STRAND=-1;SYMBOL=TDRKH;SYMBOL_SOURCE=HGNC;HGNC_ID=HGNC:11713;BIOTYPE=protein_coding;CANONICAL=YES;ENSP=ENSGALP00000039697;TREMBL=H9L3I1;UNIPARC=UPI0002C867A4
193521189	chr1	193521189	T	C	25	40	20	80	80	57.1429	0.0105028	0.0999481	gga-mir-1600	ENSGALG00000025438	ENSGALT00000042351	Transcript	upstream_gene_variant	-	-	-	-	-	rs315411605	IMPACT=MODIFIER;DISTANCE=3167;STRAND=1;SYMBOL=gga-mir-1600;SYMBOL_SOURCE=miRBase;BIOTYPE=miRNA;CANONICAL=YES		Body weight;Drip loss;Wing weight;Fear-call latency;Average daily gain;Body weight (168 days);
544961627	chr5	210479	A	G	100	87.5	100	62.5	50	42.8571	0.00342153	0.101425	TBX10	ENSGALG00000003599	ENSGALT00000005692	Transcript	upstream_gene_variant	-	-	-	-	-	-	IMPACT=MODIFIER;DISTANCE=711;STRAND=-1;SYMBOL=TBX10;SYMBOL_SOURCE=HGNC;HGNC_ID=HGNC:11593;BIOTYPE=protein_coding;CANONICAL=YES;ENSP=ENSGALP00000005682;TREMBL=F1NJ72;UNIPARC=UPI0002C8778C
50622964	chr1	50622964	C	T	55.5556	92.3077	85.7143	21.4286	44.4444	35.7143	0.0286982	0.09525	CBX6	ENSGALG00000012183	ENSGALT00000019893	Transcript	upstream_gene_variant	-	-	-	-	-	rs315250133	IMPACT=MODIFIER;DISTANCE=4463;STRAND=1;SYMBOL=NPTXR;SYMBOL_SOURCE=HGNC;HGNC_ID=HGNC:7954;BIOTYPE=protein_coding;CANONICAL=YES;ENSP=ENSGALP00000019866;TREMBL=E1BUW1;UNIPARC=UPI0002C87526		Spleen weight;Shank length;Age at first egg;Antibody response to SRBC antigen;Carcass weight;Body weight (140 days);Drumstick and thigh weight;Egg weight;Egg weight;Egg weight;Subcutaneous neck fat weight;Total white fat weight;Visceral fat weight;Shank length;Cingular fat width;Subcutaneous fat thickness;Breast color;Egg weight;Drumstick weight;Egg number;Haugh units;Body weight;Body weight;Shan…
193567855	chr1	193567855	C	CAGGGTGAG,T	76.9231	71.4286	80	40	36.3636	20	0.00269434	0.0970346	ARFIP2	ENSGALG00000017337	ENSGALT00000036378	Transcript	upstream_gene_variant	-	-	-	-	-	-	IMPACT=MODIFIER;DISTANCE=3659;STRAND=1;SYMBOL=ARFIP2;SYMBOL_SOURCE=HGNC;HGNC_ID=HGNC:17160;BIOTYPE=protein_coding;CANONICAL=YES;ENSP=ENSGALP00000035598;TREMBL=E1C4P9;UNIPARC=UPI000240B424		Body weight;Drip loss;Wing weight;Fear-call latency;Average daily gain;Body weight (168 days);
193567855	chr1	193567855	C	CAGGGTGAG,T	76.9231	71.4286	80	40	36.3636	20	0.00269434	0.0970346	ARFIP2	ENSGALG00000017337	ENSGALT00000036378	Transcript	upstream_gene_variant	-	-	-	-	-	-	IMPACT=MODIFIER;DISTANCE=3659;STRAND=1;SYMBOL=ARFIP2;SYMBOL_SOURCE=HGNC;HGNC_ID=HGNC:17160;BIOTYPE=protein_coding;CANONICAL=YES;ENSP=ENSGALP00000035598;TREMBL=E1C4P9;UNIPARC=UPI000240B424		Body weight;Drip loss;Wing weight;Fear-call latency;Average daily gain;Body weight (168 days);
930330012	chrZ	9658168	C	A	70	68.75	84.6154	25	41.6667	25	0.00432697	0.120866	SUB1	ENSGALG00000003248	ENSGALT00000005135	Transcript	upstream_gene_variant	-	-	-	-	-	rs315265910	IMPACT=MODIFIER;DISTANCE=2020;STRAND=1;SYMBOL=SUB1;SYMBOL_SOURCE=EntrezGene;BIOTYPE=protein_coding;CANONICAL=YES;ENSP=ENSGALP00000005126;SWISSPROT=Q5ZK63;UNIPARC=UPI00003B002B
194549582	chr1	194549582	G	T	50	33.3333	25	60	100	80	0.0326973	0.0993705	RELT	ENSGALG00000019033	ENSGALT00000030027	Transcript	upstream_gene_variant	-	-	-	-	-	-	IMPACT=MODIFIER;DISTANCE=2391;STRAND=1;SYMBOL=RELT;SYMBOL_SOURCE=HGNC;HGNC_ID=HGNC:13764;BIOTYPE=protein_coding;CANONICAL=YES;ENSP=ENSGALP00000029389;TREMBL=E1C3V8;UNIPARC=UPI0002C868C3		Body weight;Drip loss;Wing weight;Fear-call latency;Average daily gain;Body weight (168 days);
902680630	chr25	729996	C	T	50	44.4444	27.2727	81.8182	100	71.4286	0.0153248	0.11129		ENSGALG00000024272	ENSGALT00000040983	Transcript	upstream_gene_variant	-	-	-	-	-	rs313825584	IMPACT=MODIFIER;DISTANCE=4445;STRAND=1;BIOTYPE=protein_coding;ENSP=ENSGALP00000040188;TREMBL=H9L3Q6;UNIPARC=UPI0002C868F9
361498527	chr3	17412015	G	A	100	100	100	62.5	33.3333	72.7273	0.0206119	0.103686	HHIPL2	ENSGALG00000009444	ENSGALT00000015374	Transcript	upstream_gene_variant	-	-	-	-	-	-	IMPACT=MODIFIER;DISTANCE=1477;STRAND=1;SYMBOL=HHIPL2;SYMBOL_SOURCE=HGNC;HGNC_ID=HGNC:25842;BIOTYPE=protein_coding;CANONICAL=YES;ENSP=ENSGALP00000015358;TREMBL=F1NY28;UNIPARC=UPI0000447C1B		Body weight;Body weight;Body weight (35 days);Abdominal fat weight;Abdominal fat percentage;Antibody response to SRBC antigen;Antibody response to KLH antigen;Breast muscle percentage;Average daily gain;Body weight (42 days);Body weight (504 days);Antibody response to BA (Brucella abortus);Age at sexual maturity;Body weight (336 days);Body weight (84 days);Abdominal fat weight;Dressing percentage…
708620819	chr9	4325372	G	A	75	77.7778	64.2857	50	7.14286	28.5714	0.0283521	0.106849	KLHL30	ENSGALG00000006260	ENSGALT00000010118	Transcript	upstream_gene_variant	-	-	-	-	-	-	IMPACT=MODIFIER;DISTANCE=3087;STRAND=1;SYMBOL=KLHL30;SYMBOL_SOURCE=HGNC;HGNC_ID=HGNC:24770;BIOTYPE=protein_coding;CANONICAL=YES;ENSP=ENSGALP00000010104;TREMBL=F1NW70;UNIPARC=UPI0002C87FFF		Antibody response to SRBC antigen;Creatine kinase level;Body weight;Body weight;Tibia bone mineral density;Drumstick and thigh muscle weight;Leg bowing;Frequency of calling;Antibody titer to LPS antigen;Head percentage;Antibody titer to LPS antigen;Femur bending strength;Femur bending strength;Drumstick meat-to-bone ratio;Breast muscle weight;Residual feed intake;Drumstick muscle weight;Marek's d…
983015343	chrZ	62343499	C	A	53.8462	33.3333	30	100	71.4286	76.9231	0.0190574	0.100325	HAPLN1	ENSGALG00000015627	ENSGALT00000025196	Transcript	upstream_gene_variant	-	-	-	-	-	rs317830593	IMPACT=MODIFIER;DISTANCE=1675;STRAND=1;SYMBOL=HAPLN1;SYMBOL_SOURCE=EntrezGene;BIOTYPE=protein_coding;ENSP=ENSGALP00000025150;SWISSPROT=P07354;UNIPARC=UPI0000131BFD		Egg shell strength;Age at first egg;Marek's disease-related traits;Body weight;Body weight;Body weight (168 days);Body weight (21 days);Body weight (42 days);Body weight (84 days);Intestine length;Wing weight;Drumstick weight;Drumstick muscle weight;Body depth;Body weight (day of first egg);Drumstick and thigh muscle weight;Drumstick and thigh muscle weight;Abdominal fat weight;Abdominal fat weig…
983015343	chrZ	62343499	C	A	53.8462	33.3333	30	100	71.4286	76.9231	0.0190574	0.100325	HAPLN1	ENSGALG00000015627	ENSGALT00000045959	Transcript	upstream_gene_variant	-	-	-	-	-	rs317830593	IMPACT=MODIFIER;DISTANCE=1246;STRAND=1;SYMBOL=HAPLN1;SYMBOL_SOURCE=EntrezGene;BIOTYPE=protein_coding;CANONICAL=YES;ENSP=ENSGALP00000041828;SWISSPROT=P07354;UNIPARC=UPI0000131BFD		Egg shell strength;Age at first egg;Marek's disease-related traits;Body weight;Body weight;Body weight (168 days);Body weight (21 days);Body weight (42 days);Body weight (84 days);Intestine length;Wing weight;Drumstick weight;Drumstick muscle weight;Body depth;Body weight (day of first egg);Drumstick and thigh muscle weight;Drumstick and thigh muscle weight;Abdominal fat weight;Abdominal fat weig…
701472851	chr8	25944648	C	T	9.09091	27.2727	40	70	75	62.5	0.01068	0.0976811	cNFI-A4	ENSGALG00000010924	ENSGALT00000017773	Transcript	upstream_gene_variant	-	-	-	-	-	-	IMPACT=MODIFIER;DISTANCE=3362;STRAND=1;SYMBOL=cNFI-A4;SYMBOL_SOURCE=Uniprot_gn;BIOTYPE=protein_coding;CANONICAL=YES;ENSP=ENSGALP00000017752;TREMBL=F1NT77;UNIPARC=UPI0002C8770F		Body weight;Body weight;Egg aftertaste;Wing weight;Breast percentage;Body weight;Egg shell shape;Drumstick and thigh weight;Breast muscle weight;Body weight (504 days);Body weight (168 days);Body weight (84 days);Body weight (42 days);Body weight (21 days);Tibia bone mineral density;Body weight (day of first egg);Body weight (day of first egg);Drumstick muscle weight;Breast muscle weight;Growth (…
701472851	chr8	25944648	C	T	9.09091	27.2727	40	70	75	62.5	0.01068	0.0976811	cNFI-A4	ENSGALG00000010924	ENSGALT00000017768	Transcript	upstream_gene_variant	-	-	-	-	-	-	IMPACT=MODIFIER;DISTANCE=3357;STRAND=1;SYMBOL=cNFI-A4;SYMBOL_SOURCE=Uniprot_gn;BIOTYPE=protein_coding;ENSP=ENSGALP00000017747;TREMBL=F1NT85;UNIPARC=UPI0002C87E47		Body weight;Body weight;Egg aftertaste;Wing weight;Breast percentage;Body weight;Egg shell shape;Drumstick and thigh weight;Breast muscle weight;Body weight (504 days);Body weight (168 days);Body weight (84 days);Body weight (42 days);Body weight (21 days);Tibia bone mineral density;Body weight (day of first egg);Body weight (day of first egg);Drumstick muscle weight;Breast muscle weight;Growth (…
701472851	chr8	25944648	C	T	9.09091	27.2727	40	70	75	62.5	0.01068	0.0976811	cNFI-A4	ENSGALG00000010924	ENSGALT00000038017	Transcript	upstream_gene_variant	-	-	-	-	-	-	IMPACT=MODIFIER;DISTANCE=3357;STRAND=1;SYMBOL=cNFI-A4;SYMBOL_SOURCE=Uniprot_gn;BIOTYPE=protein_coding;ENSP=ENSGALP00000037223;TREMBL=Q90927;UNIPARC=UPI00000FB4A7		Body weight;Body weight;Egg aftertaste;Wing weight;Breast percentage;Body weight;Egg shell shape;Drumstick and thigh weight;Breast muscle weight;Body weight (504 days);Body weight (168 days);Body weight (84 days);Body weight (42 days);Body weight (21 days);Tibia bone mineral density;Body weight (day of first egg);Body weight (day of first egg);Drumstick muscle weight;Breast muscle weight;Growth (…
806974630	chr14	2268289	C	T	45.4545	44.4444	36.3636	100	71.4286	85.7143	0.0075202	0.0978816		ENSGALG00000004050	ENSGALT00000006446	Transcript	upstream_gene_variant	-	-	-	-	-	rs15004456	IMPACT=MODIFIER;DISTANCE=1468;STRAND=-1;BIOTYPE=protein_coding;CANONICAL=YES;ENSP=ENSGALP00000006436;TREMBL=F1NWE0;UNIPARC=UPI0002C874C2		Intramuscular fat;Drumstick and thigh weight;Antibody titer to LPS antigen;Antibody titer to LTA antigen;Body weight (140 days);Drip loss;Breast muscle weight;Antibody response to KLH antigen;Antibody response to KLH antigen;Antibody response to MB antigen;Antibody response to KLH antigen;Antibody titer to LPS antigen;Intestine length;Body weight (1 day);
799598858	chr13	12652552	T	C	100	87.5	100	40	66.6667	50	0.00780241	0.101004	NPY7R	ENSGALG00000021303	ENSGALT00000034344	Transcript	upstream_gene_variant	-	-	-	-	-	rs14998359	IMPACT=MODIFIER;DISTANCE=3692;STRAND=-1;SYMBOL=NPY7R;SYMBOL_SOURCE=Uniprot_gn;BIOTYPE=protein_coding;CANONICAL=YES;ENSP=ENSGALP00000033702;TREMBL=Q30D05;UNIPARC=UPI00005DB1EF		Carcass weight;Breast muscle weight;Carcass weight;Breast muscle weight;Body weight (140 days);Drumstick and thigh weight;Average daily gain;Thigh weight;Heart weight;Drumstick muscle weight;Drumstick weight;Body weight;Body weight (42 days);Tibia length;Body weight (84 days);Growth (21-42 days);Body weight (63 days);Body weight (42 days);Body weight (21 days);Body weight (day of first egg);Age a…
738513985	chr10	10776858	G	A	36.3636	30	0	60	80	57.1429	0.0307066	0.0986994		ENSGALG00000006036	ENSGALT00000009722	Transcript	upstream_gene_variant	-	-	-	-	-	rs314672023	IMPACT=MODIFIER;DISTANCE=4067;STRAND=-1;BIOTYPE=protein_coding;CANONICAL=YES;ENSP=ENSGALP00000009708;TREMBL=F1NB21;UNIPARC=UPI0002C87078		Transport loss;Antibody response to SRBC antigen;Carcass weight;Breast muscle weight;Chest width;Humerus width;
748155059	chr11	506843	G	A	28.5714	21.4286	6.66667	55.5556	88.8889	42.8571	0.045411	0.103785	KATNB1	ENSGALG00000001041	ENSGALT00000040450	Transcript	upstream_gene_variant	-	-	-	-	-	rs316719352	IMPACT=MODIFIER;DISTANCE=1384;STRAND=-1;SYMBOL=KATNB1;SYMBOL_SOURCE=Uniprot_gn;BIOTYPE=protein_coding;CANONICAL=YES;ENSP=ENSGALP00000039652;SWISSPROT=Q5ZIU8;UNIPARC=UPI0000EADFD7		Tibia area;Tibia breaking force;Frequency of defecation;Back percentage;Tibia stress;Chest width;Intestine length;
600554216	chr5	55803068	G	C	18.75	46.6667	14.2857	66.6667	63.6364	80	0.0183168	0.117998	TMEM260	ENSGALG00000012118	ENSGALT00000019792	Transcript	upstream_gene_variant	-	-	-	-	-	rs316668450	IMPACT=MODIFIER;DISTANCE=3919;STRAND=-1;SYMBOL=TMEM260;SYMBOL_SOURCE=HGNC;HGNC_ID=HGNC:20185;BIOTYPE=protein_coding;CANONICAL=YES;ENSP=ENSGALP00000019765;TREMBL=F1NF74;UNIPARC=UPI0002C8797D		Drumstick and thigh percentage;Abdominal fat weight;Egg shell thickness;Abdominal fat weight;Carcass weight;Drumstick and thigh weight;Receiving feather pecking;Abdominal fat weight;Body weight (140 days);Non-esterified fatty acid level ;Wing weight;Troponin T concentration;Gizzard weight;Egg weight;Shank diameter;Growth (42-63 days);Bone mineral density;Abdominal fat weight;
221440719	chr2	26163969	G	A	71.4286	77.7778	53.8462	14.2857	25	33.3333	0.00857042	0.0977804	PHF14	ENSGALG00000010714	ENSGALT00000017434	Transcript	upstream_gene_variant	-	-	-	-	-	rs312434178	IMPACT=MODIFIER;DISTANCE=4515;STRAND=1;SYMBOL=PHF14;SYMBOL_SOURCE=EntrezGene;BIOTYPE=protein_coding;CANONICAL=YES;ENSP=ENSGALP00000017413;TREMBL=F1NQI2;UNIPARC=UPI0002C87AC7		Subcutaneous neck fat weight;Subcutaneous neck fat weight;Total white fat weight;Antibody response to KLH antigen;Body weight;Body weight;Haugh units;Haugh units;Marek's disease-related traits;Body weight (42 days);Antibody response to KLH antigen;Insulin-like growth factor level;Insulin level;Body weight;Body weight;Drumstick and thigh muscle weight;
406056175	chr3	61969663	T	C	28.5714	25	23.0769	92.8571	64	50	0.0269694	0.102354	MAN1A1	ENSGALG00000014878	ENSGALT00000024007	Transcript	upstream_gene_variant	-	-	-	-	-	rs14367187	IMPACT=MODIFIER;DISTANCE=4417;STRAND=1;SYMBOL=MAN1A1;SYMBOL_SOURCE=HGNC;HGNC_ID=HGNC:6821;BIOTYPE=protein_coding;CANONICAL=YES;ENSP=ENSGALP00000023961;TREMBL=F1N9D0;UNIPARC=UPI0000ECCB3A		Body weight;Body weight;Body weight (63 days);Body weight;Antibody response to SRBC antigen;Body weight;Antibody response to KLH antigen;Body weight;Body weight;Lung weight;Body weight;Body weight (35 days);Skin fat weight;Body weight (63 days);Body weight (49 days);Leg twisting;Skin fat weight;Growth (1-8 days);Body weight (200 days);Body weight (112 days);Body weight (8 days);Tibia breaking for…
51550965	chr1	51550965	T	C	35.7143	28.5714	28.5714	87.5	55.5556	80	0.0119789	0.116942	EIF3D	ENSGALG00000012529	ENSGALT00000020466	Transcript	upstream_gene_variant	-	-	-	-	-	rs314605261	IMPACT=MODIFIER;DISTANCE=4139;STRAND=1;SYMBOL=EIF3D;SYMBOL_SOURCE=HGNC;HGNC_ID=HGNC:3278;BIOTYPE=protein_coding;CANONICAL=YES;ENSP=ENSGALP00000020439;TREMBL=F1NCE1;UNIPARC=UPI00022689C8		Spleen weight;Shank length;Age at first egg;Antibody response to SRBC antigen;Carcass weight;Body weight (140 days);Drumstick and thigh weight;Egg weight;Egg weight;Egg weight;Subcutaneous neck fat weight;Total white fat weight;Visceral fat weight;Shank length;Cingular fat width;Subcutaneous fat thickness;Breast color;Femur bone mineral density;Egg weight;Drumstick weight;Egg number;Haugh units;B…
309846141	chr2	114569391	G	A	60	38.8889	33.3333	88.8889	91.6667	81.8182	0.00736574	0.101986	PDE7A	ENSGALG00000015516	ENSGALT00000025015	Transcript	upstream_gene_variant	-	-	-	-	-	rs14237578	IMPACT=MODIFIER;DISTANCE=1590;STRAND=-1;SYMBOL=PDE7A;SYMBOL_SOURCE=HGNC;HGNC_ID=HGNC:8791;BIOTYPE=protein_coding;CANONICAL=YES;ENSP=ENSGALP00000024969;TREMBL=F1NR26;UNIPARC=UPI0002C87298		Breast muscle weight;Body weight (63 days);Shank diameter;Shank length;Cloacal bacterial burden after challenge with Salmonella E;Liver weight;Meat color;Feet weight;Body weight;Egg shell strength;Egg shell stiffness;Total ventricular weight as percentage of body weight;Egg shell stiffness;Egg shell stiffness;Egg shell strength;Average daily gain;Body weight (336 days);Body weight (84 days);Body …
776111949	chr12	9062654	C	A	70	83.3333	100	37.5	28.5714	57.1429	0.0231028	0.0950869	COL7A1	ENSGALG00000005811	ENSGALT00000009331	Transcript	upstream_gene_variant	-	-	-	-	-	rs312597469	IMPACT=MODIFIER;DISTANCE=1751;STRAND=1;SYMBOL=COL7A1;SYMBOL_SOURCE=HGNC;HGNC_ID=HGNC:2214;BIOTYPE=protein_coding;CANONICAL=YES;ENSP=ENSGALP00000009317;TREMBL=F1NBA6;UNIPARC=UPI0002C86791		Feather pecking;Body weight;Body weight;Tibia modulus of elasticity;Tibia strain;Tibia stress;Tibia area;Tibia bone mineral content;Egg shell weight;Breast pH;Abdominal fat percentage;Egg shell strength;Back percentage;Breast percentage;Back percentage;Body depth;Abdominal fat percentage;
799627648	chr13	12681342	G	T	33.3333	20	33.3333	100	66.6667	50	0.0477338	0.0978744	FLT4	ENSGALG00000005802	ENSGALT00000009188	Transcript	upstream_gene_variant	-	-	-	-	-	-	IMPACT=MODIFIER;DISTANCE=1191;STRAND=1;SYMBOL=FLT4;SYMBOL_SOURCE=HGNC;HGNC_ID=HGNC:3767;BIOTYPE=protein_coding;CANONICAL=YES;ENSP=ENSGALP00000009174;TREMBL=F1N871;UNIPARC=UPI0002C880D4		Carcass weight;Breast muscle weight;Carcass weight;Breast muscle weight;Body weight (140 days);Drumstick and thigh weight;Average daily gain;Thigh weight;Heart weight;Drumstick muscle weight;Drumstick weight;Body weight;Body weight (42 days);Tibia length;Body weight (84 days);Growth (21-42 days);Body weight (63 days);Body weight (42 days);Body weight (21 days);Body weight (day of first egg);Age a…
621405828	chr6	17074319	A	G	60	50	20	100	80	80	0.0344159	0.0960444	PKD2L1	ENSGALG00000005766	ENSGALT00000009261	Transcript	upstream_gene_variant	-	-	-	-	-	rs313129517	IMPACT=MODIFIER;DISTANCE=2309;STRAND=1;SYMBOL=PKD2L1;SYMBOL_SOURCE=HGNC;HGNC_ID=HGNC:9011;BIOTYPE=protein_coding;CANONICAL=YES;ENSP=ENSGALP00000009247;TREMBL=F1N8N3;UNIPARC=UPI0002C88093		Body weight;Body weight;Body weight;Drumstick muscle weight;Subcutaneous neck fat weight;Hematocrit value;Shank diameter;Plasma coloration;Visceral fat weight;Antibody response to SRBC antigen;Antibody response to SRBC antigen;Egg shell color;Humerus length;Total white fat weight;Body temperature;Glucose level;Egg shell yellowness;Egg shell redness;Egg shell lightness;Average daily gain;Body weig…
50648929	chr1	50648929	C	T	62.5	88.8889	80	33.3333	12.5	55.5556	0.0416421	0.101239	DNAL4	ENSGALG00000012201	ENSGALT00000019923	Transcript	upstream_gene_variant	-	-	-	-	-	-	IMPACT=MODIFIER;DISTANCE=2969;STRAND=1;SYMBOL=DNAL4;SYMBOL_SOURCE=Uniprot_gn;BIOTYPE=protein_coding;CANONICAL=YES;ENSP=ENSGALP00000019896;TREMBL=Q5ZHX2;UNIPARC=UPI000044397E		Spleen weight;Shank length;Age at first egg;Antibody response to SRBC antigen;Carcass weight;Body weight (140 days);Drumstick and thigh weight;Egg weight;Egg weight;Egg weight;Subcutaneous neck fat weight;Total white fat weight;Visceral fat weight;Shank length;Cingular fat width;Subcutaneous fat thickness;Breast color;Egg weight;Drumstick weight;Egg number;Haugh units;Body weight;Body weight;Shan…
794681169	chr13	7734863	G	A	27.2727	0	20	57.1429	60	60	0.00619782	0.103534	PPARGC1B	ENSGALG00000001246	ENSGALT00000001892	Transcript	upstream_gene_variant	-	-	-	-	-	rs13797953	IMPACT=MODIFIER;DISTANCE=4362;STRAND=-1;SYMBOL=PPARGC1B;SYMBOL_SOURCE=HGNC;HGNC_ID=HGNC:30022;BIOTYPE=protein_coding;CANONICAL=YES;ENSP=ENSGALP00000001890;TREMBL=F1P0B6;UNIPARC=UPI0002C86C90		Carcass weight;Breast muscle weight;Drumstick and thigh weight;Average daily gain;Body weight (42 days);Body weight (84 days);Body weight (day of first egg);Age at first egg;Age at first egg;Body weight (14 days);Growth (0-14 days);
747935641	chr11	287425	C	T	38.8889	68.75	73.3333	12.5	13.6364	25	0.0197888	0.0947269	PRMT7	ENSGALG00000000800	ENSGALT00000001159	Transcript	upstream_gene_variant	-	-	-	-	-	-	IMPACT=MODIFIER;DISTANCE=2988;STRAND=-1;SYMBOL=PRMT7;SYMBOL_SOURCE=EntrezGene;BIOTYPE=protein_coding;CANONICAL=YES;ENSP=ENSGALP00000001157;TREMBL=F1ND11;UNIPARC=UPI0000448D16
852762234	chr18	9247865	C	G	53.3333	21.4286	14.2857	83.3333	66.6667	68.75	0.0299164	0.121848	SS2R	ENSGALG00000004418	ENSGALT00000038508	Transcript	upstream_gene_variant	-	-	-	-	-	-	IMPACT=MODIFIER;DISTANCE=3450;STRAND=1;SYMBOL=SS2R;SYMBOL_SOURCE=Uniprot_gn;BIOTYPE=protein_coding;CANONICAL=YES;ENSP=ENSGALP00000037713;TREMBL=Q98SJ0,Q58G84;UNIPARC=UPI00004494E2
852762234	chr18	9247865	C	G	53.3333	21.4286	14.2857	83.3333	66.6667	68.75	0.0299164	0.121848	SLC39A11	ENSGALG00000004413	ENSGALT00000007033	Transcript	upstream_gene_variant	-	-	-	-	-	-	IMPACT=MODIFIER;DISTANCE=2019;STRAND=-1;SYMBOL=SLC39A11;SYMBOL_SOURCE=HGNC;HGNC_ID=HGNC:14463;BIOTYPE=protein_coding;CANONICAL=YES;ENSP=ENSGALP00000007021;TREMBL=E1BVD4;UNIPARC=UPI0002C87C31
748219870	chr11	571654	T	C	70.5882	90.9091	41.1765	23.0769	33.3333	16.6667	0.0470407	0.105841	gga-mir-6709	ENSGALG00000028974	ENSGALT00000046109	Transcript	upstream_gene_variant	-	-	-	-	-	-	IMPACT=MODIFIER;DISTANCE=3936;STRAND=-1;SYMBOL=gga-mir-6709;SYMBOL_SOURCE=miRBase;BIOTYPE=miRNA;CANONICAL=YES		Tibia area;Tibia breaking force;Frequency of defecation;Back percentage;Tibia stress;Chest width;Intestine length;
748219870	chr11	571654	T	C	70.5882	90.9091	41.1765	23.0769	33.3333	16.6667	0.0470407	0.105841	CIAPIN1	ENSGALG00000001194	ENSGALT00000001810	Transcript	upstream_gene_variant	-	-	-	-	-	-	IMPACT=MODIFIER;DISTANCE=1015;STRAND=1;SYMBOL=CIAPIN1;SYMBOL_SOURCE=EntrezGene;BIOTYPE=protein_coding;CANONICAL=YES;ENSP=ENSGALP00000001808;TREMBL=F1P0W1;UNIPARC=UPI0002C8664D		Tibia area;Tibia breaking force;Frequency of defecation;Back percentage;Tibia stress;Chest width;Intestine length;
231674649	chr2	36397899	A	G	30	36.8421	47.619	88.2353	70	85.7143	0.00490677	0.0991072	RAB5A	ENSGALG00000011272	ENSGALT00000018393	Transcript	upstream_gene_variant	-	-	-	-	-	rs315708013	IMPACT=MODIFIER;DISTANCE=1370;STRAND=1;SYMBOL=RAB5A;SYMBOL_SOURCE=Uniprot_gn;BIOTYPE=protein_coding;CANONICAL=YES;ENSP=ENSGALP00000018371;TREMBL=Q5ZIP7;UNIPARC=UPI00003ABA9C		Subcutaneous neck fat weight;Cloacal bacterial burden after challenge with Salmonella E;Subcutaneous neck fat weight;Total white fat weight;Visceral fat weight;Antibody response to KLH antigen;Body weight;Body weight;Tibia bone mineral content;Haugh units;Haugh units;Haugh units;Haugh units;Body weight (42 days);Antibody response to KLH antigen;Insulin-like growth factor level;Insulin level;Body …
231674649	chr2	36397899	A	G	30	36.8421	47.619	88.2353	70	85.7143	0.00490677	0.0991072	EFHB	ENSGALG00000011267	ENSGALT00000018388	Transcript	upstream_gene_variant	-	-	-	-	-	rs315708013	IMPACT=MODIFIER;DISTANCE=3251;STRAND=-1;SYMBOL=EFHB;SYMBOL_SOURCE=HGNC;HGNC_ID=HGNC:26330;BIOTYPE=protein_coding;CANONICAL=YES;ENSP=ENSGALP00000018366;TREMBL=E1BRF5;UNIPARC=UPI0000ECCC34		Subcutaneous neck fat weight;Cloacal bacterial burden after challenge with Salmonella E;Subcutaneous neck fat weight;Total white fat weight;Visceral fat weight;Antibody response to KLH antigen;Body weight;Body weight;Tibia bone mineral content;Haugh units;Haugh units;Haugh units;Haugh units;Body weight (42 days);Antibody response to KLH antigen;Insulin-like growth factor level;Insulin level;Body …
915247915	chr28	566872	G	T	60	76.4706	33.3333	14.2857	12.5	13.6364	0.0265712	0.107662	LSM7	ENSGALG00000000408	ENSGALT00000000556	Transcript	upstream_gene_variant	-	-	-	-	-	-	IMPACT=MODIFIER;DISTANCE=2554;STRAND=-1;SYMBOL=LSM7;SYMBOL_SOURCE=EntrezGene;BIOTYPE=protein_coding;CANONICAL=YES;ENSP=ENSGALP00000000555;TREMBL=F1NRY8;UNIPARC=UPI00006103D0
747715299	chr11	67083	A	G	84.6154	75	100	50	42.8571	37.5	0.00609201	0.10473	PLA2G15	ENSGALG00000000771	ENSGALT00000001117	Transcript	upstream_gene_variant	-	-	-	-	-	-	IMPACT=MODIFIER;DISTANCE=2294;STRAND=1;SYMBOL=PLA2G15;SYMBOL_SOURCE=HGNC;HGNC_ID=HGNC:17163;BIOTYPE=protein_coding;CANONICAL=YES;ENSP=ENSGALP00000001115;TREMBL=E1C0B0;UNIPARC=UPI0000E80D09
211153547	chr2	15876797	G	C	66.6667	61.1111	65	15	23.5294	25	0.000257338	0.107974	ACBD5	ENSGALG00000007519	ENSGALT00000012158	Transcript	upstream_gene_variant	-	-	-	-	-	rs313346439	IMPACT=MODIFIER;DISTANCE=1484;STRAND=-1;SYMBOL=ACBD5;SYMBOL_SOURCE=EntrezGene;BIOTYPE=protein_coding;CANONICAL=YES;ENSP=ENSGALP00000012144;TREMBL=F1NM57;UNIPARC=UPI000044789F		Antibody response to KLH antigen;Body weight;Body weight;Marek's disease-related traits;Antibody response to KLH antigen;Insulin-like growth factor level;Insulin level;Body weight (1 day);Body weight;Body weight;Feed intake;Fear-walk latency;Drumstick and thigh muscle weight;Body weight (112 days);Egg shell color;Shank growth;Shank length;Shank length;Shank length;Shank length;Shank length;
833512740	chr17	452521	A	G	46.1538	22.2222	37.5	100	75	60	0.0340539	0.101361	CFTII	ENSGALG00000009046	ENSGALT00000014725	Transcript	upstream_gene_variant	-	-	-	-	-	rs14105080	IMPACT=MODIFIER;DISTANCE=3924;STRAND=1;SYMBOL=CFTII;SYMBOL_SOURCE=Uniprot_gn;BIOTYPE=protein_coding;CANONICAL=YES;ENSP=ENSGALP00000014709;TREMBL=Q8UWB9;UNIPARC=UPI00000FB870
833512740	chr17	452521	A	G	46.1538	22.2222	37.5	100	75	60	0.0340539	0.101361	ABCA2	ENSGALG00000001226	ENSGALT00000040507	Transcript	upstream_gene_variant	-	-	-	-	-	rs14105080	IMPACT=MODIFIER;DISTANCE=997;STRAND=-1;SYMBOL=ABCA2;SYMBOL_SOURCE=HGNC;HGNC_ID=HGNC:32;BIOTYPE=protein_coding;CANONICAL=YES;ENSP=ENSGALP00000039710;TREMBL=F1NYP5;UNIPARC=UPI0002C88368
746373076	chr10	18635949	G	A	55.5556	46.1538	81.8182	7.69231	35.7143	11.1111	0.0360406	0.113168	CALML4	ENSGALG00000007979	ENSGALT00000012956	Transcript	upstream_gene_variant	-	-	-	-	-	rs14954555	IMPACT=MODIFIER;DISTANCE=3944;STRAND=-1;SYMBOL=CALML4;SYMBOL_SOURCE=EntrezGene;BIOTYPE=protein_coding;CANONICAL=YES;ENSP=ENSGALP00000012941;TREMBL=F1NRU7;UNIPARC=UPI000240BED3		Abdominal fat percentage;Egg shell stiffness;Body weight (41 days);Body weight (35 days);Carcass ash content, dry matter basis;Abdominal fat percentage;Factor Fear;Fear-call latency;Body weight (ascites conditions);Transport loss;Antibody response to SRBC antigen;Egg shell strength;Carcass weight;
859636699	chr19	4902455	A	G	50	64.2857	61.5385	7.14286	9.09091	30.7692	0.00798649	0.108931	VKORC1L1	ENSGALG00000002501	ENSGALT00000003944	Transcript	upstream_gene_variant	-	-	-	-	-	rs15845476	IMPACT=MODIFIER;DISTANCE=3182;STRAND=1;SYMBOL=VKORC1L1;SYMBOL_SOURCE=EntrezGene;BIOTYPE=protein_coding;CANONICAL=YES;ENSP=ENSGALP00000003935;TREMBL=F1P573;UNIPARC=UPI00003FF9E7		Chest width;
859636699	chr19	4902455	A	G	50	64.2857	61.5385	7.14286	9.09091	30.7692	0.00798649	0.108931	PHKG1	ENSGALG00000002485	ENSGALT00000003916	Transcript	upstream_gene_variant	-	-	-	-	-	rs15845476	IMPACT=MODIFIER;DISTANCE=1219;STRAND=-1;SYMBOL=PHKG1;SYMBOL_SOURCE=EntrezGene;BIOTYPE=protein_coding;CANONICAL=YES;ENSP=ENSGALP00000003907;TREMBL=F1P5T2;UNIPARC=UPI000044953A		Chest width;
521779077	chr4	67244764	A	C	71.4286	50	77.7778	22.2222	18.1818	30	0.00915281	0.118739	YIPF7	ENSGALG00000014221	ENSGALT00000022997	Transcript	upstream_gene_variant	-	-	-	-	-	rs16430108	IMPACT=MODIFIER;DISTANCE=1638;STRAND=1;SYMBOL=YIPF7;SYMBOL_SOURCE=EntrezGene;BIOTYPE=protein_coding;CANONICAL=YES;ENSP=ENSGALP00000022955;TREMBL=E1C864;UNIPARC=UPI000044820B		Wing weight;Drumstick weight;Drumstick muscle weight;Body temperature;Pectoralis major weight;Growth (42-56 days);Visceral fat weight;Tibia width;Tibia width;Egg shell percentage;Total white fat weight;Egg weight;Egg weight;Humerus bone mineral content;Albumen weight;Egg weight;Egg weight;Egg weight;Egg weight;Short length of egg;Growth (0-14 days);Breast pH;Abdominal fat percentage;Shank length;…
746421907	chr10	18684780	C	T	41.6667	66.6667	75	27.2727	27.2727	0	0.0337336	0.0998929		ENSGALG00000026032	ENSGALT00000043922	Transcript	upstream_gene_variant	-	-	-	-	-	-	IMPACT=MODIFIER;DISTANCE=1715;STRAND=-1;BIOTYPE=protein_coding;CANONICAL=YES;ENSP=ENSGALP00000041241;TREMBL=R4GGS1;UNIPARC=UPI0002C86C2F		Abdominal fat percentage;Egg shell stiffness;Body weight (41 days);Body weight (35 days);Carcass ash content, dry matter basis;Abdominal fat percentage;Factor Fear;Fear-call latency;Body weight (ascites conditions);Transport loss;Antibody response to SRBC antigen;Egg shell strength;Carcass weight;
743100586	chr10	15363459	A	C	23.0769	18.1818	27.2727	60	80	57.1429	0.00499142	0.0946644	gga-mir-1680	ENSGALG00000025164	ENSGALT00000042077	Transcript	upstream_gene_variant	-	-	-	-	-	rs316884262	IMPACT=MODIFIER;DISTANCE=2009;STRAND=1;SYMBOL=gga-mir-1680;SYMBOL_SOURCE=miRBase;BIOTYPE=miRNA;CANONICAL=YES		Abdominal fat percentage;Egg shell stiffness;Transport loss;Antibody response to SRBC antigen;Egg shell strength;Carcass weight;Total mortality;
942415019	chrZ	21743175	G	T	40	15.3846	36.8421	53.3333	87.5	80	0.0295295	0.0952178	ZnT5	ENSGALG00000014787	ENSGALT00000023871	Transcript	upstream_gene_variant	-	-	-	-	-	rs314684324	IMPACT=MODIFIER;DISTANCE=1682;STRAND=1;SYMBOL=ZnT5;SYMBOL_SOURCE=Uniprot_gn;BIOTYPE=protein_coding;CANONICAL=YES;ENSP=ENSGALP00000023825;SWISSPROT=Q5ZLF4;TREMBL=Q15GE9;UNIPARC=UPI000044352B		Marek's disease-related traits;Blood and meat spots;Antibody titer to LPS antigen;Egg shell thickness;Antibody titer to LPS antigen;Liver weight;Body weight;Body weight;Body weight;Antibody titer to LTA antigen;Haugh units;Corticosterone response;Body weight (day of first egg);Body weight (day of first egg);Femur bone mineral density;Femur bone mineral density;Femur bone mineral density;Femur bon…
2223029	chr1	2223029	T	C	55.5556	54.5455	47.0588	100	100	85.7143	0.00142796	0.118851	PLXNA4	ENSGALG00000006473	ENSGALT00000010457	Transcript	upstream_gene_variant	-	-	-	-	-	rs13824780	IMPACT=MODIFIER;DISTANCE=3677;STRAND=1;SYMBOL=PLXNA4;SYMBOL_SOURCE=HGNC;HGNC_ID=HGNC:9102;BIOTYPE=protein_coding;CANONICAL=YES;ENSP=ENSGALP00000010443;TREMBL=F1NZB0;UNIPARC=UPI0002C870CD
425002947	chr3	80916435	C	T	18.1818	16.6667	20	36.3636	68	78.9474	0.0287173	0.100474	gga-mir-6687	ENSGALG00000028454	ENSGALT00000043994	Transcript	upstream_gene_variant	-	-	-	-	-	-	IMPACT=MODIFIER;DISTANCE=4293;STRAND=-1;SYMBOL=gga-mir-6687;SYMBOL_SOURCE=miRBase;BIOTYPE=miRNA;CANONICAL=YES		Body weight;Body weight;Body weight (63 days);Body weight;Antibody response to SRBC antigen;Egg weight;Body weight;Antibody response to KLH antigen;Body weight;Body weight;Body weight (35 days);Skin fat weight;Body weight (63 days);Body weight (49 days);Leg twisting;Skin fat weight;Growth (1-8 days);Body weight (200 days);Body weight (112 days);Body weight (8 days);Receiving feather pecking;Tibia…
455128574	chr4	594261	T	C	52.6316	66.6667	84.6154	20	27.2727	28.5714	0.0114058	0.101681		ENSGALG00000004543	ENSGALT00000007234	Transcript	upstream_gene_variant	-	-	-	-	-	rs313287702	IMPACT=MODIFIER;DISTANCE=3808;STRAND=-1;BIOTYPE=protein_coding;CANONICAL=YES;ENSP=ENSGALP00000007222;TREMBL=F1NME7;UNIPARC=UPI0002C8841D		Yolk weight;
253303981	chr2	58027231	C	T	57.1429	80	55	23.8095	25	15.3846	0.0075636	0.0946396	NRSN1	ENSGALG00000012670	ENSGALT00000020679	Transcript	upstream_gene_variant	-	-	-	-	-	-	IMPACT=MODIFIER;DISTANCE=2384;STRAND=-1;SYMBOL=NRSN1;SYMBOL_SOURCE=HGNC;HGNC_ID=HGNC:17881;BIOTYPE=protein_coding;CANONICAL=YES;ENSP=ENSGALP00000020650;TREMBL=E1BRH1;UNIPARC=UPI00003ABC46		Breast muscle weight;Subcutaneous neck fat weight;Cloacal bacterial burden after challenge with Salmonella E;Factor Fear;Fear-stand latency;Carcass weight;Breast muscle weight;Body weight (42 days);Subcutaneous neck fat weight;Total white fat weight;Visceral fat weight;Age at first egg;Head percentage;Shank weight percentage;Drumstick and thigh percentage;Breast percentage;Body weight (200 days);…
903684084	chr25	1733450	G	T	7.69231	26.3158	33.3333	57.1429	66.6667	71.4286	0.00813183	0.121045	ARNT	ENSGALG00000000751	ENSGALT00000029129	Transcript	upstream_gene_variant	-	-	-	-	-	rs315779540	IMPACT=MODIFIER;DISTANCE=3429;STRAND=-1;SYMBOL=ARNT;SYMBOL_SOURCE=Uniprot_gn;BIOTYPE=protein_coding;CANONICAL=YES;ENSP=ENSGALP00000028462;TREMBL=Q98SN3;UNIPARC=UPI00000FCDA0
902328187	chr25	377553	A	T	62.5	90	69.2308	35.7143	33.3333	25	0.00872999	0.100286	ETV3L	ENSGALG00000027138	ENSGALT00000044892	Transcript	upstream_gene_variant	-	-	-	-	-	-	IMPACT=MODIFIER;DISTANCE=221;STRAND=1;SYMBOL=ETV3L;SYMBOL_SOURCE=HGNC;HGNC_ID=HGNC:33834;BIOTYPE=protein_coding;CANONICAL=YES;ENSP=ENSGALP00000042538;TREMBL=R4GK50;UNIPARC=UPI0002C883FE
218715659	chr2	23438909	A	T	14.2857	37.5	43.75	62.5	85.7143	75	0.0190786	0.1006	TFPI2	ENSGALG00000009512	ENSGALT00000015485	Transcript	upstream_gene_variant	-	-	-	-	-	rs15074095	IMPACT=MODIFIER;DISTANCE=3972;STRAND=-1;SYMBOL=TFPI2;SYMBOL_SOURCE=HGNC;HGNC_ID=HGNC:11761;BIOTYPE=protein_coding;CANONICAL=YES;ENSP=ENSGALP00000015469;TREMBL=E1BVF2;UNIPARC=UPI0002C880AB		Subcutaneous neck fat weight;Subcutaneous neck fat weight;Total white fat weight;Antibody response to KLH antigen;Body weight;Body weight;Haugh units;Haugh units;Marek's disease-related traits;Body weight (42 days);Antibody response to KLH antigen;Insulin-like growth factor level;Insulin level;Body weight;Body weight;Drumstick and thigh muscle weight;
931587809	chrZ	10915965	C	T	66.6667	72.7273	72.7273	30	33.3333	21.4286	0.000482207	0.145831	RANBP3L	ENSGALG00000021304	ENSGALT00000034345	Transcript	upstream_gene_variant	-	-	-	-	-	-	IMPACT=MODIFIER;DISTANCE=2350;STRAND=-1;SYMBOL=RANBP3L;SYMBOL_SOURCE=HGNC;HGNC_ID=HGNC:26353;BIOTYPE=protein_coding;CANONICAL=YES;ENSP=ENSGALP00000033703;TREMBL=F1NGF7;UNIPARC=UPI0000ECBEBE		Egg shell strength;
954101936	chrZ	33430092	T	A	47.3684	53.8462	50	100	78.5714	100	0.00454293	0.106327	SAXO1	ENSGALG00000027314	ENSGALT00000024343	Transcript	upstream_gene_variant	-	-	-	-	-	rs312823713	IMPACT=MODIFIER;DISTANCE=4139;STRAND=-1;SYMBOL=FAM154A;SYMBOL_SOURCE=HGNC;HGNC_ID=HGNC:28566;BIOTYPE=protein_coding;CANONICAL=YES;ENSP=ENSGALP00000024297;TREMBL=F1NQ14;UNIPARC=UPI0000612859		Marek's disease-related traits;Blood and meat spots;Long length of egg;Antibody titer to LPS antigen;Egg shell thickness;Antibody response to BA (Brucella abortus);Age at first egg;Antibody titer to LPS antigen;Liver weight;Egg number;Body weight;Body weight;Antibody titer to LTA antigen;Haugh units;
223815215	chr2	28538465	T	C	52.9412	50	86.3636	25	30.7692	6.25	0.0372282	0.111178	SOSTDC1	ENSGALG00000010797	ENSGALT00000043046	Transcript	upstream_gene_variant	-	-	-	-	-	rs314771633	IMPACT=MODIFIER;DISTANCE=1474;STRAND=-1;SYMBOL=SOSTDC1;SYMBOL_SOURCE=EntrezGene;BIOTYPE=protein_coding;CANONICAL=YES;ENSP=ENSGALP00000041999;SWISSPROT=Q6VYA3;UNIPARC=UPI00001BDDB9		Subcutaneous neck fat weight;Subcutaneous neck fat weight;Total white fat weight;Antibody response to KLH antigen;Body weight;Body weight;Haugh units;Haugh units;Marek's disease-related traits;Body weight (42 days);Antibody response to KLH antigen;Insulin-like growth factor level;Insulin level;Body weight;Body weight;Drumstick and thigh muscle weight;
223815215	chr2	28538465	T	C	52.9412	50	86.3636	25	30.7692	6.25	0.0372282	0.111178	SOSTDC1	ENSGALG00000010797	ENSGALT00000017559	Transcript	upstream_gene_variant	-	-	-	-	-	rs314771633	IMPACT=MODIFIER;DISTANCE=2310;STRAND=-1;SYMBOL=SOSTDC1;SYMBOL_SOURCE=EntrezGene;BIOTYPE=protein_coding;ENSP=ENSGALP00000017538;SWISSPROT=Q6VYA3;UNIPARC=UPI00001BDDB9		Subcutaneous neck fat weight;Subcutaneous neck fat weight;Total white fat weight;Antibody response to KLH antigen;Body weight;Body weight;Haugh units;Haugh units;Marek's disease-related traits;Body weight (42 days);Antibody response to KLH antigen;Insulin-like growth factor level;Insulin level;Body weight;Body weight;Drumstick and thigh muscle weight;
600554243	chr5	55803095	T	C	16.6667	21.4286	8.69565	46.1538	63.6364	64.2857	0.0037498	0.117998	TMEM260	ENSGALG00000012118	ENSGALT00000019792	Transcript	upstream_gene_variant	-	-	-	-	-	rs317668483	IMPACT=MODIFIER;DISTANCE=3946;STRAND=-1;SYMBOL=TMEM260;SYMBOL_SOURCE=HGNC;HGNC_ID=HGNC:20185;BIOTYPE=protein_coding;CANONICAL=YES;ENSP=ENSGALP00000019765;TREMBL=F1NF74;UNIPARC=UPI0002C8797D		Drumstick and thigh percentage;Abdominal fat weight;Egg shell thickness;Abdominal fat weight;Carcass weight;Drumstick and thigh weight;Receiving feather pecking;Abdominal fat weight;Body weight (140 days);Non-esterified fatty acid level ;Wing weight;Troponin T concentration;Gizzard weight;Egg weight;Shank diameter;Growth (42-63 days);Bone mineral density;Abdominal fat weight;
922456263	chrZ	1784419	A	C	25	41.6667	0	62.5	66.6667	64.7059	0.0252419	0.148785	KATNAL2	ENSGALG00000001851	ENSGALT00000002868	Transcript	upstream_gene_variant	-	-	-	-	-	rs314312804	IMPACT=MODIFIER;DISTANCE=2259;STRAND=-1;SYMBOL=KATNAL2;SYMBOL_SOURCE=HGNC;HGNC_ID=HGNC:25387;BIOTYPE=protein_coding;CANONICAL=YES;ENSP=ENSGALP00000002864;TREMBL=E1BZ64;UNIPARC=UPI000240C9E4
922456263	chrZ	1784419	A	C	25	41.6667	0	62.5	66.6667	64.7059	0.0252419	0.148785	PIAS2	ENSGALG00000001843	ENSGALT00000002852	Transcript	upstream_gene_variant	-	-	-	-	-	rs314312804	IMPACT=MODIFIER;DISTANCE=1014;STRAND=1;SYMBOL=PIAS2;SYMBOL_SOURCE=Uniprot_gn;BIOTYPE=protein_coding;CANONICAL=YES;ENSP=ENSGALP00000002848;TREMBL=Q5ZIN4;UNIPARC=UPI00003AAC50
915248622	chr28	567579	G	A	73.3333	89.4737	72.7273	20	31.25	57.1429	0.0260801	0.107662	LSM7	ENSGALG00000000408	ENSGALT00000000556	Transcript	upstream_gene_variant	-	-	-	-	-	rs312475391	IMPACT=MODIFIER;DISTANCE=3261;STRAND=-1;SYMBOL=LSM7;SYMBOL_SOURCE=EntrezGene;BIOTYPE=protein_coding;CANONICAL=YES;ENSP=ENSGALP00000000555;TREMBL=F1NRY8;UNIPARC=UPI00006103D0
801475269	chr13	14528963	G	A	71.4286	69.2308	77.7778	43.75	9.09091	38.4615	0.0187054	0.0992671	LECT2	ENSGALG00000006323	ENSGALT00000010224	Transcript	upstream_gene_variant	-	-	-	-	-	-	IMPACT=MODIFIER;DISTANCE=3848;STRAND=1;SYMBOL=LECT2;SYMBOL_SOURCE=EntrezGene;BIOTYPE=protein_coding;CANONICAL=YES;ENSP=ENSGALP00000010210;TREMBL=F1NEF7;UNIPARC=UPI0002C87853		Carcass weight;Breast muscle weight;Carcass weight;Breast muscle weight;Body weight (140 days);Drumstick and thigh weight;Humerus width;Average daily gain;Thigh weight;Heart weight;Drumstick muscle weight;Drumstick weight;Body weight;Body weight (42 days);Tibia length;Body weight (84 days);Growth (21-42 days);Body weight (63 days);Body weight (42 days);Body weight (21 days);Body weight (day of fi…
914948772	chr28	267729	C	T	20	15.3846	18.75	66.6667	61.5385	52.9412	0.000562515	0.0960353	FBN3	ENSGALG00000000327	ENSGALT00000000433	Transcript	upstream_gene_variant	-	-	-	-	-	-	IMPACT=MODIFIER;DISTANCE=3819;STRAND=1;SYMBOL=FBN3;SYMBOL_SOURCE=HGNC;HGNC_ID=HGNC:18794;BIOTYPE=protein_coding;CANONICAL=YES;ENSP=ENSGALP00000000432;TREMBL=E1C5P6,Q804J3;UNIPARC=UPI0002C86717
689035708	chr8	13507505	C	G	66.6667	66.6667	28.5714	88.8889	100	100	0.032901	0.0968969		ENSGALG00000006093	ENSGALT00000009829	Transcript	upstream_gene_variant	-	-	-	-	-	-	IMPACT=MODIFIER;DISTANCE=690;STRAND=1;BIOTYPE=protein_coding;CANONICAL=YES;ENSP=ENSGALP00000009815;TREMBL=E1C283;UNIPARC=UPI0002C88355		Body weight;Body weight;Wing weight;Body weight;Marek's disease-related traits;Body weight;Drumstick and thigh weight;Head percentage;Marek's disease-related traits;Breast muscle weight;Body weight (504 days);Tibia bone mineral density;Drumstick muscle weight;Breast muscle weight;Growth (21-42 days);Body weight (63 days);Breast muscle weight;Tibia strength;Tibia plateau angle;Tibia marrow diamete…
921756951	chrZ	1085107	C	T	23.0769	46.1538	37.5	70.5882	81.8182	81.25	0.00524207	0.096043	DYM	ENSGALG00000002677	ENSGALT00000004219	Transcript	upstream_gene_variant	-	-	-	-	-	rs14687605	IMPACT=MODIFIER;DISTANCE=1799;STRAND=1;SYMBOL=DYM;SYMBOL_SOURCE=EntrezGene;BIOTYPE=protein_coding;ENSP=ENSGALP00000004210;SWISSPROT=Q5ZLW3;UNIPARC=UPI000044349C
929660075	chrZ	8988231	C	T	100	76.9231	100	75	33.3333	41.6667	0.0466508	0.126383	RGP1	ENSGALG00000002394	ENSGALT00000003768	Transcript	upstream_gene_variant	-	-	-	-	-	rs316756466	IMPACT=MODIFIER;DISTANCE=3544;STRAND=-1;SYMBOL=RGP1;SYMBOL_SOURCE=EntrezGene;BIOTYPE=protein_coding;CANONICAL=YES;ENSP=ENSGALP00000003760;TREMBL=F1NZ59;UNIPARC=UPI0001E11C34
254820357	chr2	59543607	T	C	88.8889	66.6667	91.6667	50	25	45.4545	0.0186118	0.0980385	E2F3	ENSGALG00000012680	ENSGALT00000037320	Transcript	upstream_gene_variant	-	-	-	-	-	rs16007906	IMPACT=MODIFIER;DISTANCE=3399;STRAND=-1;SYMBOL=E2F3;SYMBOL_SOURCE=HGNC;HGNC_ID=HGNC:3115;BIOTYPE=protein_coding;CANONICAL=YES;ENSP=ENSGALP00000036527;TREMBL=F1NR90;UNIPARC=UPI0002C87A1A		Breast muscle weight;Subcutaneous neck fat weight;Cloacal bacterial burden after challenge with Salmonella E;Factor Fear;Fear-stand latency;Carcass weight;Breast muscle weight;Body weight (42 days);Subcutaneous neck fat weight;Total white fat weight;Visceral fat weight;Age at first egg;Head percentage;Shank weight percentage;Drumstick and thigh percentage;Breast percentage;Body weight (200 days);…
522499527	chr4	67965214	G	A	73.3333	92.8571	82.3529	41.6667	41.6667	38.4615	0.00181708	0.116425	SLC30A9	ENSGALG00000014247	ENSGALT00000023042	Transcript	upstream_gene_variant	-	-	-	-	-	rs316535042	IMPACT=MODIFIER;DISTANCE=445;STRAND=-1;SYMBOL=SLC30A9;SYMBOL_SOURCE=HGNC;HGNC_ID=HGNC:1329;BIOTYPE=protein_coding;CANONICAL=YES;ENSP=ENSGALP00000022999;UNIPARC=UPI0002C86BFA		Wing weight;Drumstick weight;Drumstick muscle weight;Body temperature;Pectoralis major weight;Growth (42-56 days);Visceral fat weight;Tibia width;Tibia width;Egg shell percentage;Total white fat weight;Egg weight;Egg weight;Humerus bone mineral content;Albumen weight;Egg weight;Egg weight;Egg weight;Egg weight;Short length of egg;Growth (0-14 days);Breast pH;Abdominal fat percentage;Shank length;…
852891565	chr18	9377196	T	G	75	100	60	50	33.3333	25	0.0375804	0.108421	RPL38	ENSGALG00000001465	ENSGALT00000002220	Transcript	upstream_gene_variant	-	-	-	-	-	rs312290703	IMPACT=MODIFIER;DISTANCE=2953;STRAND=1;SYMBOL=RPL38;SYMBOL_SOURCE=EntrezGene;BIOTYPE=protein_coding;CANONICAL=YES;ENSP=ENSGALP00000002218;TREMBL=E1BU66;UNIPARC=UPI0002C87820
143772548	chr1	143772548	G	A	85.7143	100	100	62.5	30	66.6667	0.0281374	0.0971994		ENSGALG00000028490	ENSGALT00000044197	Transcript	upstream_gene_variant	-	-	-	-	-	rs14899563	IMPACT=MODIFIER;DISTANCE=2888;STRAND=-1;BIOTYPE=miRNA;CANONICAL=YES		Abdominal fat weight;Liver weight;Spleen weight;Breast pH;Age at first egg;Body weight;Egg weight;Egg weight;Egg weight;Total white fat weight;Visceral fat weight;Growth (42-63 days);Growth (21-42 days);Body weight (63 days);Body weight (42 days);Body weight (21 days);Leg bowing;Shank length;Subcutaneous fat thickness;Body weight (70 days);Body weight (49 days);Body weight (42 days);Body weight (…
199260747	chr2	3983997	T	C	70	62.5	63.6364	33.3333	0	36.3636	0.0238514	0.0946323	CATHL2	ENSGALG00000019696	ENSGALT00000031294	Transcript	upstream_gene_variant	-	-	-	-	-	-	IMPACT=MODIFIER;DISTANCE=47;STRAND=-1;SYMBOL=CATHL2;SYMBOL_SOURCE=Uniprot_gn;BIOTYPE=protein_coding;CANONICAL=YES;ENSP=ENSGALP00000030658;SWISSPROT=Q2IAL7;TREMBL=C4PFJ8;UNIPARC=UPI0000692160		Antibody response to KLH antigen;Body weight;Body weight;Antibody response to KLH antigen;Insulin-like growth factor level;Body weight;Fear-walk latency;Egg weight;Drumstick and thigh muscle weight;Body weight (112 days);Body weight (test end);Specific gravity;Body slope length;
229644911	chr2	34368161	T	G	81.8182	73.3333	70.5882	38.8889	17.6471	42.8571	0.0078153	0.095143	WIPF3	ENSGALG00000011170	ENSGALT00000018212	Transcript	upstream_gene_variant	-	-	-	-	-	-	IMPACT=MODIFIER;DISTANCE=1011;STRAND=1;SYMBOL=WIPF3;SYMBOL_SOURCE=HGNC;HGNC_ID=HGNC:22004;BIOTYPE=protein_coding;CANONICAL=YES;ENSP=ENSGALP00000018190;TREMBL=E1C5Z6;UNIPARC=UPI0002C872D5		Subcutaneous neck fat weight;Cloacal bacterial burden after challenge with Salmonella E;Subcutaneous neck fat weight;Total white fat weight;Visceral fat weight;Antibody response to KLH antigen;Body weight;Body weight;Tibia bone mineral content;Haugh units;Haugh units;Haugh units;Haugh units;Body weight (42 days);Antibody response to KLH antigen;Insulin-like growth factor level;Insulin level;Body …
53611422	chr1	53611422	C	G	87.5	100	75	60	42.8571	33.3333	0.0166564	0.0983996	C1H12ORF23	ENSGALG00000012640	ENSGALT00000020629	Transcript	upstream_gene_variant	-	-	-	-	-	-	IMPACT=MODIFIER;DISTANCE=766;STRAND=-1;SYMBOL=C1H12ORF23;SYMBOL_SOURCE=EntrezGene;BIOTYPE=protein_coding;CANONICAL=YES;ENSP=ENSGALP00000020600;TREMBL=F1NZP4;UNIPARC=UPI00003A9890		Spleen weight;Shank length;Age at first egg;Antibody response to SRBC antigen;Cloacal bacterial burden after challenge with Salmonella T;Carcass weight;Body weight (140 days);Drumstick and thigh weight;Body weight;Egg weight;Egg weight;Egg weight;Subcutaneous neck fat weight;Total white fat weight;Visceral fat weight;Shank length;Cingular fat width;Subcutaneous fat thickness;Breast color;Femur bo…
930278138	chrZ	9606294	G	A	22.2222	30	18.75	69.2308	75	52.9412	0.00471606	0.131405		ENSGALG00000003168	ENSGALT00000005018	Transcript	upstream_gene_variant	-	-	-	-	-	rs313384488	IMPACT=MODIFIER;DISTANCE=4871;STRAND=-1;SYMBOL=MTMR12;SYMBOL_SOURCE=HGNC;HGNC_ID=HGNC:18191;BIOTYPE=protein_coding;CANONICAL=YES;ENSP=ENSGALP00000005009;TREMBL=F1NQP5;UNIPARC=UPI000240CAD1
914331801	chr27	4860043	C	T	100	100	100	66.6667	57.1429	50	0.000955541	0.141967	HCRT	ENSGALG00000011485	ENSGALT00000018722	Transcript	upstream_gene_variant	-	-	-	-	-	rs312901980	IMPACT=MODIFIER;DISTANCE=1730;STRAND=-1;SYMBOL=HCRT;SYMBOL_SOURCE=EntrezGene;BIOTYPE=protein_coding;CANONICAL=YES;ENSP=ENSGALP00000018699;TREMBL=F1P0W5;UNIPARC=UPI0002C86C98		Thigh percentage;
914331801	chr27	4860043	C	T	100	100	100	66.6667	57.1429	50	0.000955541	0.141967	KCNH4	ENSGALG00000003354	ENSGALT00000005306	Transcript	upstream_gene_variant	-	-	-	-	-	rs312901980	IMPACT=MODIFIER;DISTANCE=3176;STRAND=-1;SYMBOL=KCNH4;SYMBOL_SOURCE=HGNC;HGNC_ID=HGNC:6253;BIOTYPE=protein_coding;CANONICAL=YES;ENSP=ENSGALP00000005296;TREMBL=F1NUV8;UNIPARC=UPI0002C875F2		Thigh percentage;
521735341	chr4	67201028	C	T	60	100	88.8889	50	36.3636	36.3636	0.0300401	0.117821	GNPDA2	ENSGALG00000014210	ENSGALT00000022980	Transcript	upstream_gene_variant	-	-	-	-	-	rs16430038	IMPACT=MODIFIER;DISTANCE=618;STRAND=1;SYMBOL=GNPDA2;SYMBOL_SOURCE=Uniprot_gn;BIOTYPE=protein_coding;CANONICAL=YES;ENSP=ENSGALP00000022938;TREMBL=U5LXR4,E1C878;UNIPARC=UPI0000610F03		Wing weight;Drumstick weight;Drumstick muscle weight;Body temperature;Pectoralis major weight;Growth (42-56 days);Visceral fat weight;Tibia width;Tibia width;Egg shell percentage;Total white fat weight;Egg weight;Egg weight;Humerus bone mineral content;Albumen weight;Egg weight;Egg weight;Egg weight;Egg weight;Short length of egg;Growth (0-14 days);Breast pH;Abdominal fat percentage;Shank length;…
170618608	chr1	170618608	A	T	12.5	26.3158	42.1053	50	76.9231	80	0.030493	0.0997468		ENSGALG00000017040	ENSGALT00000027531	Transcript	upstream_gene_variant	-	-	-	-	-	rs15503377	IMPACT=MODIFIER;DISTANCE=406;STRAND=-1;BIOTYPE=protein_coding;CANONICAL=YES;ENSP=ENSGALP00000027479;TREMBL=F1P587;UNIPARC=UPI000240B30B		Spleen weight;Age at first egg;Body weight;Total white fat weight;Body weight (49 days);Carcass ash content, dry matter basis;Carcass fat content, dry matter basis;Carcass protein content, dry matter basis;Shank weight percentage;Carcass fat content, dry matter basis;Body weight;Carcass fat content;Body weight;Abdominal fat weight;Body weight (56 days);Body weight (49 days);Body weight (42 days);…
800239252	chr13	13292946	C	T	33.3333	8.33333	23.0769	66.6667	45.4545	78.5714	0.0256004	0.0994026		ENSGALG00000023930	ENSGALT00000040286	Transcript	upstream_gene_variant	-	-	-	-	-	rs317028076	IMPACT=MODIFIER;DISTANCE=4246;STRAND=1;BIOTYPE=protein_coding;CANONICAL=YES;ENSP=ENSGALP00000039485;TREMBL=E1BUD9;UNIPARC=UPI0000E80F4E		Carcass weight;Breast muscle weight;Carcass weight;Breast muscle weight;Body weight (140 days);Drumstick and thigh weight;Humerus width;Average daily gain;Thigh weight;Heart weight;Drumstick muscle weight;Drumstick weight;Body weight;Body weight (42 days);Tibia length;Body weight (84 days);Growth (21-42 days);Body weight (63 days);Body weight (42 days);Body weight (21 days);Body weight (day of fi…
915246067	chr28	565024	C	A	71.4286	85.7143	75	20	30	56.25	0.0225931	0.107662	LSM7	ENSGALG00000000408	ENSGALT00000000556	Transcript	upstream_gene_variant	-	-	-	-	-	rs314312305	IMPACT=MODIFIER;DISTANCE=706;STRAND=-1;SYMBOL=LSM7;SYMBOL_SOURCE=EntrezGene;BIOTYPE=protein_coding;CANONICAL=YES;ENSP=ENSGALP00000000555;TREMBL=F1NRY8;UNIPARC=UPI00006103D0
922191288	chrZ	1519444	A	G	37.5	12.5	14.2857	80	60	50	0.024695	0.116525	MADH2	ENSGALG00000014697	ENSGALT00000023691	Transcript	upstream_gene_variant	-	-	-	-	-	rs313779652	IMPACT=MODIFIER;DISTANCE=4975;STRAND=1;SYMBOL=MADH2;SYMBOL_SOURCE=Uniprot_gn;BIOTYPE=protein_coding;CANONICAL=YES;ENSP=ENSGALP00000023645;TREMBL=Q9I9P2,Q8UWF3;UNIPARC=UPI00000FB8C9
832596090	chr16	71141	G	T	78.5714	100	90	42.8571	66.6667	33.3333	0.0230519	0.129097	TAP2	ENSGALG00000000181	ENSGALT00000000237	Transcript	upstream_gene_variant	-	-	-	-	-	-	IMPACT=MODIFIER;DISTANCE=4074;STRAND=-1;SYMBOL=TAP2;SYMBOL_SOURCE=Uniprot_gn;BIOTYPE=protein_coding;CANONICAL=YES;ENSP=ENSGALP00000000236;TREMBL=B2ZSY6,B7FBZ0,A5HUM1;UNIPARC=UPI000152950D
776135323	chr12	9086028	C	G	0	42.8571	11.1111	54.5455	75	50	0.0489704	0.0950869	COPG1	ENSGALG00000005869	ENSGALT00000009434	Transcript	upstream_gene_variant	-	-	-	-	-	rs315379933	IMPACT=MODIFIER;DISTANCE=4849;STRAND=1;SYMBOL=COPG1;SYMBOL_SOURCE=EntrezGene;BIOTYPE=protein_coding;CANONICAL=YES;ENSP=ENSGALP00000009420;TREMBL=F1NB52;UNIPARC=UPI00003AA8A2		Feather pecking;Body weight;Body weight;Tibia modulus of elasticity;Tibia strain;Tibia stress;Tibia area;Tibia bone mineral content;Egg shell weight;Breast pH;Abdominal fat percentage;Egg shell strength;Back percentage;Breast percentage;Back percentage;Body depth;Abdominal fat percentage;
212938324	chr2	17661574	A	T	26.6667	35.2941	60	64.2857	90.9091	92.3077	0.0364179	0.102343	DNAJC1	ENSGALG00000007914	ENSGALT00000012853	Transcript	upstream_gene_variant	-	-	-	-	-	rs15068682	IMPACT=MODIFIER;DISTANCE=963;STRAND=1;SYMBOL=DNAJC1;SYMBOL_SOURCE=HGNC;HGNC_ID=HGNC:20090;BIOTYPE=protein_coding;CANONICAL=YES;ENSP=ENSGALP00000012838;TREMBL=F1NUR7;UNIPARC=UPI0002C87892		Antibody response to KLH antigen;Body weight;Body weight;Marek's disease-related traits;Antibody response to KLH antigen;Insulin-like growth factor level;Insulin level;Body weight (1 day);Body weight;Body weight;Feed intake;Fear-walk latency;Drumstick and thigh muscle weight;Body weight (112 days);Growth (28-42 days);
927743971	chrZ	7072127	C	T	62.5	66.6667	75	33.3333	45.4545	0	0.0411947	0.0969063	AQP3	ENSGALG00000002452	ENSGALT00000003868	Transcript	upstream_gene_variant	-	-	-	-	-	rs314538497	IMPACT=MODIFIER;DISTANCE=3301;STRAND=-1;SYMBOL=AQP3;SYMBOL_SOURCE=HGNC;HGNC_ID=HGNC:636;BIOTYPE=protein_coding;CANONICAL=YES;ENSP=ENSGALP00000003859;TREMBL=F1NWH5;UNIPARC=UPI000240CACE
748100355	chr11	452139	G	A	0	26.3158	33.3333	75	50	60	0.0286107	0.0958268	ZNF319	ENSGALG00000000999	ENSGALT00000001475	Transcript	upstream_gene_variant	-	-	-	-	-	rs317143351	IMPACT=MODIFIER;DISTANCE=766;STRAND=1;SYMBOL=ZNF319;SYMBOL_SOURCE=HGNC;HGNC_ID=HGNC:13644;BIOTYPE=protein_coding;CANONICAL=YES;ENSP=ENSGALP00000001473;TREMBL=F1P3T2;UNIPARC=UPI000240BFCC
748100355	chr11	452139	G	A	0	26.3158	33.3333	75	50	60	0.0286107	0.0958268	USB1	ENSGALG00000000904	ENSGALT00000001326	Transcript	upstream_gene_variant	-	-	-	-	-	rs317143351	IMPACT=MODIFIER;DISTANCE=2326;STRAND=-1;SYMBOL=USB1;SYMBOL_SOURCE=HGNC;HGNC_ID=HGNC:25792;BIOTYPE=protein_coding;ENSP=ENSGALP00000001324;TREMBL=F1NE74;UNIPARC=UPI0002C88245
748100355	chr11	452139	G	A	0	26.3158	33.3333	75	50	60	0.0286107	0.0958268	USB1	ENSGALG00000000904	ENSGALT00000044152	Transcript	upstream_gene_variant	-	-	-	-	-	rs317143351	IMPACT=MODIFIER;DISTANCE=2305;STRAND=-1;SYMBOL=USB1;SYMBOL_SOURCE=HGNC;HGNC_ID=HGNC:25792;BIOTYPE=protein_coding;CANONICAL=YES;ENSP=ENSGALP00000042564;TREMBL=R4GK75;UNIPARC=UPI0002C86F62
903683590	chr25	1732956	C	A	14.2857	33.3333	50	85.7143	66.6667	70.5882	0.0242485	0.121045	ARNT	ENSGALG00000000751	ENSGALT00000029129	Transcript	upstream_gene_variant	-	-	-	-	-	rs16048502	IMPACT=MODIFIER;DISTANCE=2935;STRAND=-1;SYMBOL=ARNT;SYMBOL_SOURCE=Uniprot_gn;BIOTYPE=protein_coding;CANONICAL=YES;ENSP=ENSGALP00000028462;TREMBL=Q98SN3;UNIPARC=UPI00000FCDA0
61233861	chr1	61233861	G	A	6.66667	17.6471	9.09091	61.1111	50	47.619	0.00142821	0.0975296	CACNA2D4	ENSGALG00000013007	ENSGALT00000037501	Transcript	upstream_gene_variant	-	-	-	-	-	rs14834004	IMPACT=MODIFIER;DISTANCE=4325;STRAND=-1;SYMBOL=CACNA2D4;SYMBOL_SOURCE=HGNC;HGNC_ID=HGNC:20202;BIOTYPE=protein_coding;CANONICAL=YES;ENSP=ENSGALP00000036709;TREMBL=F1NL67;UNIPARC=UPI0002C87A1F		Spleen weight;Shank length;Age at first egg;Insulin-like growth factor level;Antibody response to SRBC antigen;Cloacal bacterial burden after challenge with Salmonella T;Carcass weight;Body weight (140 days);Drumstick and thigh weight;Body weight;Egg weight;Egg weight;Egg weight;Subcutaneous neck fat weight;Total white fat weight;Visceral fat weight;Shank length;Age at first egg;Age at first egg;…
522501481	chr4	67967168	T	C	57.1429	83.3333	50	21.4286	18.75	25	0.0153783	0.116425	SLC30A9	ENSGALG00000014247	ENSGALT00000023042	Transcript	upstream_gene_variant	-	-	-	-	-	rs316154840	IMPACT=MODIFIER;DISTANCE=2399;STRAND=-1;SYMBOL=SLC30A9;SYMBOL_SOURCE=HGNC;HGNC_ID=HGNC:1329;BIOTYPE=protein_coding;CANONICAL=YES;ENSP=ENSGALP00000022999;UNIPARC=UPI0002C86BFA		Wing weight;Drumstick weight;Drumstick muscle weight;Body temperature;Pectoralis major weight;Growth (42-56 days);Visceral fat weight;Tibia width;Tibia width;Egg shell percentage;Total white fat weight;Egg weight;Egg weight;Humerus bone mineral content;Albumen weight;Egg weight;Egg weight;Egg weight;Egg weight;Short length of egg;Growth (0-14 days);Breast pH;Abdominal fat percentage;Shank length;…
326703081	chr2	131426331	G	A	83.3333	57.1429	66.6667	15.3846	35.7143	30.7692	0.0130444	0.106148	EIF3E	ENSGALG00000016093	ENSGALT00000025930	Transcript	upstream_gene_variant	-	-	-	-	-	rs312290957	IMPACT=MODIFIER;DISTANCE=713;STRAND=-1;SYMBOL=EIF3E;SYMBOL_SOURCE=EntrezGene;BIOTYPE=protein_coding;CANONICAL=YES;ENSP=ENSGALP00000025883;TREMBL=F1NZM1;UNIPARC=UPI00003AC02E		Body weight (test end);Average daily gain;Marek's disease-related traits;Breast muscle weight;Body weight (63 days);Shank diameter;Shank length;Cloacal bacterial burden after challenge with Salmonella E;Shank weight;Liver weight;Fat distribution;
833481059	chr17	420840	T	C	20	33.3333	57.1429	85.7143	75	75	0.0217605	0.100105	CLIC3	ENSGALG00000026027	ENSGALT00000043084	Transcript	upstream_gene_variant	-	-	-	-	-	rs317531825	IMPACT=MODIFIER;DISTANCE=2734;STRAND=-1;SYMBOL=CLIC3;SYMBOL_SOURCE=HGNC;HGNC_ID=HGNC:2064;BIOTYPE=protein_coding;CANONICAL=YES;ENSP=ENSGALP00000040961;TREMBL=R4GG03;UNIPARC=UPI0002C87D6D
903229492	chr25	1278858	G	A	66.6667	66.6667	81.8182	25	28.5714	36.3636	0.0023338	0.107617	CKS1B	ENSGALG00000028664	ENSGALT00000045513	Transcript	upstream_gene_variant	-	-	-	-	-	-	IMPACT=MODIFIER;DISTANCE=4341;STRAND=1;SYMBOL=CKS1B;SYMBOL_SOURCE=EntrezGene;BIOTYPE=protein_coding;CANONICAL=YES;ENSP=ENSGALP00000043450;TREMBL=R4GMI4;UNIPARC=UPI0002C86896
903229492	chr25	1278858	G	A	66.6667	66.6667	81.8182	25	28.5714	36.3636	0.0023338	0.107617	SHC1	ENSGALG00000006863	ENSGALT00000011109	Transcript	upstream_gene_variant	-	-	-	-	-	-	IMPACT=MODIFIER;DISTANCE=1703;STRAND=-1;SYMBOL=SHC1;SYMBOL_SOURCE=HGNC;HGNC_ID=HGNC:10840;BIOTYPE=protein_coding;CANONICAL=YES;ENSP=ENSGALP00000011095;TREMBL=H9KZG0;UNIPARC=UPI0002C877F0
459652423	chr4	5118110	A	G	30	0	37.5	55.5556	80	57.1429	0.0399714	0.0992514		ENSGALG00000006637	ENSGALT00000010722	Transcript	upstream_gene_variant	-	-	-	-	-	rs316702227	IMPACT=MODIFIER;DISTANCE=3365;STRAND=1;BIOTYPE=protein_coding;CANONICAL=YES;ENSP=ENSGALP00000010708;TREMBL=F1P2I0;UNIPARC=UPI0000E802C0		Visceral fat weight;Body weight;Body weight;Body weight;Average daily gain;Body weight (84 days);Body weight (42 days);Age at first egg;Breast muscle percentage;Pectoralis major weight;Shank growth;
459652423	chr4	5118110	A	G	30	0	37.5	55.5556	80	57.1429	0.0399714	0.0992514	ARL13A	ENSGALG00000006636	ENSGALT00000010721	Transcript	upstream_gene_variant	-	-	-	-	-	rs316702227	IMPACT=MODIFIER;DISTANCE=2554;STRAND=-1;SYMBOL=ARL13A;SYMBOL_SOURCE=HGNC;HGNC_ID=HGNC:31709;BIOTYPE=protein_coding;CANONICAL=YES;ENSP=ENSGALP00000010707;TREMBL=E1C2Q2;UNIPARC=UPI0002C87886		Visceral fat weight;Body weight;Body weight;Body weight;Average daily gain;Body weight (84 days);Body weight (42 days);Age at first egg;Breast muscle percentage;Pectoralis major weight;Shank growth;
983012049	chrZ	62340205	G	C	46.1538	30	16.6667	71.4286	83.3333	63.1579	0.0157087	0.100325	HAPLN1	ENSGALG00000015627	ENSGALT00000025196	Transcript	upstream_gene_variant	-	-	-	-	-	rs314612468	IMPACT=MODIFIER;DISTANCE=4969;STRAND=1;SYMBOL=HAPLN1;SYMBOL_SOURCE=EntrezGene;BIOTYPE=protein_coding;ENSP=ENSGALP00000025150;SWISSPROT=P07354;UNIPARC=UPI0000131BFD		Egg shell strength;Age at first egg;Marek's disease-related traits;Body weight;Body weight;Body weight (168 days);Body weight (21 days);Body weight (42 days);Body weight (84 days);Intestine length;Wing weight;Drumstick weight;Drumstick muscle weight;Body depth;Body weight (day of first egg);Drumstick and thigh muscle weight;Drumstick and thigh muscle weight;Abdominal fat weight;Abdominal fat weig…
983012049	chrZ	62340205	G	C	46.1538	30	16.6667	71.4286	83.3333	63.1579	0.0157087	0.100325	HAPLN1	ENSGALG00000015627	ENSGALT00000045959	Transcript	upstream_gene_variant	-	-	-	-	-	rs314612468	IMPACT=MODIFIER;DISTANCE=4540;STRAND=1;SYMBOL=HAPLN1;SYMBOL_SOURCE=EntrezGene;BIOTYPE=protein_coding;CANONICAL=YES;ENSP=ENSGALP00000041828;SWISSPROT=P07354;UNIPARC=UPI0000131BFD		Egg shell strength;Age at first egg;Marek's disease-related traits;Body weight;Body weight;Body weight (168 days);Body weight (21 days);Body weight (42 days);Body weight (84 days);Intestine length;Wing weight;Drumstick weight;Drumstick muscle weight;Body depth;Body weight (day of first egg);Drumstick and thigh muscle weight;Drumstick and thigh muscle weight;Abdominal fat weight;Abdominal fat weig…
228071833	chr2	32795083	G	T	45.4545	14.2857	50	71.4286	83.3333	80	0.0240043	0.11184	HOXA1	ENSGALG00000028095	ENSGALT00000045446	Transcript	upstream_gene_variant	-	-	-	-	-	-	IMPACT=MODIFIER;DISTANCE=1857;STRAND=-1;SYMBOL=HOXA1;SYMBOL_SOURCE=Uniprot_gn;BIOTYPE=protein_coding;CANONICAL=YES;ENSP=ENSGALP00000041535;TREMBL=R4GHI8,Q804C5;UNIPARC=UPI0002C87FDA		Subcutaneous neck fat weight;Cloacal bacterial burden after challenge with Salmonella E;Subcutaneous neck fat weight;Total white fat weight;Visceral fat weight;Antibody response to KLH antigen;Body weight;Body weight;Tibia bone mineral content;Haugh units;Haugh units;Haugh units;Haugh units;Body weight (42 days);Antibody response to KLH antigen;Insulin-like growth factor level;Insulin level;Body …
228071833	chr2	32795083	G	T	45.4545	14.2857	50	71.4286	83.3333	80	0.0240043	0.11184	HOTAIRM1_2	ENSGALG00000026247	ENSGALT00000044082	Transcript	upstream_gene_variant	-	-	-	-	-	-	IMPACT=MODIFIER;DISTANCE=846;STRAND=1;SYMBOL=HOTAIRM1_2;SYMBOL_SOURCE=RFAM;BIOTYPE=misc_RNA;CANONICAL=YES		Subcutaneous neck fat weight;Cloacal bacterial burden after challenge with Salmonella E;Subcutaneous neck fat weight;Total white fat weight;Visceral fat weight;Antibody response to KLH antigen;Body weight;Body weight;Tibia bone mineral content;Haugh units;Haugh units;Haugh units;Haugh units;Body weight (42 days);Antibody response to KLH antigen;Insulin-like growth factor level;Insulin level;Body …
361498526	chr3	17412014	G	A	100	100	100	62.5	40	72.7273	0.0126196	0.103686	HHIPL2	ENSGALG00000009444	ENSGALT00000015374	Transcript	upstream_gene_variant	-	-	-	-	-	-	IMPACT=MODIFIER;DISTANCE=1478;STRAND=1;SYMBOL=HHIPL2;SYMBOL_SOURCE=HGNC;HGNC_ID=HGNC:25842;BIOTYPE=protein_coding;CANONICAL=YES;ENSP=ENSGALP00000015358;TREMBL=F1NY28;UNIPARC=UPI0000447C1B		Body weight;Body weight;Body weight (35 days);Abdominal fat weight;Abdominal fat percentage;Antibody response to SRBC antigen;Antibody response to KLH antigen;Breast muscle percentage;Average daily gain;Body weight (42 days);Body weight (504 days);Antibody response to BA (Brucella abortus);Age at sexual maturity;Body weight (336 days);Body weight (84 days);Abdominal fat weight;Dressing percentage…
833512832	chr17	452613	C	T	46.1538	11.1111	21.4286	81.8182	60	61.5385	0.0296302	0.101361	CFTII	ENSGALG00000009046	ENSGALT00000014725	Transcript	upstream_gene_variant	-	-	-	-	-	rs431868165	IMPACT=MODIFIER;DISTANCE=3832;STRAND=1;SYMBOL=CFTII;SYMBOL_SOURCE=Uniprot_gn;BIOTYPE=protein_coding;CANONICAL=YES;ENSP=ENSGALP00000014709;TREMBL=Q8UWB9;UNIPARC=UPI00000FB870
833512832	chr17	452613	C	T	46.1538	11.1111	21.4286	81.8182	60	61.5385	0.0296302	0.101361	ABCA2	ENSGALG00000001226	ENSGALT00000040507	Transcript	upstream_gene_variant	-	-	-	-	-	rs431868165	IMPACT=MODIFIER;DISTANCE=1089;STRAND=-1;SYMBOL=ABCA2;SYMBOL_SOURCE=HGNC;HGNC_ID=HGNC:32;BIOTYPE=protein_coding;CANONICAL=YES;ENSP=ENSGALP00000039710;TREMBL=F1NYP5;UNIPARC=UPI0002C88368
796397689	chr13	9451383	T	C	25	18.1818	33.3333	83.3333	40	77.7778	0.043935	0.100177		ENSGALG00000003050	ENSGALT00000004820	Transcript	upstream_gene_variant	-	-	-	-	-	-	IMPACT=MODIFIER;DISTANCE=1500;STRAND=1;BIOTYPE=protein_coding;CANONICAL=YES;ENSP=ENSGALP00000004811;TREMBL=F1NBV5;UNIPARC=UPI0000448FFD		Carcass weight;Breast muscle weight;Carcass weight;Breast muscle weight;Drumstick and thigh weight;Average daily gain;Thigh weight;Heart weight;Drumstick muscle weight;Drumstick weight;Body weight;Body weight (42 days);Tibia length;Body weight (84 days);Growth (21-42 days);Body weight (63 days);Body weight (42 days);Body weight (21 days);Body weight (day of first egg);Age at first egg;Age at firs…
986826214	chrZ	66154370	T	C	71.4286	66.6667	37.5	100	100	100	0.017392	0.0961247	C9orf84	ENSGALG00000027341	ENSGALT00000043759	Transcript	upstream_gene_variant	-	-	-	-	-	rs14775673	IMPACT=MODIFIER;DISTANCE=1278;STRAND=1;SYMBOL=C9orf84;SYMBOL_SOURCE=HGNC;HGNC_ID=HGNC:26535;BIOTYPE=protein_coding;CANONICAL=YES;ENSP=ENSGALP00000041787;TREMBL=R4GI60;UNIPARC=UPI0002C869DB		Egg shell strength;Age at first egg;Marek's disease-related traits;
922822852	chrZ	2151008	T	G	50	25	27.2727	66.6667	100	60	0.0480153	0.0961192	ATP5A1	ENSGALG00000014644	ENSGALT00000002698	Transcript	upstream_gene_variant	-	-	-	-	-	rs316596310	IMPACT=MODIFIER;DISTANCE=448;STRAND=1;SYMBOL=ATP5A1;SYMBOL_SOURCE=Uniprot_gn;BIOTYPE=protein_coding;CANONICAL=YES;ENSP=ENSGALP00000002695;TREMBL=Q90ZX4,F1NI22,Q9DDH7,Q90VX2;UNIPARC=UPI00003AAC46
922822852	chrZ	2151008	T	G	50	25	27.2727	66.6667	100	60	0.0480153	0.0961192	HAUS1	ENSGALG00000001761	ENSGALT00000002704	Transcript	upstream_gene_variant	-	-	-	-	-	rs316596310	IMPACT=MODIFIER;DISTANCE=2587;STRAND=-1;SYMBOL=HAUS1;SYMBOL_SOURCE=Uniprot_gn;BIOTYPE=protein_coding;CANONICAL=YES;ENSP=ENSGALP00000002701;TREMBL=Q5ZJG9;UNIPARC=UPI0000443790
218715693	chr2	23438943	C	T	33.3333	41.6667	35.2941	76.4706	81.25	76.9231	0.000147058	0.1006	TFPI2	ENSGALG00000009512	ENSGALT00000015485	Transcript	upstream_gene_variant	-	-	-	-	-	-	IMPACT=MODIFIER;DISTANCE=4006;STRAND=-1;SYMBOL=TFPI2;SYMBOL_SOURCE=HGNC;HGNC_ID=HGNC:11761;BIOTYPE=protein_coding;CANONICAL=YES;ENSP=ENSGALP00000015469;TREMBL=E1BVF2;UNIPARC=UPI0002C880AB		Subcutaneous neck fat weight;Subcutaneous neck fat weight;Total white fat weight;Antibody response to KLH antigen;Body weight;Body weight;Haugh units;Haugh units;Marek's disease-related traits;Body weight (42 days);Antibody response to KLH antigen;Insulin-like growth factor level;Insulin level;Body weight;Body weight;Drumstick and thigh muscle weight;
275252779	chr2	79976029	G	A	83.3333	81.25	53.3333	17.2414	40	36.3636	0.0257996	0.100898	ABCA13	ENSGALG00000013079	ENSGALT00000021357	Transcript	upstream_gene_variant	-	-	-	-	-	rs315288483	IMPACT=MODIFIER;DISTANCE=4264;STRAND=1;SYMBOL=ABCA13;SYMBOL_SOURCE=HGNC;HGNC_ID=HGNC:14638;BIOTYPE=protein_coding;CANONICAL=YES;ENSP=ENSGALP00000021326;TREMBL=F1NT47;UNIPARC=UPI0002C86BDD		Breast muscle weight;Shank diameter;Subcutaneous neck fat weight;Cloacal bacterial burden after challenge with Salmonella E;Carcass weight;Breast muscle weight;Subcutaneous neck fat weight;Total white fat weight;Visceral fat weight;Liver weight;Body weight (200 days);Body weight (46 days);Body weight (41 days);Body weight (41 days);Body weight (35 days);Body weight (41 days);Body weight (35 days)…
545224686	chr5	473538	A	G	14.2857	27.2727	12.5	53.3333	75	50	0.0104613	0.128002	ZP1	ENSGALG00000013922	ENSGALT00000022568	Transcript	upstream_gene_variant	-	-	-	-	-	-	IMPACT=MODIFIER;DISTANCE=3262;STRAND=-1;SYMBOL=ZP1;SYMBOL_SOURCE=Uniprot_gn;BIOTYPE=protein_coding;CANONICAL=YES;ENSP=ENSGALP00000022528;TREMBL=Q6WV24,H9L0C5;UNIPARC=UPI0002C86B6F
50496886	chr1	50496886	A	G	58.3333	47.619	33.3333	92.3077	81.25	90	0.0065749	0.106025	MGAT3	ENSGALG00000012146	ENSGALT00000019840	Transcript	upstream_gene_variant	-	-	-	-	-	-	IMPACT=MODIFIER;DISTANCE=4592;STRAND=-1;SYMBOL=MGAT3;SYMBOL_SOURCE=EntrezGene;BIOTYPE=protein_coding;CANONICAL=YES;ENSP=ENSGALP00000042160;TREMBL=R4GJ57;UNIPARC=UPI0002C881A9		Spleen weight;Shank length;Age at first egg;Antibody response to SRBC antigen;Carcass weight;Body weight (140 days);Drumstick and thigh weight;Egg weight;Egg weight;Egg weight;Subcutaneous neck fat weight;Total white fat weight;Visceral fat weight;Shank length;Cingular fat width;Subcutaneous fat thickness;Breast color;Egg weight;Drumstick weight;Egg number;Haugh units;Body weight;Body weight;Shan…
51552884	chr1	51552884	G	C	72.7273	88.2353	73.913	23.8095	46.1538	40.7407	0.00780189	0.116942	EIF3D	ENSGALG00000012529	ENSGALT00000020466	Transcript	upstream_gene_variant	-	-	-	-	-	-	IMPACT=MODIFIER;DISTANCE=2220;STRAND=1;SYMBOL=EIF3D;SYMBOL_SOURCE=HGNC;HGNC_ID=HGNC:3278;BIOTYPE=protein_coding;CANONICAL=YES;ENSP=ENSGALP00000020439;TREMBL=F1NCE1;UNIPARC=UPI00022689C8		Spleen weight;Shank length;Age at first egg;Antibody response to SRBC antigen;Carcass weight;Body weight (140 days);Drumstick and thigh weight;Egg weight;Egg weight;Egg weight;Subcutaneous neck fat weight;Total white fat weight;Visceral fat weight;Shank length;Cingular fat width;Subcutaneous fat thickness;Breast color;Femur bone mineral density;Egg weight;Drumstick weight;Egg number;Haugh units;B…
459650992	chr4	5116679	A	G	75	87.5	86.6667	46.6667	56.25	22.2222	0.0192464	0.0992514		ENSGALG00000020303	ENSGALT00000032371	Transcript	upstream_gene_variant	-	-	-	-	-	rs315747715	IMPACT=MODIFIER;DISTANCE=783;STRAND=1;BIOTYPE=protein_coding;CANONICAL=YES;ENSP=ENSGALP00000031735;TREMBL=F1NPW5;UNIPARC=UPI0000ECC598		Visceral fat weight;Body weight;Body weight;Body weight;Average daily gain;Body weight (84 days);Body weight (42 days);Age at first egg;Breast muscle percentage;Pectoralis major weight;Shank growth;
459650992	chr4	5116679	A	G	75	87.5	86.6667	46.6667	56.25	22.2222	0.0192464	0.0992514		ENSGALG00000006637	ENSGALT00000010722	Transcript	upstream_gene_variant	-	-	-	-	-	rs315747715	IMPACT=MODIFIER;DISTANCE=4796;STRAND=1;BIOTYPE=protein_coding;CANONICAL=YES;ENSP=ENSGALP00000010708;TREMBL=F1P2I0;UNIPARC=UPI0000E802C0		Visceral fat weight;Body weight;Body weight;Body weight;Average daily gain;Body weight (84 days);Body weight (42 days);Age at first egg;Breast muscle percentage;Pectoralis major weight;Shank growth;
459650992	chr4	5116679	A	G	75	87.5	86.6667	46.6667	56.25	22.2222	0.0192464	0.0992514	ARL13A	ENSGALG00000006636	ENSGALT00000010721	Transcript	upstream_gene_variant	-	-	-	-	-	rs315747715	IMPACT=MODIFIER;DISTANCE=1123;STRAND=-1;SYMBOL=ARL13A;SYMBOL_SOURCE=HGNC;HGNC_ID=HGNC:31709;BIOTYPE=protein_coding;CANONICAL=YES;ENSP=ENSGALP00000010707;TREMBL=E1C2Q2;UNIPARC=UPI0002C87886		Visceral fat weight;Body weight;Body weight;Body weight;Average daily gain;Body weight (84 days);Body weight (42 days);Age at first egg;Breast muscle percentage;Pectoralis major weight;Shank growth;
922824630	chrZ	2152786	C	G	42.8571	40	80	100	86.6667	100	0.0388501	0.0961192	HAUS1	ENSGALG00000001761	ENSGALT00000002704	Transcript	upstream_gene_variant	-	-	-	-	-	rs313500292	IMPACT=MODIFIER;DISTANCE=4365;STRAND=-1;SYMBOL=HAUS1;SYMBOL_SOURCE=Uniprot_gn;BIOTYPE=protein_coding;CANONICAL=YES;ENSP=ENSGALP00000002701;TREMBL=Q5ZJG9;UNIPARC=UPI0000443790
799700407	chr13	12754101	G	T	61.5385	46.1538	77.7778	8.33333	20	33.3333	0.023907	0.0979515	TBC1D9B	ENSGALG00000005856	ENSGALT00000009410	Transcript	upstream_gene_variant	-	-	-	-	-	rs317030985	IMPACT=MODIFIER;DISTANCE=4905;STRAND=1;SYMBOL=TBC1D9B;SYMBOL_SOURCE=HGNC;HGNC_ID=HGNC:29097;BIOTYPE=protein_coding;CANONICAL=YES;ENSP=ENSGALP00000009396;TREMBL=E1C2K7;UNIPARC=UPI0002C86CF2		Carcass weight;Breast muscle weight;Carcass weight;Breast muscle weight;Body weight (140 days);Drumstick and thigh weight;Average daily gain;Thigh weight;Heart weight;Drumstick muscle weight;Drumstick weight;Body weight;Body weight (42 days);Tibia length;Body weight (84 days);Growth (21-42 days);Body weight (63 days);Body weight (42 days);Body weight (21 days);Body weight (day of first egg);Age a…
4288363	chr1	4288363	A	G	60	72.7273	81.8182	37.5	33.3333	20	0.00746528	0.100411	GATA3	ENSGALG00000006726	ENSGALT00000010882	Transcript	upstream_gene_variant	-	-	-	-	-	rs313073129	IMPACT=MODIFIER;DISTANCE=479;STRAND=1;SYMBOL=GATA3;SYMBOL_SOURCE=EntrezGene;BIOTYPE=protein_coding;CANONICAL=YES;ENSP=ENSGALP00000010868;SWISSPROT=P23825;UNIPARC=UPI000012B103		Shank length;Body weight (63 days);Insulin level;Pectoralis major weight;Chest width;Blood cell count (total);Growth (49-56 days);
561119459	chr5	16368311	C	A	29.4118	43.75	14.2857	66.6667	66.6667	77.7778	0.0113083	0.0963451	LRRC55	ENSGALG00000029130	ENSGALT00000044127	Transcript	upstream_gene_variant	-	-	-	-	-	rs317390539	IMPACT=MODIFIER;DISTANCE=4975;STRAND=-1;SYMBOL=LRRC55;SYMBOL_SOURCE=HGNC;HGNC_ID=HGNC:32324;BIOTYPE=protein_coding;CANONICAL=YES;ENSP=ENSGALP00000042410;TREMBL=R4GJT6;UNIPARC=UPI0002C87ACF		Carcass weight;Body weight (63 days);Antibody response to SRBC antigen;Breast muscle weight;Egg weight;Shank diameter;Shank length;Wing percentage;Abdominal fat weight;Body weight;Weight of the front half of the carcass;Conformation score;Drumstick weight;Egg number;Head width;Shank weight;Thigh muscle weight;Growth (46-112 days);Body weight (200 days);Body weight (112 days);
585598	chr1	585598	A	G	20	33.3333	50	66.6667	71.4286	88.8889	0.019983	0.101491		ENSGALG00000025883	ENSGALT00000043267	Transcript	upstream_gene_variant	-	-	-	-	-	rs313708187	IMPACT=MODIFIER;DISTANCE=2760;STRAND=1;BIOTYPE=protein_coding;CANONICAL=YES;ENSP=ENSGALP00000041299;TREMBL=R4GGX3;UNIPARC=UPI0002C87C33
193567657	chr1	193567657	G	A	60	80	100	36.3636	40	40	0.0238077	0.0970346	ARFIP2	ENSGALG00000017337	ENSGALT00000036378	Transcript	upstream_gene_variant	-	-	-	-	-	rs316347680	IMPACT=MODIFIER;DISTANCE=3857;STRAND=1;SYMBOL=ARFIP2;SYMBOL_SOURCE=HGNC;HGNC_ID=HGNC:17160;BIOTYPE=protein_coding;CANONICAL=YES;ENSP=ENSGALP00000035598;TREMBL=E1C4P9;UNIPARC=UPI000240B424		Body weight;Drip loss;Wing weight;Fear-call latency;Average daily gain;Body weight (168 days);
561078794	chr5	16327646	A	C	23.5294	23.0769	28.5714	66.6667	57.1429	75	0.00164053	0.0963451		ENSGALG00000007420	ENSGALT00000012004	Transcript	upstream_gene_variant	-	-	-	-	-	-	IMPACT=MODIFIER;DISTANCE=499;STRAND=-1;BIOTYPE=protein_coding;CANONICAL=YES;ENSP=ENSGALP00000011990;TREMBL=E1C677;UNIPARC=UPI0000E805C5		Carcass weight;Body weight (63 days);Antibody response to SRBC antigen;Breast muscle weight;Shank diameter;Shank length;Wing percentage;Abdominal fat weight;Body weight;Weight of the front half of the carcass;Conformation score;Drumstick weight;Egg number;Head width;Shank weight;Thigh muscle weight;Growth (46-112 days);Body weight (200 days);Body weight (112 days);
799659120	chr13	12712814	T	C	58.3333	33.3333	50	77.7778	100	87.5	0.0134883	0.0978744	RNF130	ENSGALG00000005820	ENSGALT00000009349	Transcript	upstream_gene_variant	-	-	-	-	-	rs317348769	IMPACT=MODIFIER;DISTANCE=3520;STRAND=1;SYMBOL=RNF130;SYMBOL_SOURCE=HGNC;HGNC_ID=HGNC:18280;BIOTYPE=protein_coding;CANONICAL=YES;ENSP=ENSGALP00000009335;TREMBL=E1C3B7;UNIPARC=UPI0000E80F3D		Carcass weight;Breast muscle weight;Carcass weight;Breast muscle weight;Body weight (140 days);Drumstick and thigh weight;Average daily gain;Thigh weight;Heart weight;Drumstick muscle weight;Drumstick weight;Body weight;Body weight (42 days);Tibia length;Body weight (84 days);Growth (21-42 days);Body weight (63 days);Body weight (42 days);Body weight (21 days);Body weight (day of first egg);Age a…
905227101	chr26	1085328	A	G	58.3333	66.6667	66.6667	20	23.0769	25	0.000193994	0.11411	ADIPOR1	ENSGALG00000000094	ENSGALT00000000132	Transcript	upstream_gene_variant	-	-	-	-	-	-	IMPACT=MODIFIER;DISTANCE=3093;STRAND=1;SYMBOL=ADIPOR1;SYMBOL_SOURCE=EntrezGene;BIOTYPE=protein_coding;CANONICAL=YES;ENSP=ENSGALP00000000131;TREMBL=F1NM81;UNIPARC=UPI00003AD290		Egg shell color;
661374323	chr7	22091160	A	G	85.7143	83.3333	100	55.5556	40	50	0.00399347	0.0991673		ENSGALG00000011452	ENSGALT00000018675	Transcript	upstream_gene_variant	-	-	-	-	-	rs313674532	IMPACT=MODIFIER;DISTANCE=1566;STRAND=-1;BIOTYPE=protein_coding;CANONICAL=YES;ENSP=ENSGALP00000018652;TREMBL=F1P1K3;UNIPARC=UPI0002C884D8		Body weight;Body weight;Body weight;Body weight;Body weight;Breast muscle weight;Drumstick muscle weight;Carcass weight;Drumstick weight;Thigh weight;Thigh muscle weight;Wing weight;Breast muscle weight;Drumstick and thigh weight;Egg number;Average daily gain;Body weight;Body weight;Body weight;Body weight (77 days);Body weight (14 days);Body weight (35 days);Body weight;Body weight;Intestine len…
655745807	chr7	16462644	G	A	85.7143	88.8889	86.6667	60	35.7143	42.1053	0.00494431	0.120882	OLA1	ENSGALG00000009325	ENSGALT00000015187	Transcript	upstream_gene_variant	-	-	-	-	-	rs16753738	IMPACT=MODIFIER;DISTANCE=1030;STRAND=1;SYMBOL=OLA1;SYMBOL_SOURCE=Uniprot_gn;BIOTYPE=protein_coding;CANONICAL=YES;ENSP=ENSGALP00000015171;SWISSPROT=Q5ZM25;UNIPARC=UPI0000443462		Body weight;Body weight;Body weight;Body weight;Body weight;Breast muscle weight;Drumstick muscle weight;Carcass weight;Drumstick weight;Thigh weight;Thigh muscle weight;Wing weight;Average daily gain;Body weight;Body weight;Body weight;Body weight (77 days);Body weight (14 days);Shank length;Bone mineral density;Body weight (35 days);Body weight;Body weight;Intestine length;Drumstick and thigh m…
837718577	chr17	4658358	G	A	82.3529	78.5714	75	37.5	20	55	0.0163337	0.095108		ENSGALG00000006958	ENSGALT00000011272	Transcript	upstream_gene_variant	-	-	-	-	-	rs15799377	IMPACT=MODIFIER;DISTANCE=2434;STRAND=1;BIOTYPE=protein_coding;CANONICAL=YES;ENSP=ENSGALP00000011258;TREMBL=F1NHH4;UNIPARC=UPI0002C86794		Body weight;Bursa of Fabricius weight;
613144122	chr6	8812613	C	T	72.7273	75	60	33.3333	33.3333	17.6471	0.00420828	0.176219	CWF19L1	ENSGALG00000003249	ENSGALT00000005138	Transcript	upstream_gene_variant	-	-	-	-	-	rs313985105	IMPACT=MODIFIER;DISTANCE=1160;STRAND=1;SYMBOL=CWF19L1;SYMBOL_SOURCE=HGNC;HGNC_ID=HGNC:25613;BIOTYPE=protein_coding;CANONICAL=YES;ENSP=ENSGALP00000005129;TREMBL=E1C959;UNIPARC=UPI0000E80778		Subcutaneous neck fat weight;Shank diameter;Visceral fat weight;Antibody response to SRBC antigen;Antibody response to SRBC antigen;Total white fat weight;Body temperature;Receiving feather pecking;Glucose level;Egg shell yellowness;Egg shell redness;Egg shell lightness;
911058194	chr27	1586436	T	G	100	83.3333	85.7143	60	42.8571	42.8571	0.00600944	0.0995274	ARHGAP27	ENSGALG00000025745	ENSGALT00000042686	Transcript	upstream_gene_variant	-	-	-	-	-	-	IMPACT=MODIFIER;DISTANCE=950;STRAND=-1;SYMBOL=ARHGAP27;SYMBOL_SOURCE=HGNC;HGNC_ID=HGNC:31813;BIOTYPE=protein_coding;CANONICAL=YES;ENSP=ENSGALP00000041990;TREMBL=R4GIP9;UNIPARC=UPI0002C87212		Antibody response to SRBC antigen;Body weight;Wing weight;Antibody response to KLH antigen;Body weight;Humerus area;Humerus length;Egg production rate;Tibia area;Tibia area;Tibia length;Humerus width;
544947382	chr5	196234	C	T	6.25	52.9412	33.3333	62.963	75	77.7778	0.0451785	0.101425	NDUFS8	ENSGALG00000017675	ENSGALT00000032767	Transcript	upstream_gene_variant	-	-	-	-	-	rs316808756	IMPACT=MODIFIER;DISTANCE=3318;STRAND=1;SYMBOL=NDUFS8;SYMBOL_SOURCE=HGNC;HGNC_ID=HGNC:7715;BIOTYPE=protein_coding;CANONICAL=YES;ENSP=ENSGALP00000032130;TREMBL=F1NAF3;UNIPARC=UPI0000E80503
934171610	chrZ	13499766	C	T	33.3333	14.2857	25	60	50	85.7143	0.0266638	0.11675	NIM1	ENSGALG00000014861	ENSGALT00000023981	Transcript	upstream_gene_variant	-	-	-	-	-	rs316741249	IMPACT=MODIFIER;DISTANCE=4989;STRAND=1;SYMBOL=NIM1;SYMBOL_SOURCE=EntrezGene;BIOTYPE=protein_coding;CANONICAL=YES;ENSP=ENSGALP00000023935;TREMBL=E1C6B4;UNIPARC=UPI00003AFDB0		Antibody titer to LPS antigen;Egg shell thickness;Antibody titer to LPS antigen;Antibody titer to LTA antigen;Marek's disease-related traits;Marek's disease-related traits;Marek's disease-related traits;Marek's disease-related traits;Marek's disease-related traits;Egg shell stiffness;Egg shell strength;Egg shell stiffness;Egg shell stiffness;Egg shell stiffness;Egg shell strength;
799703674	chr13	12757368	C	T	18.1818	7.69231	20	44.4444	77.7778	46.6667	0.022969	0.0979515	TBC1D9B	ENSGALG00000005856	ENSGALT00000009410	Transcript	upstream_gene_variant	-	-	-	-	-	rs15703608	IMPACT=MODIFIER;DISTANCE=1638;STRAND=1;SYMBOL=TBC1D9B;SYMBOL_SOURCE=HGNC;HGNC_ID=HGNC:29097;BIOTYPE=protein_coding;CANONICAL=YES;ENSP=ENSGALP00000009396;TREMBL=E1C2K7;UNIPARC=UPI0002C86CF2		Carcass weight;Breast muscle weight;Carcass weight;Breast muscle weight;Body weight (140 days);Drumstick and thigh weight;Average daily gain;Thigh weight;Heart weight;Drumstick muscle weight;Drumstick weight;Body weight;Body weight (42 days);Tibia length;Body weight (84 days);Growth (21-42 days);Body weight (63 days);Body weight (42 days);Body weight (21 days);Body weight (day of first egg);Age a…
544935907	chr5	184759	G	A	83.3333	44.4444	72.7273	18.75	40	18.75	0.0393384	0.101425		ENSGALG00000028936	ENSGALT00000044316	Transcript	upstream_gene_variant	-	-	-	-	-	rs15649016	IMPACT=MODIFIER;DISTANCE=3406;STRAND=1;BIOTYPE=protein_coding;CANONICAL=YES;ENSP=ENSGALP00000043335;TREMBL=R4GM83;UNIPARC=UPI0000E80502
544935907	chr5	184759	G	A	83.3333	44.4444	72.7273	18.75	40	18.75	0.0393384	0.101425	UNC93B1	ENSGALG00000024090	ENSGALT00000005365	Transcript	upstream_gene_variant	-	-	-	-	-	rs15649016	IMPACT=MODIFIER;DISTANCE=4869;STRAND=-1;SYMBOL=UNC93B1;SYMBOL_SOURCE=Uniprot_gn;BIOTYPE=protein_coding;ENSP=ENSGALP00000005355;TREMBL=Q5ZHK6;UNIPARC=UPI00004439E5
599589918	chr5	54838770	A	G	76.9231	33.3333	45.4545	92.8571	85.7143	100	0.0397485	0.100039		ENSGALG00000012021	ENSGALT00000037347	Transcript	upstream_gene_variant	-	-	-	-	-	rs317208631	IMPACT=MODIFIER;DISTANCE=476;STRAND=1;BIOTYPE=protein_coding;CANONICAL=YES;ENSP=ENSGALP00000036554;TREMBL=F7AVB9,Q1G7G6;UNIPARC=UPI0002C86F3C		Drumstick and thigh percentage;Abdominal fat weight;Egg shell thickness;Abdominal fat weight;Carcass weight;Drumstick and thigh weight;Receiving feather pecking;Abdominal fat weight;Body weight (140 days);Non-esterified fatty acid level ;Wing weight;Troponin T concentration;Gizzard weight;Egg weight;Shank diameter;Growth (42-63 days);Bone mineral density;Marek's disease-related traits;
212878617	chr2	17601867	A	T	5	35	20	78.9474	47.0588	56.5217	0.0333652	0.0961029	SPAG6	ENSGALG00000007892	ENSGALT00000046085	Transcript	upstream_gene_variant	-	-	-	-	-	-	IMPACT=MODIFIER;DISTANCE=1171;STRAND=-1;SYMBOL=SPAG6;SYMBOL_SOURCE=EntrezGene;BIOTYPE=protein_coding;CANONICAL=YES;ENSP=ENSGALP00000041586;TREMBL=R4GHN6;UNIPARC=UPI0002C869A9		Antibody response to KLH antigen;Body weight;Body weight;Marek's disease-related traits;Antibody response to KLH antigen;Insulin-like growth factor level;Insulin level;Body weight (1 day);Body weight;Body weight;Feed intake;Fear-walk latency;Drumstick and thigh muscle weight;Body weight (112 days);
212878617	chr2	17601867	A	T	5	35	20	78.9474	47.0588	56.5217	0.0333652	0.0961029	SPAG6	ENSGALG00000007892	ENSGALT00000012816	Transcript	upstream_gene_variant	-	-	-	-	-	-	IMPACT=MODIFIER;DISTANCE=1394;STRAND=-1;SYMBOL=SPAG6;SYMBOL_SOURCE=EntrezGene;BIOTYPE=protein_coding;ENSP=ENSGALP00000012801;TREMBL=E1C6P7;UNIPARC=UPI0002C86D05		Antibody response to KLH antigen;Body weight;Body weight;Marek's disease-related traits;Antibody response to KLH antigen;Insulin-like growth factor level;Insulin level;Body weight (1 day);Body weight;Body weight;Feed intake;Fear-walk latency;Drumstick and thigh muscle weight;Body weight (112 days);
359486990	chr3	15400478	G	A	43.75	30.7692	26.6667	73.6842	75	75	0.00138739	0.096405	PEX6	ENSGALG00000008571	ENSGALT00000013960	Transcript	upstream_gene_variant	-	-	-	-	-	rs314029858	IMPACT=MODIFIER;DISTANCE=3503;STRAND=-1;SYMBOL=PEX6;SYMBOL_SOURCE=HGNC;HGNC_ID=HGNC:8859;BIOTYPE=protein_coding;CANONICAL=YES;ENSP=ENSGALP00000013944;UNIPARC=UPI0002C8846A		Body weight;Body weight;Body weight (35 days);Abdominal fat weight;Abdominal fat percentage;Antibody response to SRBC antigen;Antibody response to KLH antigen;Breast muscle percentage;Average daily gain;Body weight (42 days);Body weight (504 days);Antibody response to BA (Brucella abortus);Body weight (336 days);Body weight (84 days);Abdominal fat weight;Dressing percentage;Breast percentage;Comb…
883409341	chr21	4389102	G	A	35.2941	5.88235	9.09091	38.4615	61.5385	72.7273	0.0410309	0.102466	CROCC	ENSGALG00000027085	ENSGALT00000042741	Transcript	upstream_gene_variant	-	-	-	-	-	rs15183831	IMPACT=MODIFIER;DISTANCE=3807;STRAND=1;SYMBOL=CROCC;SYMBOL_SOURCE=HGNC;HGNC_ID=HGNC:21299;BIOTYPE=protein_coding;CANONICAL=YES;ENSP=ENSGALP00000041506;TREMBL=R4GHG1;UNIPARC=UPI0002C873D7
51513086	chr1	51513086	G	A	42.8571	30	57.1429	81.8182	77.7778	92.8571	0.010706	0.115734	uc_338	ENSGALG00000025909	ENSGALT00000045780	Transcript	upstream_gene_variant	-	-	-	-	-	rs316498425	IMPACT=MODIFIER;DISTANCE=1371;STRAND=-1;SYMBOL=uc_338;SYMBOL_SOURCE=RFAM;BIOTYPE=misc_RNA;CANONICAL=YES		Spleen weight;Shank length;Age at first egg;Antibody response to SRBC antigen;Carcass weight;Body weight (140 days);Drumstick and thigh weight;Egg weight;Egg weight;Egg weight;Subcutaneous neck fat weight;Total white fat weight;Visceral fat weight;Shank length;Cingular fat width;Subcutaneous fat thickness;Breast color;Femur bone mineral density;Egg weight;Drumstick weight;Egg number;Haugh units;B…
887383577	chr22	1560560	A	T	90.9091	100	91.6667	80	42.8571	37.5	0.0407938	0.137949	LZTS1	ENSGALG00000001727	ENSGALT00000002650	Transcript	upstream_gene_variant	-	-	-	-	-	rs313066450	IMPACT=MODIFIER;DISTANCE=954;STRAND=1;SYMBOL=LZTS1;SYMBOL_SOURCE=HGNC;HGNC_ID=HGNC:13861;BIOTYPE=protein_coding;CANONICAL=YES;ENSP=ENSGALP00000002647;TREMBL=F1NI59;UNIPARC=UPI0000611ECC
689031419	chr8	13503216	C	T	27.7778	6.66667	27.2727	52.1739	65	66.6667	0.00810729	0.0968969		ENSGALG00000006093	ENSGALT00000009829	Transcript	upstream_gene_variant	-	-	-	-	-	rs315851807	IMPACT=MODIFIER;DISTANCE=4979;STRAND=1;BIOTYPE=protein_coding;CANONICAL=YES;ENSP=ENSGALP00000009815;TREMBL=E1C283;UNIPARC=UPI0002C88355		Body weight;Body weight;Wing weight;Body weight;Marek's disease-related traits;Body weight;Drumstick and thigh weight;Head percentage;Marek's disease-related traits;Breast muscle weight;Body weight (504 days);Tibia bone mineral density;Drumstick muscle weight;Breast muscle weight;Growth (21-42 days);Body weight (63 days);Breast muscle weight;Tibia strength;Tibia plateau angle;Tibia marrow diamete…
769386818	chr12	2337523	G	A	60	45.4545	66.6667	25	16.6667	8.33333	0.00672357	0.101833	RNF123	ENSGALG00000002486	ENSGALT00000003917	Transcript	upstream_gene_variant	-	-	-	-	-	-	IMPACT=MODIFIER;DISTANCE=4607;STRAND=1;SYMBOL=RNF123;SYMBOL_SOURCE=HGNC;HGNC_ID=HGNC:21148;BIOTYPE=protein_coding;CANONICAL=YES;ENSP=ENSGALP00000003908;TREMBL=E1C5W8;UNIPARC=UPI0002C87735		Feather pecking;Body weight;Body weight;Tibia modulus of elasticity;Tibia strain;Tibia stress;Tibia area;Tibia bone mineral content;Egg shell weight;Breast pH;Abdominal fat percentage;Egg shell strength;Back percentage;Breast percentage;Back percentage;Body depth;Abdominal fat percentage;Egg production rate;Egg shell color;Egg shell color;Egg shell color;Egg shell color;Egg shell color;
212878604	chr2	17601854	A	T	4.34783	35	21.4286	81.25	44.4444	57.1429	0.0435648	0.0961029	SPAG6	ENSGALG00000007892	ENSGALT00000046085	Transcript	upstream_gene_variant	-	-	-	-	-	rs15068614	IMPACT=MODIFIER;DISTANCE=1158;STRAND=-1;SYMBOL=SPAG6;SYMBOL_SOURCE=EntrezGene;BIOTYPE=protein_coding;CANONICAL=YES;ENSP=ENSGALP00000041586;TREMBL=R4GHN6;UNIPARC=UPI0002C869A9		Antibody response to KLH antigen;Body weight;Body weight;Marek's disease-related traits;Antibody response to KLH antigen;Insulin-like growth factor level;Insulin level;Body weight (1 day);Body weight;Body weight;Feed intake;Fear-walk latency;Drumstick and thigh muscle weight;Body weight (112 days);
212878604	chr2	17601854	A	T	4.34783	35	21.4286	81.25	44.4444	57.1429	0.0435648	0.0961029	SPAG6	ENSGALG00000007892	ENSGALT00000012816	Transcript	upstream_gene_variant	-	-	-	-	-	rs15068614	IMPACT=MODIFIER;DISTANCE=1381;STRAND=-1;SYMBOL=SPAG6;SYMBOL_SOURCE=EntrezGene;BIOTYPE=protein_coding;ENSP=ENSGALP00000012801;TREMBL=E1C6P7;UNIPARC=UPI0002C86D05		Antibody response to KLH antigen;Body weight;Body weight;Marek's disease-related traits;Antibody response to KLH antigen;Insulin-like growth factor level;Insulin level;Body weight (1 day);Body weight;Body weight;Feed intake;Fear-walk latency;Drumstick and thigh muscle weight;Body weight (112 days);
57963550	chr1	57963550	G	A	26.9231	23.5294	22.2222	90.9091	41.1765	62.5	0.0484264	0.113019	7	ENSGALG00000012894	ENSGALT00000021029	Transcript	upstream_gene_variant	-	-	-	-	-	rs318215056	IMPACT=MODIFIER;DISTANCE=2850;STRAND=-1;SYMBOL=7.;SYMBOL_SOURCE=Uniprot_gn;BIOTYPE=protein_coding;CANONICAL=YES;ENSP=ENSGALP00000020999;SWISSPROT=P30372;UNIPARC=UPI00001252B0		Spleen weight;Shank length;Age at first egg;Insulin-like growth factor level;Antibody response to SRBC antigen;Cloacal bacterial burden after challenge with Salmonella T;Carcass weight;Body weight (140 days);Drumstick and thigh weight;Body weight;Egg weight;Egg weight;Egg weight;Subcutaneous neck fat weight;Total white fat weight;Visceral fat weight;Shank length;Age at first egg;Age at first egg;…
883607942	chr21	4587703	G	A	57.1429	75	75	40	16.6667	28.5714	0.0106553	0.110797		ENSGALG00000003817	ENSGALT00000006046	Transcript	upstream_gene_variant	-	-	-	-	-	-	IMPACT=MODIFIER;DISTANCE=1015;STRAND=-1;BIOTYPE=protein_coding;CANONICAL=YES;ENSP=ENSGALP00000006036;TREMBL=F1NE21;UNIPARC=UPI000240C5EA
796385941	chr13	9439635	T	A	53.8462	28.5714	40	75	81.8182	87.5	0.00757291	0.0985568	LMAN2	ENSGALG00000028356	ENSGALT00000043519	Transcript	upstream_gene_variant	-	-	-	-	-	rs315934935	IMPACT=MODIFIER;DISTANCE=2648;STRAND=-1;SYMBOL=LMAN2;SYMBOL_SOURCE=HGNC;HGNC_ID=HGNC:16986;BIOTYPE=protein_coding;CANONICAL=YES;ENSP=ENSGALP00000041057;TREMBL=R4GG92;UNIPARC=UPI0002C86923		Carcass weight;Breast muscle weight;Carcass weight;Breast muscle weight;Drumstick and thigh weight;Average daily gain;Thigh weight;Heart weight;Drumstick muscle weight;Drumstick weight;Body weight;Body weight (42 days);Tibia length;Body weight (84 days);Growth (21-42 days);Body weight (63 days);Body weight (42 days);Body weight (21 days);Body weight (day of first egg);Age at first egg;Age at firs…
796385941	chr13	9439635	T	A	53.8462	28.5714	40	75	81.8182	87.5	0.00757291	0.0985568		ENSGALG00000003134	ENSGALT00000004953	Transcript	upstream_gene_variant	-	-	-	-	-	rs315934935	IMPACT=MODIFIER;DISTANCE=275;STRAND=-1;BIOTYPE=protein_coding;CANONICAL=YES;ENSP=ENSGALP00000004944;TREMBL=H9KZ58;UNIPARC=UPI0000448FFF		Carcass weight;Breast muscle weight;Carcass weight;Breast muscle weight;Drumstick and thigh weight;Average daily gain;Thigh weight;Heart weight;Drumstick muscle weight;Drumstick weight;Body weight;Body weight (42 days);Tibia length;Body weight (84 days);Growth (21-42 days);Body weight (63 days);Body weight (42 days);Body weight (21 days);Body weight (day of first egg);Age at first egg;Age at firs…
796385941	chr13	9439635	T	A	53.8462	28.5714	40	75	81.8182	87.5	0.00757291	0.0985568	RGS14	ENSGALG00000003113	ENSGALT00000004915	Transcript	upstream_gene_variant	-	-	-	-	-	rs315934935	IMPACT=MODIFIER;DISTANCE=1417;STRAND=1;SYMBOL=RGS14;SYMBOL_SOURCE=HGNC;HGNC_ID=HGNC:9996;BIOTYPE=protein_coding;CANONICAL=YES;ENSP=ENSGALP00000004906;TREMBL=F1NAM4;UNIPARC=UPI000240C1B7		Carcass weight;Breast muscle weight;Carcass weight;Breast muscle weight;Drumstick and thigh weight;Average daily gain;Thigh weight;Heart weight;Drumstick muscle weight;Drumstick weight;Body weight;Body weight (42 days);Tibia length;Body weight (84 days);Growth (21-42 days);Body weight (63 days);Body weight (42 days);Body weight (21 days);Body weight (day of first egg);Age at first egg;Age at firs…
655859643	chr7	16576480	C	T	70.5882	60	53.3333	6.25	39.1304	16.6667	0.0205031	0.0970296	SP3	ENSGALG00000009327	ENSGALT00000015190	Transcript	upstream_gene_variant	-	-	-	-	-	rs316924962	IMPACT=MODIFIER;DISTANCE=3826;STRAND=1;SYMBOL=SP3;SYMBOL_SOURCE=EntrezGene;BIOTYPE=protein_coding;CANONICAL=YES;ENSP=ENSGALP00000015174;SWISSPROT=Q90WR8;TREMBL=F1P2R1,Q5ZMB3;UNIPARC=UPI0002C87728		Body weight;Body weight;Body weight;Body weight;Body weight;Breast muscle weight;Drumstick muscle weight;Carcass weight;Drumstick weight;Thigh weight;Thigh muscle weight;Wing weight;Average daily gain;Body weight;Body weight;Body weight;Body weight (77 days);Body weight (14 days);Shank length;Bone mineral density;Body weight (35 days);Body weight;Body weight;Intestine length;Drumstick and thigh m…
544963524	chr5	212376	A	G	11.7647	15.3846	31.25	70	63.1579	47.0588	0.0109648	0.101425	TBX10	ENSGALG00000003599	ENSGALT00000005692	Transcript	upstream_gene_variant	-	-	-	-	-	rs14507851	IMPACT=MODIFIER;DISTANCE=2608;STRAND=-1;SYMBOL=TBX10;SYMBOL_SOURCE=HGNC;HGNC_ID=HGNC:11593;BIOTYPE=protein_coding;CANONICAL=YES;ENSP=ENSGALP00000005682;TREMBL=F1NJ72;UNIPARC=UPI0002C8778C
15069848	chr1	15069848	T	C	70	45.4545	80	25	15.3846	33.3333	0.024252	0.0966918	C12orf40	ENSGALG00000027157	ENSGALT00000044724	Transcript	upstream_gene_variant	-	-	-	-	-	-	IMPACT=MODIFIER;DISTANCE=328;STRAND=-1;SYMBOL=C12orf40;SYMBOL_SOURCE=HGNC;HGNC_ID=HGNC:26846;BIOTYPE=protein_coding;CANONICAL=YES;ENSP=ENSGALP00000042222;TREMBL=R4GJB0;UNIPARC=UPI0002C86D30		Shank length;Antibody response to SRBC antigen;Cingular fat width;Subcutaneous fat thickness;Body weight (63 days);Body weight (70 days);Fear-stand latency;Insulin level;Pectoralis major weight;Chest width;Tibia width;Abdominal fat percentage;Abdominal fat weight;
922453490	chrZ	1781646	G	C	60	70	75	22.2222	16.6667	44.4444	0.0132566	0.148785	PIAS2	ENSGALG00000001843	ENSGALT00000002852	Transcript	upstream_gene_variant	-	-	-	-	-	rs314604118	IMPACT=MODIFIER;DISTANCE=3787;STRAND=1;SYMBOL=PIAS2;SYMBOL_SOURCE=Uniprot_gn;BIOTYPE=protein_coding;CANONICAL=YES;ENSP=ENSGALP00000002848;TREMBL=Q5ZIN4;UNIPARC=UPI00003AAC50
581856017	chr5	37104869	G	A	93.75	92.8571	87.5	46.1538	40	66.6667	0.00819427	0.0947742	VSX2	ENSGALG00000010213	ENSGALT00000016606	Transcript	upstream_gene_variant	-	-	-	-	-	-	IMPACT=MODIFIER;DISTANCE=1017;STRAND=1;SYMBOL=VSX2;SYMBOL_SOURCE=EntrezGene;BIOTYPE=protein_coding;CANONICAL=YES;ENSP=ENSGALP00000016587;SWISSPROT=Q9IAL1;UNIPARC=UPI0000128754		Carcass weight;Body weight (140 days);Wing weight;Troponin T concentration;Gizzard weight;Receiving feather pecking;Body weight;Antibody titer to LTA antigen;Abdominal fat percentage;Glucose level;Abdominal fat weight;Egg weight;Breast muscle weight;Egg weight;Shank diameter;Shank length;Egg number;Body depth;Growth (42-63 days);Cloacal bacterial burden after challenge with Salmonella T;Time to a…
223815174	chr2	28538424	G	T	61.5385	50	95.2381	31.25	35.2941	19.0476	0.0487765	0.111178	SOSTDC1	ENSGALG00000010797	ENSGALT00000043046	Transcript	upstream_gene_variant	-	-	-	-	-	rs316882416	IMPACT=MODIFIER;DISTANCE=1433;STRAND=-1;SYMBOL=SOSTDC1;SYMBOL_SOURCE=EntrezGene;BIOTYPE=protein_coding;CANONICAL=YES;ENSP=ENSGALP00000041999;SWISSPROT=Q6VYA3;UNIPARC=UPI00001BDDB9		Subcutaneous neck fat weight;Subcutaneous neck fat weight;Total white fat weight;Antibody response to KLH antigen;Body weight;Body weight;Haugh units;Haugh units;Marek's disease-related traits;Body weight (42 days);Antibody response to KLH antigen;Insulin-like growth factor level;Insulin level;Body weight;Body weight;Drumstick and thigh muscle weight;
223815174	chr2	28538424	G	T	61.5385	50	95.2381	31.25	35.2941	19.0476	0.0487765	0.111178	SOSTDC1	ENSGALG00000010797	ENSGALT00000017559	Transcript	upstream_gene_variant	-	-	-	-	-	rs316882416	IMPACT=MODIFIER;DISTANCE=2269;STRAND=-1;SYMBOL=SOSTDC1;SYMBOL_SOURCE=EntrezGene;BIOTYPE=protein_coding;ENSP=ENSGALP00000017538;SWISSPROT=Q6VYA3;UNIPARC=UPI00001BDDB9		Subcutaneous neck fat weight;Subcutaneous neck fat weight;Total white fat weight;Antibody response to KLH antigen;Body weight;Body weight;Haugh units;Haugh units;Marek's disease-related traits;Body weight (42 days);Antibody response to KLH antigen;Insulin-like growth factor level;Insulin level;Body weight;Body weight;Drumstick and thigh muscle weight;
917502452	chr28	2821409	G	A	75	40	84.2105	20	27.2727	30.7692	0.0432736	0.111784	U6	ENSGALG00000026711	ENSGALT00000028627	Transcript	upstream_gene_variant	-	-	-	-	-	rs312733439	IMPACT=MODIFIER;DISTANCE=1355;STRAND=1;SYMBOL=U6;SYMBOL_SOURCE=RFAM;BIOTYPE=snRNA;CANONICAL=YES		Shank length;Breast muscle weight;Body weight;Body weight (504 days);Right ventricular weight as percentage of body weight;Body weight (41 days);Carcass weight;Skin fat weight;Abdominal fat weight;Antibody response to SE (Salmonella enteritidis);Antibody response to E. coli;Average daily gain;Tibia cortex width;Skin fat weight;Abdominal fat weight;Abdominal fat weight;Abdominal fat percentage;
852940186	chr18	9425817	A	G	46.1538	66.6667	70	16.6667	25	20	0.00673615	0.104778	NPLOC4	ENSGALG00000004583	ENSGALT00000007292	Transcript	upstream_gene_variant	-	-	-	-	-	rs15833409	IMPACT=MODIFIER;DISTANCE=1790;STRAND=1;SYMBOL=NPLOC4;SYMBOL_SOURCE=HGNC;HGNC_ID=HGNC:18261;BIOTYPE=protein_coding;CANONICAL=YES;ENSP=ENSGALP00000007280;TREMBL=E1BZJ3;UNIPARC=UPI000240C217
852940186	chr18	9425817	A	G	46.1538	66.6667	70	16.6667	25	20	0.00673615	0.104778	CCDC137	ENSGALG00000004505	ENSGALT00000007177	Transcript	upstream_gene_variant	-	-	-	-	-	rs15833409	IMPACT=MODIFIER;DISTANCE=4510;STRAND=-1;SYMBOL=CCDC137;SYMBOL_SOURCE=HGNC;HGNC_ID=HGNC:33451;BIOTYPE=protein_coding;CANONICAL=YES;ENSP=ENSGALP00000007165;TREMBL=F1NQ56;UNIPARC=UPI0002C87948
544987895	chr5	236747	G	A,T	100	62.5	64.2857	33.3333	30.7692	41.6667	0.0332411	0.106204	COR4	ENSGALG00000003613	ENSGALT00000005716	Transcript	upstream_gene_variant	-	-	-	-	-	rs316735618	IMPACT=MODIFIER;DISTANCE=304;STRAND=1;SYMBOL=COR4;SYMBOL_SOURCE=EntrezGene;BIOTYPE=protein_coding;CANONICAL=YES;ENSP=ENSGALP00000005706;TREMBL=F1NTB1;UNIPARC=UPI00003ADB2C
544987895	chr5	236747	G	A,T	100	62.5	64.2857	33.3333	30.7692	41.6667	0.0332411	0.106204	COR4	ENSGALG00000003613	ENSGALT00000005716	Transcript	upstream_gene_variant	-	-	-	-	-	rs316735618	IMPACT=MODIFIER;DISTANCE=304;STRAND=1;SYMBOL=COR4;SYMBOL_SOURCE=EntrezGene;BIOTYPE=protein_coding;CANONICAL=YES;ENSP=ENSGALP00000005706;TREMBL=F1NTB1;UNIPARC=UPI00003ADB2C
193475829	chr1	193475829	C	A	0	15.3846	27.2727	63.6364	57.1429	42.8571	0.015697	0.0958044	DCHS1	ENSGALG00000017334	ENSGALT00000028013	Transcript	upstream_gene_variant	-	-	-	-	-	rs313827095	IMPACT=MODIFIER;DISTANCE=3249;STRAND=1;SYMBOL=DCHS1;SYMBOL_SOURCE=HGNC;HGNC_ID=HGNC:13681;BIOTYPE=protein_coding;CANONICAL=YES;ENSP=ENSGALP00000027960;TREMBL=E1C566;UNIPARC=UPI0002C87B8E		Body weight;Drip loss;Wing weight;Fear-call latency;Average daily gain;Body weight (168 days);
459651945	chr4	5117632	A	G	40	0	9.09091	60	60	50	0.0325978	0.0992514		ENSGALG00000006637	ENSGALT00000010722	Transcript	upstream_gene_variant	-	-	-	-	-	rs13641944	IMPACT=MODIFIER;DISTANCE=3843;STRAND=1;BIOTYPE=protein_coding;CANONICAL=YES;ENSP=ENSGALP00000010708;TREMBL=F1P2I0;UNIPARC=UPI0000E802C0		Visceral fat weight;Body weight;Body weight;Body weight;Average daily gain;Body weight (84 days);Body weight (42 days);Age at first egg;Breast muscle percentage;Pectoralis major weight;Shank growth;
459651945	chr4	5117632	A	G	40	0	9.09091	60	60	50	0.0325978	0.0992514	ARL13A	ENSGALG00000006636	ENSGALT00000010721	Transcript	upstream_gene_variant	-	-	-	-	-	rs13641944	IMPACT=MODIFIER;DISTANCE=2076;STRAND=-1;SYMBOL=ARL13A;SYMBOL_SOURCE=HGNC;HGNC_ID=HGNC:31709;BIOTYPE=protein_coding;CANONICAL=YES;ENSP=ENSGALP00000010707;TREMBL=E1C2Q2;UNIPARC=UPI0002C87886		Visceral fat weight;Body weight;Body weight;Body weight;Average daily gain;Body weight (84 days);Body weight (42 days);Age at first egg;Breast muscle percentage;Pectoralis major weight;Shank growth;
888519155	chr22	2696138	G	A	45	50	36.3636	72.7273	86.6667	92.8571	0.00490877	0.153645	AP3M2	ENSGALG00000003659	ENSGALT00000005799	Transcript	upstream_gene_variant	-	-	-	-	-	rs316586725	IMPACT=MODIFIER;DISTANCE=1797;STRAND=1;SYMBOL=AP3M2;SYMBOL_SOURCE=HGNC;HGNC_ID=HGNC:570;BIOTYPE=protein_coding;CANONICAL=YES;ENSP=ENSGALP00000005789;TREMBL=E1C4U4;UNIPARC=UPI00003AEFDD
888519155	chr22	2696138	G	A	45	50	36.3636	72.7273	86.6667	92.8571	0.00490877	0.153645	KAT6A	ENSGALG00000003641	ENSGALT00000005766	Transcript	upstream_gene_variant	-	-	-	-	-	rs316586725	IMPACT=MODIFIER;DISTANCE=706;STRAND=-1;SYMBOL=KAT6A;SYMBOL_SOURCE=HGNC;HGNC_ID=HGNC:13013;BIOTYPE=protein_coding;CANONICAL=YES;ENSP=ENSGALP00000005756;TREMBL=F1NT94;UNIPARC=UPI0000EC9F08
50930787	chr1	50930787	T	C	30	45.4545	68.4211	92.8571	78.5714	93.3333	0.029604	0.0994419	RPB6	ENSGALG00000012291	ENSGALT00000020084	Transcript	upstream_gene_variant	-	-	-	-	-	rs314278821	IMPACT=MODIFIER;DISTANCE=3217;STRAND=-1;SYMBOL=RPB6;SYMBOL_SOURCE=Uniprot_gn;BIOTYPE=protein_coding;CANONICAL=YES;ENSP=ENSGALP00000020057;TREMBL=Q9PT88;UNIPARC=UPI00000FD2BB		Spleen weight;Shank length;Age at first egg;Antibody response to SRBC antigen;Carcass weight;Body weight (140 days);Drumstick and thigh weight;Egg weight;Egg weight;Egg weight;Subcutaneous neck fat weight;Total white fat weight;Visceral fat weight;Shank length;Cingular fat width;Subcutaneous fat thickness;Breast color;Egg weight;Drumstick weight;Egg number;Haugh units;Body weight;Body weight;Shan…
927742417	chrZ	7070573	T	C	75	80	75	28.5714	58.3333	22.2222	0.0231702	0.0969063	AQP3	ENSGALG00000002452	ENSGALT00000003868	Transcript	upstream_gene_variant	-	-	-	-	-	-	IMPACT=MODIFIER;DISTANCE=1747;STRAND=-1;SYMBOL=AQP3;SYMBOL_SOURCE=HGNC;HGNC_ID=HGNC:636;BIOTYPE=protein_coding;CANONICAL=YES;ENSP=ENSGALP00000003859;TREMBL=F1NWH5;UNIPARC=UPI000240CACE
809597540	chr14	4891199	T	C	30	18.75	33.3333	56.25	66.6667	80	0.00786396	0.0961812	RAI1	ENSGALG00000004888	ENSGALT00000007807	Transcript	upstream_gene_variant	-	-	-	-	-	rs313296644	IMPACT=MODIFIER;DISTANCE=982;STRAND=1;SYMBOL=RAI1;SYMBOL_SOURCE=HGNC;HGNC_ID=HGNC:9834;BIOTYPE=protein_coding;CANONICAL=YES;ENSP=ENSGALP00000007794;TREMBL=E1BXD2;UNIPARC=UPI0002C868B2		Intramuscular fat;Drumstick and thigh weight;Antibody titer to LPS antigen;Antibody titer to LTA antigen;Body weight (140 days);Drip loss;Breast muscle weight;Antibody response to KLH antigen;Antibody response to KLH antigen;Antibody response to MB antigen;Antibody response to KLH antigen;Antibody titer to LPS antigen;Intestine length;Body weight;Egg production rate;Dressing percentage;Body weigh…
51516515	chr1	51516515	T	A	63.6364	54.5455	47.619	100	92.8571	93.75	0.00144779	0.115734	uc_338	ENSGALG00000025909	ENSGALT00000045780	Transcript	upstream_gene_variant	-	-	-	-	-	rs312782389	IMPACT=MODIFIER;DISTANCE=4800;STRAND=-1;SYMBOL=uc_338;SYMBOL_SOURCE=RFAM;BIOTYPE=misc_RNA;CANONICAL=YES		Spleen weight;Shank length;Age at first egg;Antibody response to SRBC antigen;Carcass weight;Body weight (140 days);Drumstick and thigh weight;Egg weight;Egg weight;Egg weight;Subcutaneous neck fat weight;Total white fat weight;Visceral fat weight;Shank length;Cingular fat width;Subcutaneous fat thickness;Breast color;Femur bone mineral density;Egg weight;Drumstick weight;Egg number;Haugh units;B…
198834458	chr2	3557708	C	T	88.8889	81.8182	78.2609	27.7778	64.2857	36.3636	0.0247221	0.100366	PTH1R	ENSGALG00000005476	ENSGALT00000008796	Transcript	upstream_gene_variant	-	-	-	-	-	-	IMPACT=MODIFIER;DISTANCE=3116;STRAND=1;SYMBOL=PTH1R;SYMBOL_SOURCE=EntrezGene;BIOTYPE=protein_coding;CANONICAL=YES;ENSP=ENSGALP00000008782;TREMBL=F1P5U2;UNIPARC=UPI0002C876BC		Antibody response to KLH antigen;Body weight;Body weight;Antibody response to KLH antigen;Insulin-like growth factor level;Body weight;Fear-walk latency;Egg weight;Drumstick and thigh muscle weight;Body weight (112 days);Body weight (test end);Specific gravity;Body slope length;
890508476	chr23	604362	G	A	90	75	73.6842	16.6667	40	61.5385	0.0452884	0.0948327		ENSGALG00000021686	ENSGALT00000035196	Transcript	upstream_gene_variant	-	-	-	-	-	rs317598935	IMPACT=MODIFIER;DISTANCE=805;STRAND=-1;BIOTYPE=protein_coding;CANONICAL=YES;ENSP=ENSGALP00000034550;TREMBL=F1NVW9;UNIPARC=UPI0000ECA18C		Feed intake;Triglyceride level;Shank growth;Shank length;Shank length;Shank length;Shank length;
520727862	chr4	66193549	A	T	57.1429	80	75	25	44.4444	22.2222	0.0151287	0.0970624	CNGA1	ENSGALG00000014136	ENSGALT00000022870	Transcript	upstream_gene_variant	-	-	-	-	-	rs312989654	IMPACT=MODIFIER;DISTANCE=1298;STRAND=1;SYMBOL=CNGA1;SYMBOL_SOURCE=EntrezGene;BIOTYPE=protein_coding;CANONICAL=YES;ENSP=ENSGALP00000022830;SWISSPROT=Q90980;UNIPARC=UPI0000127C21		Wing weight;Drumstick weight;Drumstick muscle weight;Body temperature;Pectoralis major weight;Growth (42-56 days);Visceral fat weight;Tibia width;Tibia width;Egg shell percentage;Total white fat weight;Egg weight;Egg weight;Humerus bone mineral content;Albumen weight;Egg weight;Egg weight;Egg weight;Egg weight;Short length of egg;Growth (0-14 days);Breast pH;Abdominal fat percentage;Shank length;…
50604821	chr1	50604821	G	A	50	18.1818	37.5	80	76.9231	69.2308	0.0148485	0.09525	CBX7	ENSGALG00000023146	ENSGALT00000037871	Transcript	upstream_gene_variant	-	-	-	-	-	rs315157857	IMPACT=MODIFIER;DISTANCE=4750;STRAND=1;SYMBOL=CBX7;SYMBOL_SOURCE=HGNC;HGNC_ID=HGNC:1557;BIOTYPE=protein_coding;CANONICAL=YES;ENSP=ENSGALP00000037077;UNIPARC=UPI0002C86F24		Spleen weight;Shank length;Age at first egg;Antibody response to SRBC antigen;Carcass weight;Body weight (140 days);Drumstick and thigh weight;Egg weight;Egg weight;Egg weight;Subcutaneous neck fat weight;Total white fat weight;Visceral fat weight;Shank length;Cingular fat width;Subcutaneous fat thickness;Breast color;Egg weight;Drumstick weight;Egg number;Haugh units;Body weight;Body weight;Shan…
456528892	chr4	1994579	T	C	50	87.5	66.6667	25	14.2857	44.4444	0.0454412	0.0982988	GLA	ENSGALG00000004948	ENSGALT00000007937	Transcript	upstream_gene_variant	-	-	-	-	-	-	IMPACT=MODIFIER;DISTANCE=3746;STRAND=1;SYMBOL=GLA;SYMBOL_SOURCE=HGNC;HGNC_ID=HGNC:4296;BIOTYPE=protein_coding;CANONICAL=YES;ENSP=ENSGALP00000007923;TREMBL=E1BT44;UNIPARC=UPI0000E802A0		Shank growth;
974011940	chrZ	53340096	G	C	80	75	83.3333	25	54.5455	38.4615	0.010672	0.0974763	PDE6B	ENSGALG00000015373	ENSGALT00000032798	Transcript	upstream_gene_variant	-	-	-	-	-	rs315546247	IMPACT=MODIFIER;DISTANCE=4956;STRAND=-1;SYMBOL=PDE6B;SYMBOL_SOURCE=Uniprot_gn;BIOTYPE=protein_coding;CANONICAL=YES;ENSP=ENSGALP00000032161;TREMBL=Q802E5,F1NA42;UNIPARC=UPI0000ECC252		Egg shell strength;Age at first egg;Marek's disease-related traits;Body weight;Body weight;Body weight (168 days);Body weight (21 days);Body weight (42 days);Body weight (84 days);Intestine length;Wing weight;Drumstick weight;Drumstick muscle weight;Body depth;Body weight (day of first egg);Drumstick and thigh muscle weight;Drumstick and thigh muscle weight;Abdominal fat weight;Abdominal fat weig…
743108049	chr10	15370922	G	A	68.75	69.2308	50	10	21.4286	36.3636	0.0156075	0.0946644	uc_338	ENSGALG00000027522	ENSGALT00000043484	Transcript	upstream_gene_variant	-	-	-	-	-	-	IMPACT=MODIFIER;DISTANCE=3961;STRAND=1;SYMBOL=uc_338;SYMBOL_SOURCE=RFAM;BIOTYPE=misc_RNA;CANONICAL=YES		Abdominal fat percentage;Egg shell stiffness;Transport loss;Antibody response to SRBC antigen;Egg shell strength;Carcass weight;Total mortality;
931555936	chrZ	10884092	T	A	57.1429	64.2857	100	40	25	36.3636	0.0460395	0.131712	NADK2	ENSGALG00000003558	ENSGALT00000005630	Transcript	upstream_gene_variant	-	-	-	-	-	rs317527236	IMPACT=MODIFIER;DISTANCE=2031;STRAND=-1;SYMBOL=NADK2;SYMBOL_SOURCE=HGNC;HGNC_ID=HGNC:26404;BIOTYPE=protein_coding;CANONICAL=YES;ENSP=ENSGALP00000005620;TREMBL=F1NJV0;UNIPARC=UPI0002C87D8E		Egg shell strength;
838262353	chr17	5202134	T	A,C	40	69.2308	33.3333	74.0741	93.75	94.7368	0.0363276	0.0979225	SET	ENSGALG00000004701	ENSGALT00000007488	Transcript	upstream_gene_variant	-	-	-	-	-	rs15031184	IMPACT=MODIFIER;DISTANCE=4987;STRAND=1;SYMBOL=SET;SYMBOL_SOURCE=EntrezGene;BIOTYPE=protein_coding;CANONICAL=YES;ENSP=ENSGALP00000007476;TREMBL=F2Z4L4;UNIPARC=UPI000000162B		Troponin T concentration;Body weight;Feather pecking;
838262353	chr17	5202134	T	A,C	40	69.2308	33.3333	74.0741	93.75	94.7368	0.0363276	0.0979225	SET	ENSGALG00000004701	ENSGALT00000007488	Transcript	upstream_gene_variant	-	-	-	-	-	rs15031184	IMPACT=MODIFIER;DISTANCE=4987;STRAND=1;SYMBOL=SET;SYMBOL_SOURCE=EntrezGene;BIOTYPE=protein_coding;CANONICAL=YES;ENSP=ENSGALP00000007476;TREMBL=F2Z4L4;UNIPARC=UPI000000162B		Troponin T concentration;Body weight;Feather pecking;
903679270	chr25	1728636	T	C	33.3333	42.8571	65	83.3333	100	77.7778	0.0255426	0.121045		ENSGALG00000024051	ENSGALT00000040574	Transcript	upstream_gene_variant	-	-	-	-	-	rs312284637	IMPACT=MODIFIER;DISTANCE=3695;STRAND=1;BIOTYPE=protein_coding;CANONICAL=YES;ENSP=ENSGALP00000039776;TREMBL=H9L3I9;UNIPARC=UPI0002C88006
748235429	chr11	587213	A	G	78.5714	72.7273	93.75	33.3333	36.3636	55.5556	0.013001	0.0990475	GFOD2	ENSGALG00000001201	ENSGALT00000040402	Transcript	upstream_gene_variant	-	-	-	-	-	-	IMPACT=MODIFIER;DISTANCE=4763;STRAND=1;SYMBOL=GFOD2;SYMBOL_SOURCE=Uniprot_gn;BIOTYPE=protein_coding;CANONICAL=YES;ENSP=ENSGALP00000039601;TREMBL=Q5F3A0;UNIPARC=UPI00004CF22F		Tibia area;Tibia breaking force;Frequency of defecation;Back percentage;Tibia stress;Chest width;Intestine length;
897557912	chr24	1930559	C	T	18.1818	14.2857	15.3846	46.1538	71.4286	50	0.00737728	0.103071	NTM	ENSGALG00000001437	ENSGALT00000002187	Transcript	upstream_gene_variant	-	-	-	-	-	rs317058504	IMPACT=MODIFIER;DISTANCE=1003;STRAND=1;SYMBOL=NTM;SYMBOL_SOURCE=EntrezGene;BIOTYPE=protein_coding;CANONICAL=YES;ENSP=ENSGALP00000002185;TREMBL=F1NIV4;UNIPARC=UPI0002C8847F		Liver weight;
903260694	chr25	1310060	G	A	44.4444	50	63.6364	100	88.8889	88.8889	0.00421065	0.107617	gga-mir-3536	ENSGALG00000027560	ENSGALT00000042767	Transcript	upstream_gene_variant	-	-	-	-	-	-	IMPACT=MODIFIER;DISTANCE=547;STRAND=-1;SYMBOL=gga-mir-3536;SYMBOL_SOURCE=miRBase;BIOTYPE=miRNA;CANONICAL=YES
903260694	chr25	1310060	G	A	44.4444	50	63.6364	100	88.8889	88.8889	0.00421065	0.107617	SNORA58	ENSGALG00000025620	ENSGALT00000042533	Transcript	upstream_gene_variant	-	-	-	-	-	-	IMPACT=MODIFIER;DISTANCE=4796;STRAND=-1;SYMBOL=SNORA58;SYMBOL_SOURCE=RFAM;BIOTYPE=snoRNA;CANONICAL=YES
765548277	chr11	17900061	G	A	61.5385	50	58.8235	90	100	100	0.0011656	0.0982445	CYBA	ENSGALG00000026172	ENSGALT00000043860	Transcript	upstream_gene_variant	-	-	-	-	-	-	IMPACT=MODIFIER;DISTANCE=4571;STRAND=-1;SYMBOL=CYBA;SYMBOL_SOURCE=HGNC;HGNC_ID=HGNC:2577;BIOTYPE=protein_coding;CANONICAL=YES;ENSP=ENSGALP00000041559;TREMBL=R4GHL0,Q5ZKT0;UNIPARC=UPI0002C87C60		Body temperature;Breast color;Breast color;Spleen weight;Carcass weight;Carcass weight;Body weight (140 days);Body weight;Body weight;Body weight (40 days);Thigh meat-to-bone ratio;Growth (8-46 days);
765548277	chr11	17900061	G	A	61.5385	50	58.8235	90	100	100	0.0011656	0.0982445	MVD	ENSGALG00000007267	ENSGALT00000011769	Transcript	upstream_gene_variant	-	-	-	-	-	-	IMPACT=MODIFIER;DISTANCE=1231;STRAND=-1;SYMBOL=MVD;SYMBOL_SOURCE=HGNC;HGNC_ID=HGNC:7529;BIOTYPE=protein_coding;CANONICAL=YES;ENSP=ENSGALP00000011755;TREMBL=F1NAY8;UNIPARC=UPI0002C86912		Body temperature;Breast color;Breast color;Spleen weight;Carcass weight;Carcass weight;Body weight (140 days);Body weight;Body weight;Body weight (40 days);Thigh meat-to-bone ratio;Growth (8-46 days);
899831077	chr24	4203724	T	C	20	36.3636	14.2857	60	60	70	0.00580639	0.104061	RNF26	ENSGALG00000021334	ENSGALT00000034402	Transcript	upstream_gene_variant	-	-	-	-	-	rs316498493	IMPACT=MODIFIER;DISTANCE=3844;STRAND=-1;SYMBOL=RNF26;SYMBOL_SOURCE=HGNC;HGNC_ID=HGNC:14646;BIOTYPE=protein_coding;CANONICAL=YES;ENSP=ENSGALP00000033760;TREMBL=E1BUL4;UNIPARC=UPI000240C66E		Egg shell weight;Liver weight;
899831077	chr24	4203724	T	C	20	36.3636	14.2857	60	60	70	0.00580639	0.104061	MCAM	ENSGALG00000006764	ENSGALT00000010943	Transcript	upstream_gene_variant	-	-	-	-	-	rs316498493	IMPACT=MODIFIER;DISTANCE=2435;STRAND=1;SYMBOL=MCAM;SYMBOL_SOURCE=EntrezGene;BIOTYPE=protein_coding;CANONICAL=YES;ENSP=ENSGALP00000010929;TREMBL=F1NXW9;UNIPARC=UPI0002C8760A		Egg shell weight;Liver weight;
899831077	chr24	4203724	T	C	20	36.3636	14.2857	60	60	70	0.00580639	0.104061	MCAM	ENSGALG00000006764	ENSGALT00000040822	Transcript	upstream_gene_variant	-	-	-	-	-	rs316498493	IMPACT=MODIFIER;DISTANCE=2472;STRAND=1;SYMBOL=MCAM;SYMBOL_SOURCE=EntrezGene;BIOTYPE=protein_coding;ENSP=ENSGALP00000040025;TREMBL=E1C6L8,Q90989;UNIPARC=UPI0002C87157		Egg shell weight;Liver weight;
51256404	chr1	51256404	G	T	71.4286	66.6667	50	37.5	0	31.25	0.0402471	0.100123	RAC2	ENSGALG00000012456	ENSGALT00000037796	Transcript	upstream_gene_variant	-	-	-	-	-	rs317595570	IMPACT=MODIFIER;DISTANCE=1046;STRAND=1;SYMBOL=RAC2;SYMBOL_SOURCE=Uniprot_gn;BIOTYPE=protein_coding;CANONICAL=YES;ENSP=ENSGALP00000037001;TREMBL=Q5F337;UNIPARC=UPI000035DAF0		Spleen weight;Shank length;Age at first egg;Antibody response to SRBC antigen;Carcass weight;Body weight (140 days);Drumstick and thigh weight;Egg weight;Egg weight;Egg weight;Subcutaneous neck fat weight;Total white fat weight;Visceral fat weight;Shank length;Cingular fat width;Subcutaneous fat thickness;Breast color;Egg weight;Drumstick weight;Egg number;Haugh units;Body weight;Body weight;Shan…
903261389	chr25	1310755	G	A	54.5455	54.5455	66.6667	28.5714	15.3846	12.5	0.00338907	0.107617	gga-mir-3536	ENSGALG00000027560	ENSGALT00000042767	Transcript	upstream_gene_variant	-	-	-	-	-	rs317445757	IMPACT=MODIFIER;DISTANCE=1242;STRAND=-1;SYMBOL=gga-mir-3536;SYMBOL_SOURCE=miRBase;BIOTYPE=miRNA;CANONICAL=YES
50962011	chr1	50962011	C	A	31.5789	50	35.7143	84.2105	66.6667	85.7143	0.00862307	0.0994419	ANKRD54	ENSGALG00000012299	ENSGALT00000020100	Transcript	upstream_gene_variant	-	-	-	-	-	rs15265028	IMPACT=MODIFIER;DISTANCE=1678;STRAND=1;SYMBOL=ANKRD54;SYMBOL_SOURCE=HGNC;HGNC_ID=HGNC:25185;BIOTYPE=protein_coding;CANONICAL=YES;ENSP=ENSGALP00000020073;TREMBL=F1NBL4;UNIPARC=UPI00004472AF		Spleen weight;Shank length;Age at first egg;Antibody response to SRBC antigen;Carcass weight;Body weight (140 days);Drumstick and thigh weight;Egg weight;Egg weight;Egg weight;Subcutaneous neck fat weight;Total white fat weight;Visceral fat weight;Shank length;Cingular fat width;Subcutaneous fat thickness;Breast color;Egg weight;Drumstick weight;Egg number;Haugh units;Body weight;Body weight;Shan…
915511404	chr28	830361	C	G	25	15.3846	18.1818	70	66.6667	41.1765	0.0140615	0.097366	42065	ENSGALG00000000599	ENSGALT00000000837	Transcript	upstream_gene_variant	-	-	-	-	-	-	IMPACT=MODIFIER;DISTANCE=3238;STRAND=-1;SYMBOL=MARCH2;SYMBOL_SOURCE=HGNC;HGNC_ID=HGNC:28038;BIOTYPE=protein_coding;CANONICAL=YES;ENSP=ENSGALP00000000835;TREMBL=E1C6Q0;UNIPARC=UPI0000E817D1
765554686	chr11	17906470	G	A	12.5	11.1111	25	58.3333	66.6667	42.8571	0.00855744	0.0982445	RNF166	ENSGALG00000007272	ENSGALT00000011782	Transcript	upstream_gene_variant	-	-	-	-	-	rs316563306	IMPACT=MODIFIER;DISTANCE=283;STRAND=-1;SYMBOL=RNF166;SYMBOL_SOURCE=EntrezGene;BIOTYPE=protein_coding;CANONICAL=YES;ENSP=ENSGALP00000011768;SWISSPROT=Q5F3B2;TREMBL=F1NAX4;UNIPARC=UPI0000ECAE90		Body temperature;Breast color;Breast color;Spleen weight;Carcass weight;Carcass weight;Body weight (140 days);Body weight;Body weight;Body weight (40 days);Thigh meat-to-bone ratio;Growth (8-46 days);
765554686	chr11	17906470	G	A	12.5	11.1111	25	58.3333	66.6667	42.8571	0.00855744	0.0982445	CTU2	ENSGALG00000006303	ENSGALT00000010192	Transcript	upstream_gene_variant	-	-	-	-	-	rs316563306	IMPACT=MODIFIER;DISTANCE=1213;STRAND=1;SYMBOL=CTU2;SYMBOL_SOURCE=HGNC;HGNC_ID=HGNC:28005;BIOTYPE=protein_coding;CANONICAL=YES;ENSP=ENSGALP00000010178;TREMBL=F1NVI8;UNIPARC=UPI0002C878F7		Body temperature;Breast color;Breast color;Spleen weight;Carcass weight;Carcass weight;Body weight (140 days);Body weight;Body weight;Body weight (40 days);Thigh meat-to-bone ratio;Growth (8-46 days);
455095956	chr4	561643	A	C	75	54.5455	77.7778	46.6667	20	21.4286	0.0248127	0.0968121	STARD8	ENSGALG00000004575	ENSGALT00000007282	Transcript	upstream_gene_variant	-	-	-	-	-	-	IMPACT=MODIFIER;DISTANCE=4508;STRAND=1;SYMBOL=STARD8;SYMBOL_SOURCE=HGNC;HGNC_ID=HGNC:19161;BIOTYPE=protein_coding;CANONICAL=YES;ENSP=ENSGALP00000007270;TREMBL=F1NMA8;UNIPARC=UPI0002C87AA8		Yolk weight;
448594444	chr3	104507932	C	T	52.9412	50	54.5455	0	25	13.3333	0.00566079	0.094881	ASXL2	ENSGALG00000016531	ENSGALT00000026678	Transcript	upstream_gene_variant	-	-	-	-	-	-	IMPACT=MODIFIER;DISTANCE=3799;STRAND=-1;SYMBOL=ASXL2;SYMBOL_SOURCE=EntrezGene;BIOTYPE=protein_coding;ENSP=ENSGALP00000026627;TREMBL=E1BTW9;UNIPARC=UPI0000ECCB0D		Body weight;Body weight;Body weight (35 days);Tibia length;Tibia area;Plasma coloration;Growth (post-challenge);Tibia plateau angle;Chest width;Carcass weight;Average daily gain;Carcass weight;Body weight (49 days);Body weight (77 days);Body weight (42 days);Body weight (84 days);Body weight (70 days);Average daily gain;Body weight (21 days);Residual feed intake;Body weight (40 days);
459654171	chr4	5119858	G	C	100	80	85.7143	42.8571	43.75	60	0.00820944	0.0992514		ENSGALG00000006637	ENSGALT00000010722	Transcript	upstream_gene_variant	-	-	-	-	-	rs15481685	IMPACT=MODIFIER;DISTANCE=1617;STRAND=1;BIOTYPE=protein_coding;CANONICAL=YES;ENSP=ENSGALP00000010708;TREMBL=F1P2I0;UNIPARC=UPI0000E802C0		Visceral fat weight;Body weight;Body weight;Body weight;Average daily gain;Body weight (84 days);Body weight (42 days);Age at first egg;Breast muscle percentage;Pectoralis major weight;Shank growth;
459654171	chr4	5119858	G	C	100	80	85.7143	42.8571	43.75	60	0.00820944	0.0992514	ARL13A	ENSGALG00000006636	ENSGALT00000010721	Transcript	upstream_gene_variant	-	-	-	-	-	rs15481685	IMPACT=MODIFIER;DISTANCE=4302;STRAND=-1;SYMBOL=ARL13A;SYMBOL_SOURCE=HGNC;HGNC_ID=HGNC:31709;BIOTYPE=protein_coding;CANONICAL=YES;ENSP=ENSGALP00000010707;TREMBL=E1C2Q2;UNIPARC=UPI0002C87886		Visceral fat weight;Body weight;Body weight;Body weight;Average daily gain;Body weight (84 days);Body weight (42 days);Age at first egg;Breast muscle percentage;Pectoralis major weight;Shank growth;
852938691	chr18	9424322	G	A	37.5	33.3333	33.3333	85.7143	62.5	75	0.00441448	0.104778	NPLOC4	ENSGALG00000004583	ENSGALT00000007292	Transcript	upstream_gene_variant	-	-	-	-	-	rs14114940	IMPACT=MODIFIER;DISTANCE=3285;STRAND=1;SYMBOL=NPLOC4;SYMBOL_SOURCE=HGNC;HGNC_ID=HGNC:18261;BIOTYPE=protein_coding;CANONICAL=YES;ENSP=ENSGALP00000007280;TREMBL=E1BZJ3;UNIPARC=UPI000240C217
852938691	chr18	9424322	G	A	37.5	33.3333	33.3333	85.7143	62.5	75	0.00441448	0.104778	CCDC137	ENSGALG00000004505	ENSGALT00000007177	Transcript	upstream_gene_variant	-	-	-	-	-	rs14114940	IMPACT=MODIFIER;DISTANCE=3015;STRAND=-1;SYMBOL=CCDC137;SYMBOL_SOURCE=HGNC;HGNC_ID=HGNC:33451;BIOTYPE=protein_coding;CANONICAL=YES;ENSP=ENSGALP00000007165;TREMBL=F1NQ56;UNIPARC=UPI0002C87948
916226703	chr28	1545660	G	A	11.1111	9.09091	36.3636	37.5	71.4286	66.6667	0.0448947	0.112848	DUS3L	ENSGALG00000001800	ENSGALT00000002780	Transcript	upstream_gene_variant	-	-	-	-	-	-	IMPACT=MODIFIER;DISTANCE=2373;STRAND=1;SYMBOL=DUS3L;SYMBOL_SOURCE=HGNC;HGNC_ID=HGNC:26920;BIOTYPE=protein_coding;CANONICAL=YES;ENSP=ENSGALP00000002777;TREMBL=F1NGP4;UNIPARC=UPI0000EC9EFA		Egg shell color;
544977574	chr5	226426	C	T	100	63.6364	76.9231	29.4118	58.8235	33.3333	0.0478411	0.106204	OR8D4	ENSGALG00000026025	ENSGALT00000005712	Transcript	upstream_gene_variant	-	-	-	-	-	-	IMPACT=MODIFIER;DISTANCE=2395;STRAND=1;SYMBOL=OR8D4;SYMBOL_SOURCE=EntrezGene;BIOTYPE=protein_coding;CANONICAL=YES;ENSP=ENSGALP00000005702;TREMBL=F1NTB2;UNIPARC=UPI0002C866D6
927742432	chrZ	7070588	A	T	75	90.9091	71.4286	20	42.8571	55.5556	0.0298584	0.0969063	AQP3	ENSGALG00000002452	ENSGALT00000003868	Transcript	upstream_gene_variant	-	-	-	-	-	-	IMPACT=MODIFIER;DISTANCE=1762;STRAND=-1;SYMBOL=AQP3;SYMBOL_SOURCE=HGNC;HGNC_ID=HGNC:636;BIOTYPE=protein_coding;CANONICAL=YES;ENSP=ENSGALP00000003859;TREMBL=F1NWH5;UNIPARC=UPI000240CACE
747317330	chr10	19580203	T	C	75	100	88.2353	33.3333	57.1429	53.8462	0.0187639	0.0951507	UNC45A	ENSGALG00000008315	ENSGALT00000013533	Transcript	upstream_gene_variant	-	-	-	-	-	rs315777760	IMPACT=MODIFIER;DISTANCE=2363;STRAND=-1;SYMBOL=UNC45A;SYMBOL_SOURCE=HGNC;HGNC_ID=HGNC:30594;BIOTYPE=protein_coding;CANONICAL=YES;ENSP=ENSGALP00000013518;TREMBL=F1P0Z6;UNIPARC=UPI0002C88442		Abdominal fat percentage;Egg shell stiffness;Body weight (41 days);Body weight (35 days);Carcass ash content, dry matter basis;Abdominal fat percentage;Factor Fear;Fear-call latency;Body weight (ascites conditions);Transport loss;Antibody response to SRBC antigen;Egg shell strength;Carcass weight;
484627613	chr4	30093300	A	G	26.4151	16	16.6667	67.2131	55.3571	55.4054	0.0015741	0.109347		ENSGALG00000020233	ENSGALT00000032247	Transcript	upstream_gene_variant	-	-	-	-	-	rs312737736	IMPACT=MODIFIER;DISTANCE=226;STRAND=1;BIOTYPE=protein_coding;CANONICAL=YES;ENSP=ENSGALP00000031612;TREMBL=E1C4F7;UNIPARC=UPI0002C8756A		Visceral fat weight;Average daily gain;Body weight (504 days);Body weight (84 days);Average daily gain;Average daily gain;Egg number;Body weight (42 days);Body weight (336 days);Body weight (21 days);Body weight (168 days);Egg weight;Egg weight;Average daily gain;Body weight (day of first egg);Body weight (day of first egg);Body weight (day of first egg);Age at first egg;Egg weight;Marek's diseas…
198834232	chr2	3557482	T	G	73.3333	90.9091	60	18.75	42.8571	43.75	0.0308867	0.100366	PTH1R	ENSGALG00000005476	ENSGALT00000008796	Transcript	upstream_gene_variant	-	-	-	-	-	-	IMPACT=MODIFIER;DISTANCE=3342;STRAND=1;SYMBOL=PTH1R;SYMBOL_SOURCE=EntrezGene;BIOTYPE=protein_coding;CANONICAL=YES;ENSP=ENSGALP00000008782;TREMBL=F1P5U2;UNIPARC=UPI0002C876BC		Antibody response to KLH antigen;Body weight;Body weight;Antibody response to KLH antigen;Insulin-like growth factor level;Body weight;Fear-walk latency;Egg weight;Drumstick and thigh muscle weight;Body weight (112 days);Body weight (test end);Specific gravity;Body slope length;
254775972	chr2	59499222	T	G	100	83.3333	100	58.3333	46.1538	60	0.0049681	0.108115	CDKAL1	ENSGALG00000012677	ENSGALT00000020688	Transcript	upstream_gene_variant	-	-	-	-	-	rs14190130	IMPACT=MODIFIER;DISTANCE=975;STRAND=-1;SYMBOL=CDKAL1;SYMBOL_SOURCE=HGNC;HGNC_ID=HGNC:21050;BIOTYPE=protein_coding;CANONICAL=YES;ENSP=ENSGALP00000020659;TREMBL=E1BRH0;UNIPARC=UPI0000447A17		Breast muscle weight;Subcutaneous neck fat weight;Cloacal bacterial burden after challenge with Salmonella E;Factor Fear;Fear-stand latency;Carcass weight;Breast muscle weight;Body weight (42 days);Subcutaneous neck fat weight;Total white fat weight;Visceral fat weight;Age at first egg;Head percentage;Shank weight percentage;Drumstick and thigh percentage;Breast percentage;Body weight (200 days);…
199273909	chr2	3997159	G	A	87.5	85.7143	78.9474	50	33.3333	50	0.0029648	0.0946323	SNORA5	ENSGALG00000026888	ENSGALT00000043788	Transcript	upstream_gene_variant	-	-	-	-	-	-	IMPACT=MODIFIER;DISTANCE=902;STRAND=1;SYMBOL=SNORA5;SYMBOL_SOURCE=RFAM;BIOTYPE=snoRNA;CANONICAL=YES		Antibody response to KLH antigen;Body weight;Body weight;Antibody response to KLH antigen;Insulin-like growth factor level;Body weight;Fear-walk latency;Egg weight;Drumstick and thigh muscle weight;Body weight (112 days);Body weight (test end);Specific gravity;Body slope length;
58307186	chr1	58307186	A	G	12.5	36.8421	35.2941	78.5714	47.0588	77.7778	0.0383827	0.101334		ENSGALG00000028359	ENSGALT00000043492	Transcript	upstream_gene_variant	-	-	-	-	-	rs13872913	IMPACT=MODIFIER;DISTANCE=2016;STRAND=-1;BIOTYPE=protein_coding;CANONICAL=YES;ENSP=ENSGALP00000042119;TREMBL=R4GJ18;UNIPARC=UPI0002C88131		Spleen weight;Shank length;Age at first egg;Insulin-like growth factor level;Antibody response to SRBC antigen;Cloacal bacterial burden after challenge with Salmonella T;Carcass weight;Body weight (140 days);Drumstick and thigh weight;Body weight;Egg weight;Egg weight;Egg weight;Subcutaneous neck fat weight;Total white fat weight;Visceral fat weight;Shank length;Age at first egg;Age at first egg;…
954100627	chrZ	33428783	A	C	75	75	100	35.7143	40	55.5556	0.0183332	0.106327	SAXO1	ENSGALG00000027314	ENSGALT00000024343	Transcript	upstream_gene_variant	-	-	-	-	-	-	IMPACT=MODIFIER;DISTANCE=2830;STRAND=-1;SYMBOL=FAM154A;SYMBOL_SOURCE=HGNC;HGNC_ID=HGNC:28566;BIOTYPE=protein_coding;CANONICAL=YES;ENSP=ENSGALP00000024297;TREMBL=F1NQ14;UNIPARC=UPI0000612859		Marek's disease-related traits;Blood and meat spots;Long length of egg;Antibody titer to LPS antigen;Egg shell thickness;Antibody response to BA (Brucella abortus);Age at first egg;Antibody titer to LPS antigen;Liver weight;Egg number;Body weight;Body weight;Antibody titer to LTA antigen;Haugh units;
922194995	chrZ	1523151	A	T	75	80	100	50	36.3636	50	0.0112522	0.116525	MADH2	ENSGALG00000014697	ENSGALT00000023691	Transcript	upstream_gene_variant	-	-	-	-	-	rs315210463	IMPACT=MODIFIER;DISTANCE=1268;STRAND=1;SYMBOL=MADH2;SYMBOL_SOURCE=Uniprot_gn;BIOTYPE=protein_coding;CANONICAL=YES;ENSP=ENSGALP00000023645;TREMBL=Q9I9P2,Q8UWF3;UNIPARC=UPI00000FB8C9
696057764	chr8	20529561	C	T	42.8571	70	64.7059	30.7692	10	18.1818	0.0183117	0.0966232		ENSGALG00000010417	ENSGALT00000016958	Transcript	upstream_gene_variant	-	-	-	-	-	rs313431745	IMPACT=MODIFIER;DISTANCE=1975;STRAND=-1;BIOTYPE=protein_coding;CANONICAL=YES;ENSP=ENSGALP00000016939;TREMBL=F1N9Z0;UNIPARC=UPI0002C8777C		Body weight;Body weight;Egg aftertaste;Wing weight;Body weight;Marek's disease-related traits;Egg shell shape;Drumstick and thigh weight;Breast muscle weight;Body weight (504 days);Body weight (168 days);Body weight (84 days);Body weight (42 days);Body weight (21 days);Tibia bone mineral density;Body weight (day of first egg);Body weight (day of first egg);Drumstick muscle weight;Breast muscle we…
193542852	chr1	193542852	A	G	85.7143	83.3333	83.3333	62.5	28.5714	42.8571	0.0161078	0.102726		ENSGALG00000017336	ENSGALT00000028018	Transcript	upstream_gene_variant	-	-	-	-	-	-	IMPACT=MODIFIER;DISTANCE=3639;STRAND=1;BIOTYPE=protein_coding;CANONICAL=YES;ENSP=ENSGALP00000027965;TREMBL=F1NP97;UNIPARC=UPI0002C8737E		Body weight;Drip loss;Wing weight;Fear-call latency;Average daily gain;Body weight (168 days);
193542852	chr1	193542852	A	G	85.7143	83.3333	83.3333	62.5	28.5714	42.8571	0.0161078	0.102726	ILK	ENSGALG00000017335	ENSGALT00000028017	Transcript	upstream_gene_variant	-	-	-	-	-	-	IMPACT=MODIFIER;DISTANCE=3200;STRAND=-1;SYMBOL=ILK;SYMBOL_SOURCE=EntrezGene;BIOTYPE=protein_coding;CANONICAL=YES;ENSP=ENSGALP00000027964;TREMBL=F1NP98,Q9DF58;UNIPARC=UPI0002C86AC1		Body weight;Drip loss;Wing weight;Fear-call latency;Average daily gain;Body weight (168 days);
275252432	chr2	79975682	C	T	87.5	78.5714	50	43.3333	23.5294	30.7692	0.0359476	0.100898	ABCA13	ENSGALG00000013079	ENSGALT00000021357	Transcript	upstream_gene_variant	-	-	-	-	-	rs312992222	IMPACT=MODIFIER;DISTANCE=4611;STRAND=1;SYMBOL=ABCA13;SYMBOL_SOURCE=HGNC;HGNC_ID=HGNC:14638;BIOTYPE=protein_coding;CANONICAL=YES;ENSP=ENSGALP00000021326;TREMBL=F1NT47;UNIPARC=UPI0002C86BDD		Breast muscle weight;Shank diameter;Subcutaneous neck fat weight;Cloacal bacterial burden after challenge with Salmonella E;Carcass weight;Breast muscle weight;Subcutaneous neck fat weight;Total white fat weight;Visceral fat weight;Liver weight;Body weight (200 days);Body weight (46 days);Body weight (41 days);Body weight (41 days);Body weight (35 days);Body weight (41 days);Body weight (35 days)…
914948317	chr28	267274	A	G	26.6667	12.5	12.5	50	70	50	0.00847272	0.0960353	FBN3	ENSGALG00000000327	ENSGALT00000000433	Transcript	upstream_gene_variant	-	-	-	-	-	-	IMPACT=MODIFIER;DISTANCE=4274;STRAND=1;SYMBOL=FBN3;SYMBOL_SOURCE=HGNC;HGNC_ID=HGNC:18794;BIOTYPE=protein_coding;CANONICAL=YES;ENSP=ENSGALP00000000432;TREMBL=E1C5P6,Q804J3;UNIPARC=UPI0002C86717
357388707	chr3	13302195	A	T	47.0588	56.25	43.75	5.55556	5	18.1818	0.00229186	0.103521	LAMP5	ENSGALG00000008918	ENSGALT00000014499	Transcript	upstream_gene_variant	-	-	-	-	-	-	IMPACT=MODIFIER;DISTANCE=2647;STRAND=-1;SYMBOL=LAMP5;SYMBOL_SOURCE=HGNC;HGNC_ID=HGNC:16097;BIOTYPE=protein_coding;CANONICAL=YES;ENSP=ENSGALP00000014483;UNIPARC=UPI000060F181		Body weight;Body weight;Body weight (35 days);Abdominal fat weight;Abdominal fat percentage;Antibody response to SRBC antigen;Antibody response to KLH antigen;Breast muscle percentage;Dressing percentage;Breast percentage;Comb size;Comb size;Body weight;Body weight;Body weight;Body weight (41 days);Average daily gain;Egg weight;Average daily gain;Breast percentage;Antibody response to SRBC antige…
904901558	chr26	759785	G	T	6.25	33.3333	18.1818	44.4444	70	61.5385	0.0221789	0.106317	CSRP1	ENSGALG00000000318	ENSGALT00000000424	Transcript	upstream_gene_variant	-	-	-	-	-	-	IMPACT=MODIFIER;DISTANCE=206;STRAND=1;SYMBOL=CSRP1;SYMBOL_SOURCE=EntrezGene;BIOTYPE=protein_coding;CANONICAL=YES;ENSP=ENSGALP00000000423;SWISSPROT=P67966;UNIPARC=UPI00001711EC
185004364	chr1	185004364	G	T	46.1538	18.1818	61.9048	88.2353	83.3333	72.7273	0.0442115	0.106738		ENSGALG00000017216	ENSGALT00000027828	Transcript	upstream_gene_variant	-	-	-	-	-	-	IMPACT=MODIFIER;DISTANCE=2941;STRAND=1;BIOTYPE=protein_coding;CANONICAL=YES;ENSP=ENSGALP00000027775;TREMBL=E1C8V1;UNIPARC=UPI0000E7FC36		Age at first egg;Body weight;Drip loss;Carcass ash content, dry matter basis;Carcass fat content, dry matter basis;Carcass protein content, dry matter basis;Shank weight percentage;Carcass fat content, dry matter basis;Body weight;Insulin-like growth factor level;Carcass fat content;Body weight;Abdominal fat weight;Growth (112-200 days);Growth (46-112 days);Growth (8-46 days);Growth (1-8 days);Bo…
903081343	chr25	1130709	A	G	100	90	66.6667	41.6667	33.3333	63.6364	0.0424369	0.110344	CRNN	ENSGALG00000027316	ENSGALT00000043073	Transcript	upstream_gene_variant	-	-	-	-	-	rs13799251	IMPACT=MODIFIER;DISTANCE=2171;STRAND=1;SYMBOL=CRNN;SYMBOL_SOURCE=Uniprot_gn;BIOTYPE=protein_coding;CANONICAL=YES;ENSP=ENSGALP00000041244;TREMBL=R4GGS4,A0A023J5T4;UNIPARC=UPI0000E81663
544797828	chr5	46680	T	G	50	55.5556	25	90.9091	70	87.5	0.0262429	0.0960544		ENSGALG00000005155	ENSGALT00000008274	Transcript	upstream_gene_variant	-	-	-	-	-	rs313475515	IMPACT=MODIFIER;DISTANCE=414;STRAND=1;BIOTYPE=protein_coding;CANONICAL=YES;ENSP=ENSGALP00000008260;TREMBL=F1NVZ4;UNIPARC=UPI0002C88349
221440792	chr2	26164042	G	A	61.5385	70	38.4615	11.1111	30	11.1111	0.0257296	0.0977804	PHF14	ENSGALG00000010714	ENSGALT00000017434	Transcript	upstream_gene_variant	-	-	-	-	-	-	IMPACT=MODIFIER;DISTANCE=4442;STRAND=1;SYMBOL=PHF14;SYMBOL_SOURCE=EntrezGene;BIOTYPE=protein_coding;CANONICAL=YES;ENSP=ENSGALP00000017413;TREMBL=F1NQI2;UNIPARC=UPI0002C87AC7		Subcutaneous neck fat weight;Subcutaneous neck fat weight;Total white fat weight;Antibody response to KLH antigen;Body weight;Body weight;Haugh units;Haugh units;Marek's disease-related traits;Body weight (42 days);Antibody response to KLH antigen;Insulin-like growth factor level;Insulin level;Body weight;Body weight;Drumstick and thigh muscle weight;
484626264	chr4	30091951	G	A	22.2222	5.55556	11.7647	36.3636	62.5	58.3333	0.0142802	0.109347		ENSGALG00000020233	ENSGALT00000032247	Transcript	upstream_gene_variant	-	-	-	-	-	-	IMPACT=MODIFIER;DISTANCE=1575;STRAND=1;BIOTYPE=protein_coding;CANONICAL=YES;ENSP=ENSGALP00000031612;TREMBL=E1C4F7;UNIPARC=UPI0002C8756A		Visceral fat weight;Average daily gain;Body weight (504 days);Body weight (84 days);Average daily gain;Average daily gain;Egg number;Body weight (42 days);Body weight (336 days);Body weight (21 days);Body weight (168 days);Egg weight;Egg weight;Average daily gain;Body weight (day of first egg);Body weight (day of first egg);Body weight (day of first egg);Age at first egg;Egg weight;Marek's diseas…
50445305	chr1	50445305	C	T	50	37.5	21.0526	89.6552	73.3333	63.1579	0.0262874	0.0959119	RPS19BP1	ENSGALG00000012132	ENSGALT00000037893	Transcript	upstream_gene_variant	-	-	-	-	-	rs14822876	IMPACT=MODIFIER;DISTANCE=3242;STRAND=1;SYMBOL=RPS19BP1;SYMBOL_SOURCE=EntrezGene;BIOTYPE=protein_coding;CANONICAL=YES;ENSP=ENSGALP00000037100;TREMBL=F1NDC9;UNIPARC=UPI0000ECD2CF		Spleen weight;Shank length;Age at first egg;Antibody response to SRBC antigen;Carcass weight;Body weight (140 days);Drumstick and thigh weight;Egg weight;Egg weight;Egg weight;Subcutaneous neck fat weight;Total white fat weight;Visceral fat weight;Shank length;Cingular fat width;Subcutaneous fat thickness;Breast color;Egg weight;Drumstick weight;Egg number;Haugh units;Body weight;Body weight;Shan…
643574269	chr7	4291106	A	C	73.3333	81.25	80	43.75	33.3333	40	0.000560317	0.102228	ABCA12	ENSGALG00000003553	ENSGALT00000005620	Transcript	upstream_gene_variant	-	-	-	-	-	-	IMPACT=MODIFIER;DISTANCE=2313;STRAND=-1;SYMBOL=ABCA12;SYMBOL_SOURCE=HGNC;HGNC_ID=HGNC:14637;BIOTYPE=protein_coding;CANONICAL=YES;ENSP=ENSGALP00000005610;TREMBL=E1C7T0;UNIPARC=UPI0002C86793		Body weight;Body weight;Body weight;Body weight;Body weight;Breast muscle weight;Drumstick muscle weight;Carcass weight;Drumstick weight;Thigh weight;Thigh muscle weight;Wing weight;Average daily gain;Body weight;Drumstick and thigh muscle weight;Drumstick and thigh muscle weight;Fat distribution;Skin fat weight;Abdominal fat weight;Body weight (200 days);Body weight (112 days);Abdominal fat weig…
929117573	chrZ	8445729	T	C	77.7778	33.3333	71.4286	100	100	100	0.0477689	0.125733	gga-mir-6649	ENSGALG00000025775	ENSGALT00000043337	Transcript	upstream_gene_variant	-	-	-	-	-	rs316694734	IMPACT=MODIFIER;DISTANCE=1403;STRAND=-1;SYMBOL=gga-mir-6649;SYMBOL_SOURCE=miRBase;BIOTYPE=miRNA;CANONICAL=YES
931885518	chrZ	11213674	A	G	41.6667	16.6667	12.5	68.75	72.7273	46.6667	0.0326742	0.132661		ENSGALG00000003605	ENSGALT00000005708	Transcript	upstream_gene_variant	-	-	-	-	-	rs314325107	IMPACT=MODIFIER;DISTANCE=3409;STRAND=1;BIOTYPE=protein_coding;CANONICAL=YES;ENSP=ENSGALP00000005698;TREMBL=F1NJ66;UNIPARC=UPI000240CB12		Egg shell strength;
776137613	chr12	9088318	G	T	63.6364	63.6364	40	16.6667	0	33.3333	0.0347396	0.0950869	COPG1	ENSGALG00000005869	ENSGALT00000009434	Transcript	upstream_gene_variant	-	-	-	-	-	rs315456095	IMPACT=MODIFIER;DISTANCE=2559;STRAND=1;SYMBOL=COPG1;SYMBOL_SOURCE=EntrezGene;BIOTYPE=protein_coding;CANONICAL=YES;ENSP=ENSGALP00000009420;TREMBL=F1NB52;UNIPARC=UPI00003AA8A2		Feather pecking;Body weight;Body weight;Tibia modulus of elasticity;Tibia strain;Tibia stress;Tibia area;Tibia bone mineral content;Egg shell weight;Breast pH;Abdominal fat percentage;Egg shell strength;Back percentage;Breast percentage;Back percentage;Body depth;Abdominal fat percentage;
521761728	chr4	67227415	A	G	88.8889	100	100	54.5455	60	57.1429	0.000630595	0.118739	GUF1	ENSGALG00000014217	ENSGALT00000022989	Transcript	upstream_gene_variant	-	-	-	-	-	rs313116518	IMPACT=MODIFIER;DISTANCE=4;STRAND=-1;SYMBOL=GUF1;SYMBOL_SOURCE=HGNC;HGNC_ID=HGNC:25799;BIOTYPE=protein_coding;CANONICAL=YES;ENSP=ENSGALP00000022947;TREMBL=F1NX95;UNIPARC=UPI00003AD989		Wing weight;Drumstick weight;Drumstick muscle weight;Body temperature;Pectoralis major weight;Growth (42-56 days);Visceral fat weight;Tibia width;Tibia width;Egg shell percentage;Total white fat weight;Egg weight;Egg weight;Humerus bone mineral content;Albumen weight;Egg weight;Egg weight;Egg weight;Egg weight;Short length of egg;Growth (0-14 days);Breast pH;Abdominal fat percentage;Shank length;…
913513264	chr27	4041506	T	C	72.7273	52.9412	57.1429	100	100	100	0.00290592	0.102382	CWC25	ENSGALG00000001624	ENSGALT00000002480	Transcript	upstream_gene_variant	-	-	-	-	-	rs316802438	IMPACT=MODIFIER;DISTANCE=1898;STRAND=-1;SYMBOL=CWC25;SYMBOL_SOURCE=HGNC;HGNC_ID=HGNC:25989;BIOTYPE=protein_coding;CANONICAL=YES;ENSP=ENSGALP00000002477;TREMBL=E1BYR4;UNIPARC=UPI00004499B8		Thigh percentage;Body weight (140 days);Breast muscle weight;Antibody response to SRBC antigen;Carcass weight;Body weight;Wing weight;Carcass weight;Body weight;Humerus area;Humerus length;Glucose level;Shank weight;Body weight;Intramuscular fat;Drumstick and thigh weight;Shank weight percentage;Carcass ash content, dry matter basis;Humerus bone mineral content;Body weight (35 days);Wing weight;T…
883401867	chr21	4381628	T	C	76.9231	100	85.7143	50	50	45.4545	0.00478213	0.102466	NECAP2	ENSGALG00000003745	ENSGALT00000005941	Transcript	upstream_gene_variant	-	-	-	-	-	rs16181384	IMPACT=MODIFIER;DISTANCE=4175;STRAND=1;SYMBOL=NECAP2;SYMBOL_SOURCE=EntrezGene;BIOTYPE=protein_coding;CANONICAL=YES;ENSP=ENSGALP00000005931;TREMBL=F1NN78;UNIPARC=UPI0000449747
655727174	chr7	16444011	C	T	46.1538	71.4286	42.8571	13.3333	0	30	0.0356019	0.120882		ENSGALG00000019647	ENSGALT00000031194	Transcript	upstream_gene_variant	-	-	-	-	-	-	IMPACT=MODIFIER;DISTANCE=4716;STRAND=-1;BIOTYPE=pseudogene;CANONICAL=YES		Body weight;Body weight;Body weight;Body weight;Body weight;Breast muscle weight;Drumstick muscle weight;Carcass weight;Drumstick weight;Thigh weight;Thigh muscle weight;Wing weight;Average daily gain;Body weight;Body weight;Body weight;Body weight (77 days);Body weight (14 days);Shank length;Bone mineral density;Body weight (35 days);Body weight;Body weight;Intestine length;Drumstick and thigh m…
275252734	chr2	79975984	G	A	75	81.8182	45.4545	22.7273	37.5	25	0.0318852	0.100898	ABCA13	ENSGALG00000013079	ENSGALT00000021357	Transcript	upstream_gene_variant	-	-	-	-	-	-	IMPACT=MODIFIER;DISTANCE=4309;STRAND=1;SYMBOL=ABCA13;SYMBOL_SOURCE=HGNC;HGNC_ID=HGNC:14638;BIOTYPE=protein_coding;CANONICAL=YES;ENSP=ENSGALP00000021326;TREMBL=F1NT47;UNIPARC=UPI0002C86BDD		Breast muscle weight;Shank diameter;Subcutaneous neck fat weight;Cloacal bacterial burden after challenge with Salmonella E;Carcass weight;Breast muscle weight;Subcutaneous neck fat weight;Total white fat weight;Visceral fat weight;Liver weight;Body weight (200 days);Body weight (46 days);Body weight (41 days);Body weight (41 days);Body weight (35 days);Body weight (41 days);Body weight (35 days)…
746371623	chr10	18634496	C	G	80	77.7778	90	33.3333	60	37.5	0.0127878	0.113168	CALML4	ENSGALG00000007979	ENSGALT00000012956	Transcript	upstream_gene_variant	-	-	-	-	-	rs312295889	IMPACT=MODIFIER;DISTANCE=2491;STRAND=-1;SYMBOL=CALML4;SYMBOL_SOURCE=EntrezGene;BIOTYPE=protein_coding;CANONICAL=YES;ENSP=ENSGALP00000012941;TREMBL=F1NRU7;UNIPARC=UPI000240BED3		Abdominal fat percentage;Egg shell stiffness;Body weight (41 days);Body weight (35 days);Carcass ash content, dry matter basis;Abdominal fat percentage;Factor Fear;Fear-call latency;Body weight (ascites conditions);Transport loss;Antibody response to SRBC antigen;Egg shell strength;Carcass weight;
59763997	chr1	59763997	A	G	23.0769	16.6667	17.6471	65	46.1538	63.1579	0.00351323	0.099313	IPO8	ENSGALG00000012953	ENSGALT00000021125	Transcript	upstream_gene_variant	-	-	-	-	-	rs315472552	IMPACT=MODIFIER;DISTANCE=1288;STRAND=1;SYMBOL=IPO8;SYMBOL_SOURCE=HGNC;HGNC_ID=HGNC:9853;BIOTYPE=protein_coding;CANONICAL=YES;ENSP=ENSGALP00000021094;TREMBL=F1NPP2;UNIPARC=UPI0002C87548		Spleen weight;Shank length;Age at first egg;Insulin-like growth factor level;Antibody response to SRBC antigen;Cloacal bacterial burden after challenge with Salmonella T;Carcass weight;Body weight (140 days);Drumstick and thigh weight;Body weight;Egg weight;Egg weight;Egg weight;Subcutaneous neck fat weight;Total white fat weight;Visceral fat weight;Shank length;Age at first egg;Age at first egg;…
922909614	chrZ	2237770	G	A	28.5714	42.8571	66.6667	80	100	75	0.0445547	0.10333	SIGLEC15	ENSGALG00000021416	ENSGALT00000034571	Transcript	upstream_gene_variant	-	-	-	-	-	rs315424991	IMPACT=MODIFIER;DISTANCE=4012;STRAND=-1;SYMBOL=SIGLEC15;SYMBOL_SOURCE=HGNC;HGNC_ID=HGNC:27596;BIOTYPE=protein_coding;CANONICAL=YES;ENSP=ENSGALP00000033928;TREMBL=F1NG06;UNIPARC=UPI0002C86CF8
922824173	chrZ	2152329	T	C	35.7143	50	23.0769	66.6667	77.7778	81.25	0.0120476	0.0961192	HAUS1	ENSGALG00000001761	ENSGALT00000002704	Transcript	upstream_gene_variant	-	-	-	-	-	-	IMPACT=MODIFIER;DISTANCE=3908;STRAND=-1;SYMBOL=HAUS1;SYMBOL_SOURCE=Uniprot_gn;BIOTYPE=protein_coding;CANONICAL=YES;ENSP=ENSGALP00000002701;TREMBL=Q5ZJG9;UNIPARC=UPI0000443790
922456519	chrZ	1784675	C	T	21.4286	33.3333	10	53.3333	72.7273	55.5556	0.012875	0.148785	KATNAL2	ENSGALG00000001851	ENSGALT00000002868	Transcript	upstream_gene_variant	-	-	-	-	-	rs313305489	IMPACT=MODIFIER;DISTANCE=2515;STRAND=-1;SYMBOL=KATNAL2;SYMBOL_SOURCE=HGNC;HGNC_ID=HGNC:25387;BIOTYPE=protein_coding;CANONICAL=YES;ENSP=ENSGALP00000002864;TREMBL=E1BZ64;UNIPARC=UPI000240C9E4
922456519	chrZ	1784675	C	T	21.4286	33.3333	10	53.3333	72.7273	55.5556	0.012875	0.148785	PIAS2	ENSGALG00000001843	ENSGALT00000002852	Transcript	upstream_gene_variant	-	-	-	-	-	rs313305489	IMPACT=MODIFIER;DISTANCE=758;STRAND=1;SYMBOL=PIAS2;SYMBOL_SOURCE=Uniprot_gn;BIOTYPE=protein_coding;CANONICAL=YES;ENSP=ENSGALP00000002848;TREMBL=Q5ZIN4;UNIPARC=UPI00003AAC50
827883864	chr15	8015718	C	T	14.2857	25	23.0769	75	41.6667	62.5	0.0192281	0.0945588	DERL3	ENSGALG00000005994	ENSGALT00000038506	Transcript	upstream_gene_variant	-	-	-	-	-	rs317772914	IMPACT=MODIFIER;DISTANCE=925;STRAND=-1;SYMBOL=DERL3;SYMBOL_SOURCE=HGNC;HGNC_ID=HGNC:14236;BIOTYPE=protein_coding;CANONICAL=YES;ENSP=ENSGALP00000037711;TREMBL=Q5ZHP9;UNIPARC=UPI00004439BE		Abdominal fat weight;Abdominal fat percentage;Carcass protein content, dry matter basis;Liver weight;Carcass fat content;Carcass fat content, dry matter basis;Corticosterone response;Tibia breaking force;Humerus bone mineral density;Antibody response to SRBC antigen;Tibia bone mineral density;Humerus bone mineral content;Marek's disease-related traits;Body weight (336 days);Breast muscle weight;L…
915967911	chr28	1286868	C	T	64.2857	75	50	14.2857	25	33.3333	0.0129192	0.104142		ENSGALG00000001948	ENSGALT00000003015	Transcript	upstream_gene_variant	-	-	-	-	-	-	IMPACT=MODIFIER;DISTANCE=2517;STRAND=1;BIOTYPE=protein_coding;CANONICAL=YES;ENSP=ENSGALP00000003011;TREMBL=H9KZ12;UNIPARC=UPI0002C88435
521734112	chr4	67199799	G	A	100	75	66.6667	50	25	50	0.0405454	0.105793	GNPDA2	ENSGALG00000014210	ENSGALT00000022980	Transcript	upstream_gene_variant	-	-	-	-	-	rs15610839	IMPACT=MODIFIER;DISTANCE=1847;STRAND=1;SYMBOL=GNPDA2;SYMBOL_SOURCE=Uniprot_gn;BIOTYPE=protein_coding;CANONICAL=YES;ENSP=ENSGALP00000022938;TREMBL=U5LXR4,E1C878;UNIPARC=UPI0000610F03		Wing weight;Drumstick weight;Drumstick muscle weight;Body temperature;Pectoralis major weight;Growth (42-56 days);Visceral fat weight;Tibia width;Tibia width;Egg shell percentage;Total white fat weight;Egg weight;Egg weight;Humerus bone mineral content;Albumen weight;Egg weight;Egg weight;Egg weight;Egg weight;Short length of egg;Growth (0-14 days);Breast pH;Abdominal fat percentage;Shank length;…
921048615	chrZ	376771	A	G	100	66.6667	85.7143	56.25	33.3333	46.1538	0.0293918	0.103951	FECH	ENSGALG00000003066	ENSGALT00000004841	Transcript	upstream_gene_variant	-	-	-	-	-	rs314004455	IMPACT=MODIFIER;DISTANCE=4183;STRAND=1;SYMBOL=FECH;SYMBOL_SOURCE=EntrezGene;BIOTYPE=protein_coding;CANONICAL=YES;ENSP=ENSGALP00000004832;TREMBL=F1NBT4;UNIPARC=UPI00003AF05C
199262903	chr2	3986153	C	T	18.1818	5.26316	30	70	50	50	0.0164524	0.0946323	CATHB1	ENSGALG00000027490	ENSGALT00000043155	Transcript	upstream_gene_variant	-	-	-	-	-	-	IMPACT=MODIFIER;DISTANCE=841;STRAND=-1;SYMBOL=CATHB1;SYMBOL_SOURCE=EntrezGene;BIOTYPE=protein_coding;CANONICAL=YES;ENSP=ENSGALP00000042265;TREMBL=R4GJF1;UNIPARC=UPI000240B3A8		Antibody response to KLH antigen;Body weight;Body weight;Antibody response to KLH antigen;Insulin-like growth factor level;Body weight;Fear-walk latency;Egg weight;Drumstick and thigh muscle weight;Body weight (112 days);Body weight (test end);Specific gravity;Body slope length;
199262903	chr2	3986153	C	T	18.1818	5.26316	30	70	50	50	0.0164524	0.0946323	CATHL2	ENSGALG00000019696	ENSGALT00000031294	Transcript	upstream_gene_variant	-	-	-	-	-	-	IMPACT=MODIFIER;DISTANCE=2203;STRAND=-1;SYMBOL=CATHL2;SYMBOL_SOURCE=Uniprot_gn;BIOTYPE=protein_coding;CANONICAL=YES;ENSP=ENSGALP00000030658;SWISSPROT=Q2IAL7;TREMBL=C4PFJ8;UNIPARC=UPI0000692160		Antibody response to KLH antigen;Body weight;Body weight;Antibody response to KLH antigen;Insulin-like growth factor level;Body weight;Fear-walk latency;Egg weight;Drumstick and thigh muscle weight;Body weight (112 days);Body weight (test end);Specific gravity;Body slope length;
199262903	chr2	3986153	C	T	18.1818	5.26316	30	70	50	50	0.0164524	0.0946323	TBRG4	ENSGALG00000005600	ENSGALT00000008983	Transcript	upstream_gene_variant	-	-	-	-	-	-	IMPACT=MODIFIER;DISTANCE=3479;STRAND=1;SYMBOL=TBRG4;SYMBOL_SOURCE=HGNC;HGNC_ID=HGNC:17443;BIOTYPE=protein_coding;CANONICAL=YES;ENSP=ENSGALP00000008969;TREMBL=E1C163;UNIPARC=UPI0000447854		Antibody response to KLH antigen;Body weight;Body weight;Antibody response to KLH antigen;Insulin-like growth factor level;Body weight;Fear-walk latency;Egg weight;Drumstick and thigh muscle weight;Body weight (112 days);Body weight (test end);Specific gravity;Body slope length;
223813595	chr2	28536845	G	T	45.4545	64.2857	66.6667	26.6667	20.8333	12.5	0.00786488	0.111178	SOSTDC1	ENSGALG00000010797	ENSGALT00000017559	Transcript	upstream_gene_variant	-	-	-	-	-	rs313338335	IMPACT=MODIFIER;DISTANCE=690;STRAND=-1;SYMBOL=SOSTDC1;SYMBOL_SOURCE=EntrezGene;BIOTYPE=protein_coding;ENSP=ENSGALP00000017538;SWISSPROT=Q6VYA3;UNIPARC=UPI00001BDDB9		Subcutaneous neck fat weight;Subcutaneous neck fat weight;Total white fat weight;Antibody response to KLH antigen;Body weight;Body weight;Haugh units;Haugh units;Marek's disease-related traits;Body weight (42 days);Antibody response to KLH antigen;Insulin-like growth factor level;Insulin level;Body weight;Body weight;Drumstick and thigh muscle weight;
545145278	chr5	394130	G	A	18.75	12.5	15.3846	60	56.25	46.6667	0.00088569	0.101119		ENSGALG00000024418	ENSGALT00000041328	Transcript	upstream_gene_variant	-	-	-	-	-	-	IMPACT=MODIFIER;DISTANCE=2808;STRAND=-1;BIOTYPE=protein_coding;CANONICAL=YES;ENSP=ENSGALP00000040533;TREMBL=H9L3U0;UNIPARC=UPI0000612475
545145278	chr5	394130	G	A	18.75	12.5	15.3846	60	56.25	46.6667	0.00088569	0.101119	LRRC10B	ENSGALG00000018688	ENSGALT00000029533	Transcript	upstream_gene_variant	-	-	-	-	-	-	IMPACT=MODIFIER;DISTANCE=4369;STRAND=-1;SYMBOL=LRRC10B;SYMBOL_SOURCE=HGNC;HGNC_ID=HGNC:37215;BIOTYPE=protein_coding;CANONICAL=YES;ENSP=ENSGALP00000028881;TREMBL=F1NB24;UNIPARC=UPI0002C879B0
59329247	chr1	59329247	C	T	35.7143	66.6667	52.9412	9.09091	30	0	0.0372196	0.100358		ENSGALG00000028377	ENSGALT00000045428	Transcript	upstream_gene_variant	-	-	-	-	-	-	IMPACT=MODIFIER;DISTANCE=2340;STRAND=1;BIOTYPE=protein_coding;CANONICAL=YES;ENSP=ENSGALP00000043164;TREMBL=R4GLS3;UNIPARC=UPI0002C87E20		Spleen weight;Shank length;Age at first egg;Insulin-like growth factor level;Antibody response to SRBC antigen;Cloacal bacterial burden after challenge with Salmonella T;Carcass weight;Body weight (140 days);Drumstick and thigh weight;Body weight;Egg weight;Egg weight;Egg weight;Subcutaneous neck fat weight;Total white fat weight;Visceral fat weight;Shank length;Age at first egg;Age at first egg;…
219278411	chr2	24001661	T	C	42.1053	50	55	8.69565	22.2222	0	0.00660394	0.0968801	PON2	ENSGALG00000009689	ENSGALT00000038023	Transcript	upstream_gene_variant	-	-	-	-	-	rs313172935	IMPACT=MODIFIER;DISTANCE=4935;STRAND=-1;SYMBOL=PON2;SYMBOL_SOURCE=EntrezGene;BIOTYPE=protein_coding;CANONICAL=YES;ENSP=ENSGALP00000037229;TREMBL=F1NCU9;UNIPARC=UPI00003AB9C9		Subcutaneous neck fat weight;Subcutaneous neck fat weight;Total white fat weight;Antibody response to KLH antigen;Body weight;Body weight;Haugh units;Haugh units;Marek's disease-related traits;Body weight (42 days);Antibody response to KLH antigen;Insulin-like growth factor level;Insulin level;Body weight;Body weight;Drumstick and thigh muscle weight;
253304075	chr2	58027325	A	G	75	70.5882	57.8947	37.5	38.0952	11.7647	0.0184625	0.0946396	NRSN1	ENSGALG00000012670	ENSGALT00000020679	Transcript	upstream_gene_variant	-	-	-	-	-	rs314622861	IMPACT=MODIFIER;DISTANCE=2478;STRAND=-1;SYMBOL=NRSN1;SYMBOL_SOURCE=HGNC;HGNC_ID=HGNC:17881;BIOTYPE=protein_coding;CANONICAL=YES;ENSP=ENSGALP00000020650;TREMBL=E1BRH1;UNIPARC=UPI00003ABC46		Breast muscle weight;Subcutaneous neck fat weight;Cloacal bacterial burden after challenge with Salmonella E;Factor Fear;Fear-stand latency;Carcass weight;Breast muscle weight;Body weight (42 days);Subcutaneous neck fat weight;Total white fat weight;Visceral fat weight;Age at first egg;Head percentage;Shank weight percentage;Drumstick and thigh percentage;Breast percentage;Body weight (200 days);…
932063772	chrZ	11391928	G	A	28.5714	33.3333	14.2857	65	63.6364	63.6364	0.00252558	0.127417	C5orf42	ENSGALG00000003631	ENSGALT00000005754	Transcript	upstream_gene_variant	-	-	-	-	-	rs317480725	IMPACT=MODIFIER;DISTANCE=1436;STRAND=-1;SYMBOL=C5orf42;SYMBOL_SOURCE=HGNC;HGNC_ID=HGNC:25801;BIOTYPE=protein_coding;CANONICAL=YES;ENSP=ENSGALP00000005744;TREMBL=E1C4Y0;UNIPARC=UPI0002C878C6
914146923	chr27	4675165	A	G	54.5455	62.5	30.7692	88.8889	75	100	0.031861	0.100204	FKBP10	ENSGALG00000025764	ENSGALT00000045048	Transcript	upstream_gene_variant	-	-	-	-	-	rs312639958	IMPACT=MODIFIER;DISTANCE=3988;STRAND=1;SYMBOL=FKBP10;SYMBOL_SOURCE=HGNC;HGNC_ID=HGNC:18169;BIOTYPE=protein_coding;CANONICAL=YES;ENSP=ENSGALP00000041356;TREMBL=R4GH26;UNIPARC=UPI000240C70C		Thigh percentage;
932065341	chrZ	11393497	C	A	50	75	80	26.087	42.8571	20	0.0283908	0.127417	C5orf42	ENSGALG00000003631	ENSGALT00000005754	Transcript	upstream_gene_variant	-	-	-	-	-	rs316705690	IMPACT=MODIFIER;DISTANCE=3005;STRAND=-1;SYMBOL=C5orf42;SYMBOL_SOURCE=HGNC;HGNC_ID=HGNC:25801;BIOTYPE=protein_coding;CANONICAL=YES;ENSP=ENSGALP00000005744;TREMBL=E1C4Y0;UNIPARC=UPI0002C878C6
699083410	chr8	23555207	G	T	58.3333	66.6667	56.25	16.6667	25	23.5294	0.00069646	0.0982464	MAGOH2	ENSGALG00000010689	ENSGALT00000017388	Transcript	upstream_gene_variant	-	-	-	-	-	rs16643671	IMPACT=MODIFIER;DISTANCE=3508;STRAND=-1;SYMBOL=MAGOH2;SYMBOL_SOURCE=EntrezGene;BIOTYPE=protein_coding;CANONICAL=YES;ENSP=ENSGALP00000017367;SWISSPROT=P50594;UNIPARC=UPI00000FE418		Body weight;Body weight;Egg aftertaste;Wing weight;Breast percentage;Body weight;Egg shell shape;Drumstick and thigh weight;Breast muscle weight;Body weight (504 days);Body weight (168 days);Body weight (84 days);Body weight (42 days);Body weight (21 days);Tibia bone mineral density;Body weight (day of first egg);Body weight (day of first egg);Drumstick muscle weight;Breast muscle weight;Growth (…
917499492	chr28	2818449	C	T	57.1429	41.6667	23.5294	81.25	78.5714	78.5714	0.0165964	0.111784	U6	ENSGALG00000026711	ENSGALT00000028627	Transcript	upstream_gene_variant	-	-	-	-	-	rs14306979	IMPACT=MODIFIER;DISTANCE=4315;STRAND=1;SYMBOL=U6;SYMBOL_SOURCE=RFAM;BIOTYPE=snRNA;CANONICAL=YES		Shank length;Breast muscle weight;Body weight;Body weight (504 days);Right ventricular weight as percentage of body weight;Body weight (41 days);Carcass weight;Skin fat weight;Abdominal fat weight;Antibody response to SE (Salmonella enteritidis);Antibody response to E. coli;Average daily gain;Tibia cortex width;Skin fat weight;Abdominal fat weight;Abdominal fat weight;Abdominal fat percentage;
599753066	chr5	55001918	C	T	27.2727	66.6667	26.087	83.3333	72.7273	80	0.0476332	0.0967829	DACT1	ENSGALG00000012023	ENSGALT00000019620	Transcript	upstream_gene_variant	-	-	-	-	-	rs315056804	IMPACT=MODIFIER;DISTANCE=1888;STRAND=-1;SYMBOL=DACT1;SYMBOL_SOURCE=Uniprot_gn;BIOTYPE=protein_coding;CANONICAL=YES;ENSP=ENSGALP00000019594;TREMBL=C0L7M5,Q1G7H4;UNIPARC=UPI0000D7CFAD		Drumstick and thigh percentage;Abdominal fat weight;Egg shell thickness;Abdominal fat weight;Carcass weight;Drumstick and thigh weight;Receiving feather pecking;Abdominal fat weight;Body weight (140 days);Non-esterified fatty acid level ;Wing weight;Troponin T concentration;Gizzard weight;Egg weight;Shank diameter;Growth (42-63 days);Bone mineral density;Marek's disease-related traits;
655595598	chr7	16312435	G	C	27.2727	23.0769	36.8421	80.9524	72.2222	50	0.0184961	0.0954745	WIPF1	ENSGALG00000009321	ENSGALT00000038663	Transcript	upstream_gene_variant	-	-	-	-	-	rs80736335	IMPACT=MODIFIER;DISTANCE=1471;STRAND=1;SYMBOL=WIPF1;SYMBOL_SOURCE=EntrezGene;BIOTYPE=protein_coding;CANONICAL=YES;ENSP=ENSGALP00000037871;TREMBL=F6R3C4;UNIPARC=UPI00006117C5		Body weight;Body weight;Body weight;Body weight;Body weight;Breast muscle weight;Drumstick muscle weight;Carcass weight;Drumstick weight;Thigh weight;Thigh muscle weight;Wing weight;Average daily gain;Body weight;Body weight;Body weight;Body weight (77 days);Body weight (14 days);Shank length;Bone mineral density;Body weight (35 days);Body weight;Body weight;Intestine length;Drumstick and thigh m…
545001319	chr5	250171	A	G	26.6667	50	33.3333	88.8889	72.7273	64.2857	0.0181683	0.106204	FEN1	ENSGALG00000024076	ENSGALT00000005734	Transcript	upstream_gene_variant	-	-	-	-	-	-	IMPACT=MODIFIER;DISTANCE=2287;STRAND=-1;SYMBOL=FEN1;SYMBOL_SOURCE=Uniprot_gn;BIOTYPE=protein_coding;CANONICAL=YES;ENSP=ENSGALP00000005724;SWISSPROT=Q5ZLN4;UNIPARC=UPI00003ADB2E
743109764	chr10	15372637	C	G	58.8235	55.5556	45.4545	85.7143	90	100	0.00270885	0.0946644	uc_338	ENSGALG00000027522	ENSGALT00000043484	Transcript	upstream_gene_variant	-	-	-	-	-	-	IMPACT=MODIFIER;DISTANCE=2246;STRAND=1;SYMBOL=uc_338;SYMBOL_SOURCE=RFAM;BIOTYPE=misc_RNA;CANONICAL=YES		Abdominal fat percentage;Egg shell stiffness;Transport loss;Antibody response to SRBC antigen;Egg shell strength;Carcass weight;Total mortality;
851977546	chr18	8463177	C	T	93.3333	76.9231	72.7273	40	57.1429	30	0.0188274	0.101094	IRK1	ENSGALG00000004376	ENSGALT00000006978	Transcript	upstream_gene_variant	-	-	-	-	-	rs15830730	IMPACT=MODIFIER;DISTANCE=3887;STRAND=1;SYMBOL=IRK1;SYMBOL_SOURCE=Uniprot_gn;BIOTYPE=protein_coding;CANONICAL=YES;ENSP=ENSGALP00000006967;TREMBL=O42229;UNIPARC=UPI00000FC7FD
908391748	chr26	4249975	C	T	58.8235	60	56.5217	21.4286	21.4286	16.6667	3.37445e-05	0.10195	C26H6ORF106	ENSGALG00000002778	ENSGALT00000004387	Transcript	upstream_gene_variant	-	-	-	-	-	-	IMPACT=MODIFIER;DISTANCE=3890;STRAND=1;SYMBOL=C26H6ORF106;SYMBOL_SOURCE=EntrezGene;BIOTYPE=protein_coding;CANONICAL=YES;ENSP=ENSGALP00000004378;SWISSPROT=Q5F3N9;UNIPARC=UPI00003AC84C		Non-esterified fatty acid level ;Shank weight;Body weight (63 days);Tibia bone mineral density;Tibia breaking force;Haugh units;Marek's disease-related traits;
275256756	chr2	79980006	A	G	58.8235	72.2222	62.5	22.7273	25	30	0.0010468	0.100898	ABCA13	ENSGALG00000013079	ENSGALT00000021357	Transcript	upstream_gene_variant	-	-	-	-	-	-	IMPACT=MODIFIER;DISTANCE=287;STRAND=1;SYMBOL=ABCA13;SYMBOL_SOURCE=HGNC;HGNC_ID=HGNC:14638;BIOTYPE=protein_coding;CANONICAL=YES;ENSP=ENSGALP00000021326;TREMBL=F1NT47;UNIPARC=UPI0002C86BDD		Breast muscle weight;Shank diameter;Subcutaneous neck fat weight;Cloacal bacterial burden after challenge with Salmonella E;Carcass weight;Breast muscle weight;Subcutaneous neck fat weight;Total white fat weight;Visceral fat weight;Liver weight;Body weight (200 days);Body weight (46 days);Body weight (41 days);Body weight (41 days);Body weight (35 days);Body weight (41 days);Body weight (35 days)…
361498513	chr3	17412001	C	G	100	100	100	69.2308	40	75	0.023545	0.103686	HHIPL2	ENSGALG00000009444	ENSGALT00000015374	Transcript	upstream_gene_variant	-	-	-	-	-	rs314156461	IMPACT=MODIFIER;DISTANCE=1491;STRAND=1;SYMBOL=HHIPL2;SYMBOL_SOURCE=HGNC;HGNC_ID=HGNC:25842;BIOTYPE=protein_coding;CANONICAL=YES;ENSP=ENSGALP00000015358;TREMBL=F1NY28;UNIPARC=UPI0000447C1B		Body weight;Body weight;Body weight (35 days);Abdominal fat weight;Abdominal fat percentage;Antibody response to SRBC antigen;Antibody response to KLH antigen;Breast muscle percentage;Average daily gain;Body weight (42 days);Body weight (504 days);Antibody response to BA (Brucella abortus);Age at sexual maturity;Body weight (336 days);Body weight (84 days);Abdominal fat weight;Dressing percentage…
666727205	chr7	27444042	A	T	88.2353	87.5	66.6667	53.3333	33.3333	40	0.0137464	0.0950491	MUC13	ENSGALG00000011806	ENSGALT00000019269	Transcript	upstream_gene_variant	-	-	-	-	-	-	IMPACT=MODIFIER;DISTANCE=2004;STRAND=-1;SYMBOL=MUC13;SYMBOL_SOURCE=HGNC;HGNC_ID=HGNC:7511;BIOTYPE=protein_coding;CANONICAL=YES;ENSP=ENSGALP00000019244;TREMBL=F1NMB2;UNIPARC=UPI0002C87FB7		Body weight;Body weight;Body weight (42 days);Body weight (49 days);Body weight (56 days);Egg shell strength;Abdominal fat weight;Body weight (63 days);Long length of egg;Body weight (70 days);Carcass weight;Body weight (84 days);Breast muscle weight;Body weight (7 days);Marek's disease-related traits;Drumstick and thigh weight;Egg number;Abdominal fat percentage;Body weight;Body weight;Body weig…
991146852	chrZ	70475008	T	C	50	33.3333	14.2857	80	77.7778	55.5556	0.0406752	0.0946662	CKI	ENSGALG00000002022	ENSGALT00000029706	Transcript	upstream_gene_variant	-	-	-	-	-	rs314818271	IMPACT=MODIFIER;DISTANCE=321;STRAND=-1;SYMBOL=CKI;SYMBOL_SOURCE=Uniprot_gn;BIOTYPE=protein_coding;CANONICAL=YES;ENSP=ENSGALP00000029057;TREMBL=Q92074;UNIPARC=UPI00000FC53C
800134359	chr13	13188053	A	C	81.8182	46.1538	50	10	27.2727	25	0.0370382	0.0963607	CNOT6	ENSGALG00000006026	ENSGALT00000009699	Transcript	upstream_gene_variant	-	-	-	-	-	-	IMPACT=MODIFIER;DISTANCE=3943;STRAND=-1;SYMBOL=CNOT6;SYMBOL_SOURCE=HGNC;HGNC_ID=HGNC:14099;BIOTYPE=protein_coding;CANONICAL=YES;ENSP=ENSGALP00000009685;TREMBL=E1C678;UNIPARC=UPI0000449009		Carcass weight;Breast muscle weight;Carcass weight;Breast muscle weight;Body weight (140 days);Drumstick and thigh weight;Humerus width;Average daily gain;Thigh weight;Heart weight;Drumstick muscle weight;Drumstick weight;Body weight;Body weight (42 days);Tibia length;Body weight (84 days);Growth (21-42 days);Body weight (63 days);Body weight (42 days);Body weight (21 days);Body weight (day of fi…
875099806	chr20	10382168	C	G	78.9474	77.2727	100	47.3684	46.1538	47.0588	0.00623472	0.0991262	TPX2	ENSGALG00000006267	ENSGALT00000043409	Transcript	upstream_gene_variant	-	-	-	-	-	rs14278138	IMPACT=MODIFIER;DISTANCE=286;STRAND=1;SYMBOL=TPX2;SYMBOL_SOURCE=EntrezGene;BIOTYPE=protein_coding;CANONICAL=YES;ENSP=ENSGALP00000041031;TREMBL=R4GG69;UNIPARC=UPI0002C86BE6		Body weight (35 days);Body weight (49 days);Body weight;Body weight;Femur torsional strength;Femur torsional strength;Breast pH;
875099806	chr20	10382168	C	G	78.9474	77.2727	100	47.3684	46.1538	47.0588	0.00623472	0.0991262	BCL2L1	ENSGALG00000006211	ENSGALT00000010073	Transcript	upstream_gene_variant	-	-	-	-	-	rs14278138	IMPACT=MODIFIER;DISTANCE=4576;STRAND=-1;SYMBOL=BCL2L1;SYMBOL_SOURCE=EntrezGene;BIOTYPE=protein_coding;ENSP=ENSGALP00000010059;SWISSPROT=Q07816;TREMBL=D2XQ55,Q8UWJ1;UNIPARC=UPI0000126833		Body weight (35 days);Body weight (49 days);Body weight;Body weight;Femur torsional strength;Femur torsional strength;Breast pH;
931588444	chrZ	10916600	G	A	62.5	78.5714	85.7143	15	50	46.1538	0.0416834	0.145831	RANBP3L	ENSGALG00000021304	ENSGALT00000034345	Transcript	upstream_gene_variant	-	-	-	-	-	rs315713044	IMPACT=MODIFIER;DISTANCE=2985;STRAND=-1;SYMBOL=RANBP3L;SYMBOL_SOURCE=HGNC;HGNC_ID=HGNC:26353;BIOTYPE=protein_coding;CANONICAL=YES;ENSP=ENSGALP00000033703;TREMBL=F1NGF7;UNIPARC=UPI0000ECBEBE		Egg shell strength;
914948678	chr28	267635	A	C	16.6667	10.5263	23.5294	47.0588	69.2308	50	0.00819004	0.0960353	FBN3	ENSGALG00000000327	ENSGALT00000000433	Transcript	upstream_gene_variant	-	-	-	-	-	-	IMPACT=MODIFIER;DISTANCE=3913;STRAND=1;SYMBOL=FBN3;SYMBOL_SOURCE=HGNC;HGNC_ID=HGNC:18794;BIOTYPE=protein_coding;CANONICAL=YES;ENSP=ENSGALP00000000432;TREMBL=E1C5P6,Q804J3;UNIPARC=UPI0002C86717
544983663	chr5	232515	T	A	92.3077	100	87.5	50	64.2857	50	0.00301821	0.106204	COR4	ENSGALG00000003613	ENSGALT00000005716	Transcript	upstream_gene_variant	-	-	-	-	-	-	IMPACT=MODIFIER;DISTANCE=4536;STRAND=1;SYMBOL=COR4;SYMBOL_SOURCE=EntrezGene;BIOTYPE=protein_coding;CANONICAL=YES;ENSP=ENSGALP00000005706;TREMBL=F1NTB1;UNIPARC=UPI00003ADB2C
890723762	chr23	819648	G	A	58.8235	66.6667	46.1538	21.4286	0	35	0.0313307	0.101146		ENSGALG00000021812	ENSGALT00000035354	Transcript	upstream_gene_variant	-	-	-	-	-	rs14288162	IMPACT=MODIFIER;DISTANCE=3922;STRAND=1;BIOTYPE=protein_coding;CANONICAL=YES;ENSP=ENSGALP00000034627;TREMBL=F1P432;UNIPARC=UPI0000ECA18F		Feed intake;Antibody response to SRBC antigen;Triglyceride level;Shank growth;Shank length;Shank length;Shank length;Shank length;Body temperature;
194924280	chr1	194924280	T	G	41.6667	41.6667	50	66.6667	100	81.8182	0.0186562	0.0970066	P4HA3	ENSGALG00000017311	ENSGALT00000027975	Transcript	upstream_gene_variant	-	-	-	-	-	rs316179372	IMPACT=MODIFIER;DISTANCE=414;STRAND=-1;SYMBOL=P4HA3;SYMBOL_SOURCE=HGNC;HGNC_ID=HGNC:30135;BIOTYPE=protein_coding;CANONICAL=YES;ENSP=ENSGALP00000027922;TREMBL=F1P527;UNIPARC=UPI000240B483		Body weight;Drip loss;Wing weight;Fear-call latency;Average daily gain;Body weight (168 days);
184977189	chr1	184977189	T	G	32	15.3846	45.4545	73.913	70.8333	63.1579	0.0143829	0.109672	HEPHL1	ENSGALG00000017214	ENSGALT00000027823	Transcript	upstream_gene_variant	-	-	-	-	-	rs316130093	IMPACT=MODIFIER;DISTANCE=2584;STRAND=-1;SYMBOL=HEPHL1;SYMBOL_SOURCE=HGNC;HGNC_ID=HGNC:30477;BIOTYPE=protein_coding;CANONICAL=YES;ENSP=ENSGALP00000027770;TREMBL=F1NY12;UNIPARC=UPI0002C86749		Age at first egg;Body weight;Drip loss;Carcass ash content, dry matter basis;Carcass fat content, dry matter basis;Carcass protein content, dry matter basis;Shank weight percentage;Carcass fat content, dry matter basis;Body weight;Insulin-like growth factor level;Carcass fat content;Body weight;Abdominal fat weight;Growth (112-200 days);Growth (46-112 days);Growth (8-46 days);Growth (1-8 days);Bo…
219283475	chr2	24006725	G	T	62.5	57.1429	84.6154	36.3636	37.5	15.3846	0.0256933	0.0968801	ASB4	ENSGALG00000009691	ENSGALT00000015772	Transcript	upstream_gene_variant	-	-	-	-	-	rs315311895	IMPACT=MODIFIER;DISTANCE=3868;STRAND=1;SYMBOL=ASB4;SYMBOL_SOURCE=HGNC;HGNC_ID=HGNC:16009;BIOTYPE=protein_coding;CANONICAL=YES;ENSP=ENSGALP00000015756;TREMBL=F1NYR3;UNIPARC=UPI0002C87DB3		Subcutaneous neck fat weight;Subcutaneous neck fat weight;Total white fat weight;Antibody response to KLH antigen;Body weight;Body weight;Haugh units;Haugh units;Marek's disease-related traits;Body weight (42 days);Antibody response to KLH antigen;Insulin-like growth factor level;Insulin level;Body weight;Body weight;Drumstick and thigh muscle weight;
331928908	chr2	136652158	T	C	54.5455	73.3333	46.1538	9.09091	35.7143	14.2857	0.0286183	0.0987064	gga-mir-1457	ENSGALG00000025469	ENSGALT00000042382	Transcript	upstream_gene_variant	-	-	-	-	-	rs13762638	IMPACT=MODIFIER;DISTANCE=4087;STRAND=-1;SYMBOL=gga-mir-1457;SYMBOL_SOURCE=miRBase;BIOTYPE=miRNA;CANONICAL=YES		Body weight (test end);Average daily gain;Breast muscle weight;Body weight (63 days);Shank diameter;Shank length;Cloacal bacterial burden after challenge with Salmonella E;Shank weight;Liver weight;Fat distribution;
522395456	chr4	67861143	C	T	27.7778	11.7647	21.4286	46.4286	70.5882	58.8235	0.0102926	0.110473	SHISA3	ENSGALG00000026042	ENSGALT00000043612	Transcript	upstream_gene_variant	-	-	-	-	-	rs312957193	IMPACT=MODIFIER;DISTANCE=4568;STRAND=-1;SYMBOL=SHISA3;SYMBOL_SOURCE=HGNC;HGNC_ID=HGNC:25159;BIOTYPE=protein_coding;CANONICAL=YES;ENSP=ENSGALP00000042135;TREMBL=R4GJ33;UNIPARC=UPI0002C87B7B		Wing weight;Drumstick weight;Drumstick muscle weight;Body temperature;Pectoralis major weight;Growth (42-56 days);Visceral fat weight;Tibia width;Tibia width;Egg shell percentage;Total white fat weight;Egg weight;Egg weight;Humerus bone mineral content;Albumen weight;Egg weight;Egg weight;Egg weight;Egg weight;Short length of egg;Growth (0-14 days);Breast pH;Abdominal fat percentage;Shank length;…
801475339	chr13	14529033	C	T	23.5294	12.5	6.66667	53.8462	63.6364	40	0.0106075	0.0992671	LECT2	ENSGALG00000006323	ENSGALT00000010224	Transcript	upstream_gene_variant	-	-	-	-	-	rs314642900	IMPACT=MODIFIER;DISTANCE=3778;STRAND=1;SYMBOL=LECT2;SYMBOL_SOURCE=EntrezGene;BIOTYPE=protein_coding;CANONICAL=YES;ENSP=ENSGALP00000010210;TREMBL=F1NEF7;UNIPARC=UPI0002C87853		Carcass weight;Breast muscle weight;Carcass weight;Breast muscle weight;Body weight (140 days);Drumstick and thigh weight;Humerus width;Average daily gain;Thigh weight;Heart weight;Drumstick muscle weight;Drumstick weight;Body weight;Body weight (42 days);Tibia length;Body weight (84 days);Growth (21-42 days);Body weight (63 days);Body weight (42 days);Body weight (21 days);Body weight (day of fi…
655594415	chr7	16311252	C	T	54.5455	63.6364	37.5	14.2857	0	26.6667	0.0244519	0.0954745	WIPF1	ENSGALG00000009321	ENSGALT00000038663	Transcript	upstream_gene_variant	-	-	-	-	-	-	IMPACT=MODIFIER;DISTANCE=2654;STRAND=1;SYMBOL=WIPF1;SYMBOL_SOURCE=EntrezGene;BIOTYPE=protein_coding;CANONICAL=YES;ENSP=ENSGALP00000037871;TREMBL=F6R3C4;UNIPARC=UPI00006117C5		Body weight;Body weight;Body weight;Body weight;Body weight;Breast muscle weight;Drumstick muscle weight;Carcass weight;Drumstick weight;Thigh weight;Thigh muscle weight;Wing weight;Average daily gain;Body weight;Body weight;Body weight;Body weight (77 days);Body weight (14 days);Shank length;Bone mineral density;Body weight (35 days);Body weight;Body weight;Intestine length;Drumstick and thigh m…
833476942	chr17	416723	G	A	7.14286	0	33.3333	50	66.6667	38.4615	0.0426533	0.100105	TMEM141	ENSGALG00000009054	ENSGALT00000034208	Transcript	upstream_gene_variant	-	-	-	-	-	rs312389082	IMPACT=MODIFIER;DISTANCE=3391;STRAND=-1;SYMBOL=TMEM141;SYMBOL_SOURCE=HGNC;HGNC_ID=HGNC:28211;BIOTYPE=protein_coding;CANONICAL=YES;ENSP=ENSGALP00000033566;TREMBL=F1NLN6;UNIPARC=UPI0000E811B5
746372312	chr10	18635185	G	A	30	14.2857	11.1111	76.9231	37.5	55.5556	0.0406112	0.113168	CALML4	ENSGALG00000007979	ENSGALT00000012956	Transcript	upstream_gene_variant	-	-	-	-	-	-	IMPACT=MODIFIER;DISTANCE=3180;STRAND=-1;SYMBOL=CALML4;SYMBOL_SOURCE=EntrezGene;BIOTYPE=protein_coding;CANONICAL=YES;ENSP=ENSGALP00000012941;TREMBL=F1NRU7;UNIPARC=UPI000240BED3		Abdominal fat percentage;Egg shell stiffness;Body weight (41 days);Body weight (35 days);Carcass ash content, dry matter basis;Abdominal fat percentage;Factor Fear;Fear-call latency;Body weight (ascites conditions);Transport loss;Antibody response to SRBC antigen;Egg shell strength;Carcass weight;
914948383	chr28	267340	A	G	0	29.4118	30	53.8462	60	60	0.019577	0.0960353	FBN3	ENSGALG00000000327	ENSGALT00000000433	Transcript	upstream_gene_variant	-	-	-	-	-	-	IMPACT=MODIFIER;DISTANCE=4208;STRAND=1;SYMBOL=FBN3;SYMBOL_SOURCE=HGNC;HGNC_ID=HGNC:18794;BIOTYPE=protein_coding;CANONICAL=YES;ENSP=ENSGALP00000000432;TREMBL=E1C5P6,Q804J3;UNIPARC=UPI0002C86717
61233851	chr1	61233851	A	G	6.66667	15.7895	15.3846	61.1111	46.1538	45	0.00310282	0.0975296	CACNA2D4	ENSGALG00000013007	ENSGALT00000037501	Transcript	upstream_gene_variant	-	-	-	-	-	-	IMPACT=MODIFIER;DISTANCE=4315;STRAND=-1;SYMBOL=CACNA2D4;SYMBOL_SOURCE=HGNC;HGNC_ID=HGNC:20202;BIOTYPE=protein_coding;CANONICAL=YES;ENSP=ENSGALP00000036709;TREMBL=F1NL67;UNIPARC=UPI0002C87A1F		Spleen weight;Shank length;Age at first egg;Insulin-like growth factor level;Antibody response to SRBC antigen;Cloacal bacterial burden after challenge with Salmonella T;Carcass weight;Body weight (140 days);Drumstick and thigh weight;Body weight;Egg weight;Egg weight;Egg weight;Subcutaneous neck fat weight;Total white fat weight;Visceral fat weight;Shank length;Age at first egg;Age at first egg;…
921754726	chrZ	1082882	G	A	62.5	50	72.7273	0	33.3333	37.5	0.0482659	0.096043		ENSGALG00000018565	ENSGALT00000029361	Transcript	upstream_gene_variant	-	-	-	-	-	rs313086578	IMPACT=MODIFIER;DISTANCE=778;STRAND=1;BIOTYPE=protein_coding;CANONICAL=YES;ENSP=ENSGALP00000028704;TREMBL=E1C7G3;UNIPARC=UPI0000611E60
921754726	chrZ	1082882	G	A	62.5	50	72.7273	0	33.3333	37.5	0.0482659	0.096043	DYM	ENSGALG00000002677	ENSGALT00000004219	Transcript	upstream_gene_variant	-	-	-	-	-	rs313086578	IMPACT=MODIFIER;DISTANCE=4024;STRAND=1;SYMBOL=DYM;SYMBOL_SOURCE=EntrezGene;BIOTYPE=protein_coding;ENSP=ENSGALP00000004210;SWISSPROT=Q5ZLW3;UNIPARC=UPI000044349C
647170806	chr7	7887643	A	T	91.6667	69.2308	58.3333	40	28.5714	36.3636	0.0213554	0.0995724	TMEFF2	ENSGALG00000007759	ENSGALT00000012579	Transcript	upstream_gene_variant	-	-	-	-	-	rs317858249	IMPACT=MODIFIER;DISTANCE=3745;STRAND=-1;SYMBOL=TMEFF2;SYMBOL_SOURCE=HGNC;HGNC_ID=HGNC:11867;BIOTYPE=protein_coding;CANONICAL=YES;ENSP=ENSGALP00000012565;TREMBL=F1NRB2;UNIPARC=UPI0002C86D5C		Body weight;Body weight;Body weight;Body weight;Body weight;Breast muscle weight;Drumstick muscle weight;Carcass weight;Drumstick weight;Thigh weight;Thigh muscle weight;Wing weight;Average daily gain;Body weight;Body weight;Body weight;Body weight;Body weight;Drumstick and thigh muscle weight;Drumstick and thigh muscle weight;Fat distribution;Skin fat weight;Abdominal fat weight;Heart weight;Bod…
50929330	chr1	50929330	T	C	63.6364	57.1429	36.3636	100	71.4286	100	0.0388838	0.0994419	RPB6	ENSGALG00000012291	ENSGALT00000020084	Transcript	upstream_gene_variant	-	-	-	-	-	rs13865790	IMPACT=MODIFIER;DISTANCE=1760;STRAND=-1;SYMBOL=RPB6;SYMBOL_SOURCE=Uniprot_gn;BIOTYPE=protein_coding;CANONICAL=YES;ENSP=ENSGALP00000020057;TREMBL=Q9PT88;UNIPARC=UPI00000FD2BB		Spleen weight;Shank length;Age at first egg;Antibody response to SRBC antigen;Carcass weight;Body weight (140 days);Drumstick and thigh weight;Egg weight;Egg weight;Egg weight;Subcutaneous neck fat weight;Total white fat weight;Visceral fat weight;Shank length;Cingular fat width;Subcutaneous fat thickness;Breast color;Egg weight;Drumstick weight;Egg number;Haugh units;Body weight;Body weight;Shan…
827885540	chr15	8017394	A	G	80	56.25	70.5882	27.7778	33.3333	31.5789	0.00584115	0.0945588	DERL3	ENSGALG00000005994	ENSGALT00000038506	Transcript	upstream_gene_variant	-	-	-	-	-	rs15022842	IMPACT=MODIFIER;DISTANCE=2601;STRAND=-1;SYMBOL=DERL3;SYMBOL_SOURCE=HGNC;HGNC_ID=HGNC:14236;BIOTYPE=protein_coding;CANONICAL=YES;ENSP=ENSGALP00000037711;TREMBL=Q5ZHP9;UNIPARC=UPI00004439BE		Abdominal fat weight;Abdominal fat percentage;Carcass protein content, dry matter basis;Liver weight;Carcass fat content;Carcass fat content, dry matter basis;Corticosterone response;Tibia breaking force;Humerus bone mineral density;Antibody response to SRBC antigen;Tibia bone mineral density;Humerus bone mineral content;Marek's disease-related traits;Body weight (336 days);Breast muscle weight;L…
914339470	chr27	4867712	A	G	45.4545	55.5556	20	75	90	70	0.0354167	0.141967		ENSGALG00000003345	ENSGALT00000005294	Transcript	upstream_gene_variant	-	-	-	-	-	rs313958517	IMPACT=MODIFIER;DISTANCE=2927;STRAND=-1;BIOTYPE=protein_coding;CANONICAL=YES;ENSP=ENSGALP00000005284;TREMBL=F1NUW4;UNIPARC=UPI000240C700		Thigh percentage;
887317189	chr22	1494172	T	C	61.5385	57.1429	64.2857	7.14286	33.3333	28.5714	0.0103023	0.107832		ENSGALG00000024217	ENSGALT00000040903	Transcript	upstream_gene_variant	-	-	-	-	-	rs15998686	IMPACT=MODIFIER;DISTANCE=2845;STRAND=1;BIOTYPE=protein_coding;CANONICAL=YES;ENSP=ENSGALP00000040108;TREMBL=E1C463;UNIPARC=UPI0000EC9ED0
903081019	chr25	1130385	T	C	50	33.3333	44.4444	100	66.6667	75	0.0271553	0.110344	CRNN	ENSGALG00000027316	ENSGALT00000043073	Transcript	upstream_gene_variant	-	-	-	-	-	rs316239706	IMPACT=MODIFIER;DISTANCE=2495;STRAND=1;SYMBOL=CRNN;SYMBOL_SOURCE=Uniprot_gn;BIOTYPE=protein_coding;CANONICAL=YES;ENSP=ENSGALP00000041244;TREMBL=R4GGS4,A0A023J5T4;UNIPARC=UPI0000E81663
218715672	chr2	23438922	A	T	22.2222	33.3333	45	66.6667	72.7273	75	0.0057026	0.1006	TFPI2	ENSGALG00000009512	ENSGALT00000015485	Transcript	upstream_gene_variant	-	-	-	-	-	-	IMPACT=MODIFIER;DISTANCE=3985;STRAND=-1;SYMBOL=TFPI2;SYMBOL_SOURCE=HGNC;HGNC_ID=HGNC:11761;BIOTYPE=protein_coding;CANONICAL=YES;ENSP=ENSGALP00000015469;TREMBL=E1BVF2;UNIPARC=UPI0002C880AB		Subcutaneous neck fat weight;Subcutaneous neck fat weight;Total white fat weight;Antibody response to KLH antigen;Body weight;Body weight;Haugh units;Haugh units;Marek's disease-related traits;Body weight (42 days);Antibody response to KLH antigen;Insulin-like growth factor level;Insulin level;Body weight;Body weight;Drumstick and thigh muscle weight;
456531431	chr4	1997118	C	T	42.8571	57.1429	61.1111	27.2727	0	20	0.0183224	0.0982988	GLA	ENSGALG00000004948	ENSGALT00000007937	Transcript	upstream_gene_variant	-	-	-	-	-	rs14419158	IMPACT=MODIFIER;DISTANCE=1207;STRAND=1;SYMBOL=GLA;SYMBOL_SOURCE=HGNC;HGNC_ID=HGNC:4296;BIOTYPE=protein_coding;CANONICAL=YES;ENSP=ENSGALP00000007923;TREMBL=E1BT44;UNIPARC=UPI0000E802A0		Shank growth;
799704123	chr13	12757817	T	C	33.3333	17.6471	13.3333	46.6667	60	71.4286	0.0156009	0.0979515	TBC1D9B	ENSGALG00000005856	ENSGALT00000009410	Transcript	upstream_gene_variant	-	-	-	-	-	rs314849470	IMPACT=MODIFIER;DISTANCE=1189;STRAND=1;SYMBOL=TBC1D9B;SYMBOL_SOURCE=HGNC;HGNC_ID=HGNC:29097;BIOTYPE=protein_coding;CANONICAL=YES;ENSP=ENSGALP00000009396;TREMBL=E1C2K7;UNIPARC=UPI0002C86CF2		Carcass weight;Breast muscle weight;Carcass weight;Breast muscle weight;Body weight (140 days);Drumstick and thigh weight;Average daily gain;Thigh weight;Heart weight;Drumstick muscle weight;Drumstick weight;Body weight;Body weight (42 days);Tibia length;Body weight (84 days);Growth (21-42 days);Body weight (63 days);Body weight (42 days);Body weight (21 days);Body weight (day of first egg);Age a…
61119562	chr1	61119562	C	T	50	73.3333	41.1765	20	0	30.7692	0.0450056	0.0974826	chunk-1	ENSGALG00000013008	ENSGALT00000021244	Transcript	upstream_gene_variant	-	-	-	-	-	rs14833892	IMPACT=MODIFIER;DISTANCE=1698;STRAND=1;SYMBOL=chunk-1;SYMBOL_SOURCE=Uniprot_gn;BIOTYPE=protein_coding;CANONICAL=YES;ENSP=ENSGALP00000021213;TREMBL=Q9PW10;UNIPARC=UPI00000FBD23		Spleen weight;Shank length;Age at first egg;Insulin-like growth factor level;Antibody response to SRBC antigen;Cloacal bacterial burden after challenge with Salmonella T;Carcass weight;Body weight (140 days);Drumstick and thigh weight;Body weight;Egg weight;Egg weight;Egg weight;Subcutaneous neck fat weight;Total white fat weight;Visceral fat weight;Shank length;Age at first egg;Age at first egg;…
199268522	chr2	3991772	C	A	45.4545	37.5	41.6667	58.3333	80	100	0.0364135	0.0946323	CATHL1	ENSGALG00000027973	ENSGALT00000045759	Transcript	upstream_gene_variant	-	-	-	-	-	-	IMPACT=MODIFIER;DISTANCE=3874;STRAND=-1;SYMBOL=CATHL1;SYMBOL_SOURCE=Uniprot_gn;BIOTYPE=protein_coding;CANONICAL=YES;ENSP=ENSGALP00000042184;SWISSPROT=Q6QLQ5;TREMBL=C6KEN5,C4PFJ7;UNIPARC=UPI000035D9E5		Antibody response to KLH antigen;Body weight;Body weight;Antibody response to KLH antigen;Insulin-like growth factor level;Body weight;Fear-walk latency;Egg weight;Drumstick and thigh muscle weight;Body weight (112 days);Body weight (test end);Specific gravity;Body slope length;
199268522	chr2	3991772	C	A	45.4545	37.5	41.6667	58.3333	80	100	0.0364135	0.0946323	SNORA5	ENSGALG00000025361	ENSGALT00000042274	Transcript	upstream_gene_variant	-	-	-	-	-	-	IMPACT=MODIFIER;DISTANCE=4430;STRAND=1;SYMBOL=SNORA5;SYMBOL_SOURCE=RFAM;BIOTYPE=snoRNA;CANONICAL=YES		Antibody response to KLH antigen;Body weight;Body weight;Antibody response to KLH antigen;Insulin-like growth factor level;Body weight;Fear-walk latency;Egg weight;Drumstick and thigh muscle weight;Body weight (112 days);Body weight (test end);Specific gravity;Body slope length;
199268522	chr2	3991772	C	A	45.4545	37.5	41.6667	58.3333	80	100	0.0364135	0.0946323	SNORA5	ENSGALG00000025355	ENSGALT00000042268	Transcript	upstream_gene_variant	-	-	-	-	-	-	IMPACT=MODIFIER;DISTANCE=72;STRAND=1;SYMBOL=SNORA5;SYMBOL_SOURCE=RFAM;BIOTYPE=snoRNA;CANONICAL=YES		Antibody response to KLH antigen;Body weight;Body weight;Antibody response to KLH antigen;Insulin-like growth factor level;Body weight;Fear-walk latency;Egg weight;Drumstick and thigh muscle weight;Body weight (112 days);Body weight (test end);Specific gravity;Body slope length;
199268522	chr2	3991772	C	A	45.4545	37.5	41.6667	58.3333	80	100	0.0364135	0.0946323	SNORA5	ENSGALG00000017836	ENSGALT00000028543	Transcript	upstream_gene_variant	-	-	-	-	-	-	IMPACT=MODIFIER;DISTANCE=3661;STRAND=1;SYMBOL=SNORA5;SYMBOL_SOURCE=RFAM;BIOTYPE=snoRNA;CANONICAL=YES		Antibody response to KLH antigen;Body weight;Body weight;Antibody response to KLH antigen;Insulin-like growth factor level;Body weight;Fear-walk latency;Egg weight;Drumstick and thigh muscle weight;Body weight (112 days);Body weight (test end);Specific gravity;Body slope length;
4287239	chr1	4287239	C	T	25	40	55.5556	87.5	66.6667	80	0.0241747	0.100411	GATA3	ENSGALG00000006726	ENSGALT00000010882	Transcript	upstream_gene_variant	-	-	-	-	-	rs313519471	IMPACT=MODIFIER;DISTANCE=1603;STRAND=1;SYMBOL=GATA3;SYMBOL_SOURCE=EntrezGene;BIOTYPE=protein_coding;CANONICAL=YES;ENSP=ENSGALP00000010868;SWISSPROT=P23825;UNIPARC=UPI000012B103		Shank length;Body weight (63 days);Insulin level;Pectoralis major weight;Chest width;Blood cell count (total);Growth (49-56 days);
852943450	chr18	9429081	G	A	42.8571	35.2941	35.7143	85.7143	57.1429	84.6154	0.0172616	0.104778	TSPAN10	ENSGALG00000004525	ENSGALT00000007203	Transcript	upstream_gene_variant	-	-	-	-	-	rs312914491	IMPACT=MODIFIER;DISTANCE=1891;STRAND=-1;SYMBOL=TSPAN10;SYMBOL_SOURCE=HGNC;HGNC_ID=HGNC:29942;BIOTYPE=protein_coding;CANONICAL=YES;ENSP=ENSGALP00000007191;TREMBL=E1BSH0;UNIPARC=UPI00004494C4
458628196	chr4	4093883	C	T	33.3333	41.6667	30	76.9231	91.6667	50	0.0405145	0.0954703	MOSPD1	ENSGALG00000006132	ENSGALT00000009895	Transcript	upstream_gene_variant	-	-	-	-	-	rs16353185	IMPACT=MODIFIER;DISTANCE=2607;STRAND=-1;SYMBOL=MOSPD1;SYMBOL_SOURCE=HGNC;HGNC_ID=HGNC:25235;BIOTYPE=protein_coding;CANONICAL=YES;ENSP=ENSGALP00000009881;TREMBL=F1NE32;UNIPARC=UPI00003AD4A8		Body weight;Body weight;Body weight;Average daily gain;Body weight (84 days);Body weight (42 days);Age at first egg;Shank growth;
643573167	chr7	4290004	A	G	72.7273	76.9231	88.2353	47.0588	27.2727	50	0.011253	0.102228	ABCA12	ENSGALG00000003553	ENSGALT00000005620	Transcript	upstream_gene_variant	-	-	-	-	-	-	IMPACT=MODIFIER;DISTANCE=1211;STRAND=-1;SYMBOL=ABCA12;SYMBOL_SOURCE=HGNC;HGNC_ID=HGNC:14637;BIOTYPE=protein_coding;CANONICAL=YES;ENSP=ENSGALP00000005610;TREMBL=E1C7T0;UNIPARC=UPI0002C86793		Body weight;Body weight;Body weight;Body weight;Body weight;Breast muscle weight;Drumstick muscle weight;Carcass weight;Drumstick weight;Thigh weight;Thigh muscle weight;Wing weight;Average daily gain;Body weight;Drumstick and thigh muscle weight;Drumstick and thigh muscle weight;Fat distribution;Skin fat weight;Abdominal fat weight;Body weight (200 days);Body weight (112 days);Abdominal fat weig…
932065226	chrZ	11393382	A	C	42.8571	28.5714	21.4286	70	63.6364	72.7273	0.00524982	0.127417	C5orf42	ENSGALG00000003631	ENSGALT00000005754	Transcript	upstream_gene_variant	-	-	-	-	-	rs318194896	IMPACT=MODIFIER;DISTANCE=2890;STRAND=-1;SYMBOL=C5orf42;SYMBOL_SOURCE=HGNC;HGNC_ID=HGNC:25801;BIOTYPE=protein_coding;CANONICAL=YES;ENSP=ENSGALP00000005744;TREMBL=E1C4Y0;UNIPARC=UPI0002C878C6
796386176	chr13	9439870	G	A	44.4444	85.7143	50	25	25	16.6667	0.0459098	0.0985568	LMAN2	ENSGALG00000028356	ENSGALT00000043519	Transcript	upstream_gene_variant	-	-	-	-	-	rs316478737	IMPACT=MODIFIER;DISTANCE=2883;STRAND=-1;SYMBOL=LMAN2;SYMBOL_SOURCE=HGNC;HGNC_ID=HGNC:16986;BIOTYPE=protein_coding;CANONICAL=YES;ENSP=ENSGALP00000041057;TREMBL=R4GG92;UNIPARC=UPI0002C86923		Carcass weight;Breast muscle weight;Carcass weight;Breast muscle weight;Drumstick and thigh weight;Average daily gain;Thigh weight;Heart weight;Drumstick muscle weight;Drumstick weight;Body weight;Body weight (42 days);Tibia length;Body weight (84 days);Growth (21-42 days);Body weight (63 days);Body weight (42 days);Body weight (21 days);Body weight (day of first egg);Age at first egg;Age at firs…
796386176	chr13	9439870	G	A	44.4444	85.7143	50	25	25	16.6667	0.0459098	0.0985568		ENSGALG00000003134	ENSGALT00000004953	Transcript	upstream_gene_variant	-	-	-	-	-	rs316478737	IMPACT=MODIFIER;DISTANCE=510;STRAND=-1;BIOTYPE=protein_coding;CANONICAL=YES;ENSP=ENSGALP00000004944;TREMBL=H9KZ58;UNIPARC=UPI0000448FFF		Carcass weight;Breast muscle weight;Carcass weight;Breast muscle weight;Drumstick and thigh weight;Average daily gain;Thigh weight;Heart weight;Drumstick muscle weight;Drumstick weight;Body weight;Body weight (42 days);Tibia length;Body weight (84 days);Growth (21-42 days);Body weight (63 days);Body weight (42 days);Body weight (21 days);Body weight (day of first egg);Age at first egg;Age at firs…
796386176	chr13	9439870	G	A	44.4444	85.7143	50	25	25	16.6667	0.0459098	0.0985568	RGS14	ENSGALG00000003113	ENSGALT00000004915	Transcript	upstream_gene_variant	-	-	-	-	-	rs316478737	IMPACT=MODIFIER;DISTANCE=1182;STRAND=1;SYMBOL=RGS14;SYMBOL_SOURCE=HGNC;HGNC_ID=HGNC:9996;BIOTYPE=protein_coding;CANONICAL=YES;ENSP=ENSGALP00000004906;TREMBL=F1NAM4;UNIPARC=UPI000240C1B7		Carcass weight;Breast muscle weight;Carcass weight;Breast muscle weight;Drumstick and thigh weight;Average daily gain;Thigh weight;Heart weight;Drumstick muscle weight;Drumstick weight;Body weight;Body weight (42 days);Tibia length;Body weight (84 days);Growth (21-42 days);Body weight (63 days);Body weight (42 days);Body weight (21 days);Body weight (day of first egg);Age at first egg;Age at firs…
695998568	chr8	20470365	T	C	61.5385	41.6667	75	100	100	91.6667	0.019862	0.095986	RAD54L	ENSGALG00000010356	ENSGALT00000038354	Transcript	upstream_gene_variant	-	-	-	-	-	rs15927746	IMPACT=MODIFIER;DISTANCE=826;STRAND=1;SYMBOL=RAD54L;SYMBOL_SOURCE=HGNC;HGNC_ID=HGNC:9826;BIOTYPE=protein_coding;CANONICAL=YES;ENSP=ENSGALP00000037559;TREMBL=F1NX31;UNIPARC=UPI0002C88055		Body weight;Body weight;Egg aftertaste;Wing weight;Body weight;Marek's disease-related traits;Egg shell shape;Drumstick and thigh weight;Breast muscle weight;Body weight (504 days);Body weight (168 days);Body weight (84 days);Body weight (42 days);Body weight (21 days);Tibia bone mineral density;Body weight (day of first egg);Body weight (day of first egg);Drumstick muscle weight;Breast muscle we…
599755606	chr5	55004458	A	C	58.3333	63.6364	77.7778	18.1818	18.1818	50	0.0353169	0.0967829	DACT1	ENSGALG00000012023	ENSGALT00000019620	Transcript	upstream_gene_variant	-	-	-	-	-	rs315722573	IMPACT=MODIFIER;DISTANCE=4428;STRAND=-1;SYMBOL=DACT1;SYMBOL_SOURCE=Uniprot_gn;BIOTYPE=protein_coding;CANONICAL=YES;ENSP=ENSGALP00000019594;TREMBL=C0L7M5,Q1G7H4;UNIPARC=UPI0000D7CFAD		Drumstick and thigh percentage;Abdominal fat weight;Egg shell thickness;Abdominal fat weight;Carcass weight;Drumstick and thigh weight;Receiving feather pecking;Abdominal fat weight;Body weight (140 days);Non-esterified fatty acid level ;Wing weight;Troponin T concentration;Gizzard weight;Egg weight;Shank diameter;Growth (42-63 days);Bone mineral density;Marek's disease-related traits;
719366031	chr9	15070584	A	G	80	40	66.6667	100	100	100	0.0325054	0.110383	SLC12A9	ENSGALG00000027283	ENSGALT00000043568	Transcript	upstream_gene_variant	-	-	-	-	-	-	IMPACT=MODIFIER;DISTANCE=2368;STRAND=-1;SYMBOL=SLC12A9;SYMBOL_SOURCE=HGNC;HGNC_ID=HGNC:17435;BIOTYPE=protein_coding;CANONICAL=YES;ENSP=ENSGALP00000043034;TREMBL=R4GLF4;UNIPARC=UPI0002C86CCB		Shank diameter;Body weight (63 days);Average daily gain;Body weight (84 days);Body weight (336 days);Body weight;Antibody response to SRBC antigen;Egg weight;Egg weight;Feed intake;Growth (46-112 days);Body weight (200 days);Abdominal fat weight;Wing weight;
902377729	chr25	427095	C	T	100	87.5	91.6667	71.4286	44.4444	50	0.0137911	0.0976487	NTRK1	ENSGALG00000019019	ENSGALT00000021640	Transcript	upstream_gene_variant	-	-	-	-	-	-	IMPACT=MODIFIER;DISTANCE=2973;STRAND=-1;SYMBOL=NTRK1;SYMBOL_SOURCE=EntrezGene;BIOTYPE=protein_coding;CANONICAL=YES;ENSP=ENSGALP00000021606;TREMBL=H9KZZ1;UNIPARC=UPI0002C86DC9
581856149	chr5	37105001	G	A	100	100	91.6667	78.5714	50	50	0.0191036	0.0947742	VSX2	ENSGALG00000010213	ENSGALT00000016606	Transcript	upstream_gene_variant	-	-	-	-	-	-	IMPACT=MODIFIER;DISTANCE=885;STRAND=1;SYMBOL=VSX2;SYMBOL_SOURCE=EntrezGene;BIOTYPE=protein_coding;CANONICAL=YES;ENSP=ENSGALP00000016587;SWISSPROT=Q9IAL1;UNIPARC=UPI0000128754		Carcass weight;Body weight (140 days);Wing weight;Troponin T concentration;Gizzard weight;Receiving feather pecking;Body weight;Antibody titer to LTA antigen;Abdominal fat percentage;Glucose level;Abdominal fat weight;Egg weight;Breast muscle weight;Egg weight;Shank diameter;Shank length;Egg number;Body depth;Growth (42-63 days);Cloacal bacterial burden after challenge with Salmonella T;Time to a…
50443885	chr1	50443885	T	C	35.2941	22.2222	15.3846	83.3333	50	52.6316	0.0365117	0.0959119	RPS19BP1	ENSGALG00000012132	ENSGALT00000037893	Transcript	upstream_gene_variant	-	-	-	-	-	-	IMPACT=MODIFIER;DISTANCE=4662;STRAND=1;SYMBOL=RPS19BP1;SYMBOL_SOURCE=EntrezGene;BIOTYPE=protein_coding;CANONICAL=YES;ENSP=ENSGALP00000037100;TREMBL=F1NDC9;UNIPARC=UPI0000ECD2CF		Spleen weight;Shank length;Age at first egg;Antibody response to SRBC antigen;Carcass weight;Body weight (140 days);Drumstick and thigh weight;Egg weight;Egg weight;Egg weight;Subcutaneous neck fat weight;Total white fat weight;Visceral fat weight;Shank length;Cingular fat width;Subcutaneous fat thickness;Breast color;Egg weight;Drumstick weight;Egg number;Haugh units;Body weight;Body weight;Shan…
932096335	chrZ	11424491	G	A	55.5556	100	75	37.5	40	40	0.0430914	0.139969	WDR70	ENSGALG00000003708	ENSGALT00000005878	Transcript	upstream_gene_variant	-	-	-	-	-	rs316303285	IMPACT=MODIFIER;DISTANCE=719;STRAND=1;SYMBOL=WDR70;SYMBOL_SOURCE=EntrezGene;BIOTYPE=protein_coding;CANONICAL=YES;ENSP=ENSGALP00000005868;TREMBL=E1C220;UNIPARC=UPI0000449C62
932096335	chrZ	11424491	G	A	55.5556	100	75	37.5	40	40	0.0430914	0.139969	NUP155	ENSGALG00000003688	ENSGALT00000005842	Transcript	upstream_gene_variant	-	-	-	-	-	rs316303285	IMPACT=MODIFIER;DISTANCE=878;STRAND=-1;SYMBOL=NUP155;SYMBOL_SOURCE=HGNC;HGNC_ID=HGNC:8063;BIOTYPE=protein_coding;CANONICAL=YES;ENSP=ENSGALP00000005832;TREMBL=F1NPS0;UNIPARC=UPI0002C88178
748222842	chr11	574626	C	T	87.5	71.4286	79.1667	45	18.1818	61.9048	0.0498047	0.105841	COQ9	ENSGALG00000001184	ENSGALT00000001797	Transcript	upstream_gene_variant	-	-	-	-	-	rs313133966	IMPACT=MODIFIER;DISTANCE=1999;STRAND=-1;SYMBOL=COQ9;SYMBOL_SOURCE=EntrezGene;BIOTYPE=protein_coding;CANONICAL=YES;ENSP=ENSGALP00000001795;TREMBL=F1P310;UNIPARC=UPI0002C8724E		Tibia area;Tibia breaking force;Frequency of defecation;Back percentage;Tibia stress;Chest width;Intestine length;
905246249	chr26	1104476	G	A	87.5	75	81.8182	66.6667	37.5	27.2727	0.0380863	0.113153	LMOD1	ENSGALG00000028721	ENSGALT00000045637	Transcript	upstream_gene_variant	-	-	-	-	-	rs312425389	IMPACT=MODIFIER;DISTANCE=947;STRAND=1;SYMBOL=LMOD1;SYMBOL_SOURCE=HGNC;HGNC_ID=HGNC:6647;BIOTYPE=protein_coding;CANONICAL=YES;ENSP=ENSGALP00000041357;TREMBL=R4GH27;UNIPARC=UPI000240C452		Egg shell color;
905246249	chr26	1104476	G	A	87.5	75	81.8182	66.6667	37.5	27.2727	0.0380863	0.113153	TIMM17A	ENSGALG00000000086	ENSGALT00000000123	Transcript	upstream_gene_variant	-	-	-	-	-	rs312425389	IMPACT=MODIFIER;DISTANCE=1706;STRAND=-1;SYMBOL=TIMM17A;SYMBOL_SOURCE=EntrezGene;BIOTYPE=protein_coding;CANONICAL=YES;ENSP=ENSGALP00000000122;TREMBL=F1NM85;UNIPARC=UPI0000610A33		Egg shell color;
913476281	chr27	4004523	C	T	44.4444	60	57.1429	16.6667	16.6667	15.3846	0.00143054	0.102382	CISD3	ENSGALG00000029107	ENSGALT00000045223	Transcript	upstream_gene_variant	-	-	-	-	-	-	IMPACT=MODIFIER;DISTANCE=2290;STRAND=1;SYMBOL=CISD3;SYMBOL_SOURCE=HGNC;HGNC_ID=HGNC:27578;BIOTYPE=protein_coding;CANONICAL=YES;ENSP=ENSGALP00000042970;TREMBL=R4GL96;UNIPARC=UPI0002C867F5		Thigh percentage;Body weight (140 days);Breast muscle weight;Antibody response to SRBC antigen;Carcass weight;Body weight;Wing weight;Carcass weight;Body weight;Humerus area;Humerus length;Glucose level;Shank weight;Body weight;Intramuscular fat;Drumstick and thigh weight;Shank weight percentage;Carcass ash content, dry matter basis;Humerus bone mineral content;Body weight (35 days);Wing weight;T…
903079136	chr25	1128502	A	G	72.7273	80	66.6667	50	16.6667	40	0.0239171	0.110344	CRNN	ENSGALG00000027316	ENSGALT00000043073	Transcript	upstream_gene_variant	-	-	-	-	-	rs313495754	IMPACT=MODIFIER;DISTANCE=4378;STRAND=1;SYMBOL=CRNN;SYMBOL_SOURCE=Uniprot_gn;BIOTYPE=protein_coding;CANONICAL=YES;ENSP=ENSGALP00000041244;TREMBL=R4GGS4,A0A023J5T4;UNIPARC=UPI0000E81663
276048209	chr2	80771459	G	A	55.5556	40	71.4286	22.2222	15.3846	16.6667	0.0156755	0.107834		ENSGALG00000027137	ENSGALT00000045274	Transcript	upstream_gene_variant	-	-	-	-	-	-	IMPACT=MODIFIER;DISTANCE=1809;STRAND=1;BIOTYPE=miRNA;CANONICAL=YES		Breast muscle weight;Shank diameter;Subcutaneous neck fat weight;Cloacal bacterial burden after challenge with Salmonella E;Carcass weight;Breast muscle weight;Subcutaneous neck fat weight;Total white fat weight;Visceral fat weight;Liver weight;Body weight (200 days);Body weight (46 days);Body weight (41 days);Body weight (41 days);Body weight (35 days);Body weight (41 days);Body weight (35 days)…
276048209	chr2	80771459	G	A	55.5556	40	71.4286	22.2222	15.3846	16.6667	0.0156755	0.107834		ENSGALG00000023084	ENSGALT00000037636	Transcript	upstream_gene_variant	-	-	-	-	-	-	IMPACT=MODIFIER;DISTANCE=647;STRAND=1;BIOTYPE=protein_coding;CANONICAL=YES;ENSP=ENSGALP00000036842;TREMBL=E1C5H3;UNIPARC=UPI0002C8791F		Breast muscle weight;Shank diameter;Subcutaneous neck fat weight;Cloacal bacterial burden after challenge with Salmonella E;Carcass weight;Breast muscle weight;Subcutaneous neck fat weight;Total white fat weight;Visceral fat weight;Liver weight;Body weight (200 days);Body weight (46 days);Body weight (41 days);Body weight (41 days);Body weight (35 days);Body weight (41 days);Body weight (35 days)…
545248115	chr5	496967	G	C	41.6667	66.6667	62.5	83.3333	100	100	0.0169833	0.116835	STX3	ENSGALG00000020514	ENSGALT00000008309	Transcript	upstream_gene_variant	-	-	-	-	-	-	IMPACT=MODIFIER;DISTANCE=1064;STRAND=-1;SYMBOL=STX3;SYMBOL_SOURCE=HGNC;HGNC_ID=HGNC:11438;BIOTYPE=protein_coding;CANONICAL=YES;ENSP=ENSGALP00000008295;TREMBL=H9KZA6;UNIPARC=UPI000240BA78
902328188	chr25	377554	A	G	66.6667	90	69.2308	38.4615	50	25	0.0222144	0.100286	ETV3L	ENSGALG00000027138	ENSGALT00000044892	Transcript	upstream_gene_variant	-	-	-	-	-	-	IMPACT=MODIFIER;DISTANCE=220;STRAND=1;SYMBOL=ETV3L;SYMBOL_SOURCE=HGNC;HGNC_ID=HGNC:33834;BIOTYPE=protein_coding;CANONICAL=YES;ENSP=ENSGALP00000042538;TREMBL=R4GK50;UNIPARC=UPI0002C883FE
925247552	chrZ	4575708	A	G	45.4545	54.5455	55.5556	30.7692	0	12.5	0.0169263	0.0992211		ENSGALG00000026060	ENSGALT00000046198	Transcript	upstream_gene_variant	-	-	-	-	-	-	IMPACT=MODIFIER;DISTANCE=3766;STRAND=1;BIOTYPE=miRNA;CANONICAL=YES
545224834	chr5	473686	C	T	30	66.6667	50	100	71.4286	87.5	0.0496379	0.128002	ZP1	ENSGALG00000013922	ENSGALT00000022568	Transcript	upstream_gene_variant	-	-	-	-	-	-	IMPACT=MODIFIER;DISTANCE=3410;STRAND=-1;SYMBOL=ZP1;SYMBOL_SOURCE=Uniprot_gn;BIOTYPE=protein_coding;CANONICAL=YES;ENSP=ENSGALP00000022528;TREMBL=Q6WV24,H9L0C5;UNIPARC=UPI0002C86B6F
903316148	chr25	1365514	C	T	35.7143	40	75	83.3333	93.75	85.7143	0.0436444	0.104669	FDPS	ENSGALG00000028880	ENSGALT00000044496	Transcript	upstream_gene_variant	-	-	-	-	-	rs14734185	IMPACT=MODIFIER;DISTANCE=2178;STRAND=1;SYMBOL=FDPS;SYMBOL_SOURCE=HGNC;HGNC_ID=HGNC:3631;BIOTYPE=protein_coding;CANONICAL=YES;ENSP=ENSGALP00000043372;TREMBL=R4GMB6;UNIPARC=UPI0002C8770C
458628153	chr4	4093840	A	G	62.5	46.6667	53.8462	11.1111	0	40	0.0431988	0.0954703	MOSPD1	ENSGALG00000006132	ENSGALT00000009895	Transcript	upstream_gene_variant	-	-	-	-	-	-	IMPACT=MODIFIER;DISTANCE=2564;STRAND=-1;SYMBOL=MOSPD1;SYMBOL_SOURCE=HGNC;HGNC_ID=HGNC:25235;BIOTYPE=protein_coding;CANONICAL=YES;ENSP=ENSGALP00000009881;TREMBL=F1NE32;UNIPARC=UPI00003AD4A8		Body weight;Body weight;Body weight;Average daily gain;Body weight (84 days);Body weight (42 days);Age at first egg;Shank growth;
485535685	chr4	31001372	A	T	62.5	40	75	25	27.2727	13.3333	0.0284056	0.103583	SLC10A7	ENSGALG00000010006	ENSGALT00000038572	Transcript	upstream_gene_variant	-	-	-	-	-	rs16384306	IMPACT=MODIFIER;DISTANCE=3889;STRAND=-1;SYMBOL=SLC10A7;SYMBOL_SOURCE=EntrezGene;BIOTYPE=protein_coding;ENSP=ENSGALP00000037779;SWISSPROT=Q5ZJH8;UNIPARC=UPI00003AD695		Visceral fat weight;Tibia width;Average daily gain;Body weight (504 days);Body weight (84 days);Average daily gain;Average daily gain;Egg number;Body weight (42 days);Body weight (336 days);Body weight (21 days);Body weight (168 days);Egg weight;Egg weight;Average daily gain;Body weight (day of first egg);Body weight (day of first egg);Body weight (day of first egg);Age at first egg;Egg weight;Ma…
485535685	chr4	31001372	A	T	62.5	40	75	25	27.2727	13.3333	0.0284056	0.103583	SLC10A7	ENSGALG00000010006	ENSGALT00000038571	Transcript	upstream_gene_variant	-	-	-	-	-	rs16384306	IMPACT=MODIFIER;DISTANCE=3983;STRAND=-1;SYMBOL=SLC10A7;SYMBOL_SOURCE=EntrezGene;BIOTYPE=protein_coding;CANONICAL=YES;ENSP=ENSGALP00000037778;TREMBL=E1BU54;UNIPARC=UPI0000ECC4D4		Visceral fat weight;Tibia width;Average daily gain;Body weight (504 days);Body weight (84 days);Average daily gain;Average daily gain;Egg number;Body weight (42 days);Body weight (336 days);Body weight (21 days);Body weight (168 days);Egg weight;Egg weight;Average daily gain;Body weight (day of first egg);Body weight (day of first egg);Body weight (day of first egg);Age at first egg;Egg weight;Ma…
927743112	chrZ	7071268	C	T	63.1579	76.9231	88.8889	43.75	33.3333	40	0.00971714	0.0969063	AQP3	ENSGALG00000002452	ENSGALT00000003868	Transcript	upstream_gene_variant	-	-	-	-	-	rs315113338	IMPACT=MODIFIER;DISTANCE=2442;STRAND=-1;SYMBOL=AQP3;SYMBOL_SOURCE=HGNC;HGNC_ID=HGNC:636;BIOTYPE=protein_coding;CANONICAL=YES;ENSP=ENSGALP00000003859;TREMBL=F1NWH5;UNIPARC=UPI000240CACE
966171101	chrZ	45499257	A	G	57.1429	87.5	83.3333	33.3333	55.5556	27.2727	0.0437318	0.0966861	SLC27A6	ENSGALG00000000184	ENSGALT00000000240	Transcript	upstream_gene_variant	-	-	-	-	-	-	IMPACT=MODIFIER;DISTANCE=124;STRAND=-1;SYMBOL=SLC27A6;SYMBOL_SOURCE=HGNC;HGNC_ID=HGNC:11000;BIOTYPE=protein_coding;CANONICAL=YES;ENSP=ENSGALP00000000239;TREMBL=F1NS74;UNIPARC=UPI0002C875AB		Egg shell strength;Age at first egg;Marek's disease-related traits;Blood and meat spots;Egg shell thickness;Liver weight;Marek's disease-related traits;Marek's disease-related traits;Marek's disease-related traits;Marek's disease-related traits;Marek's disease-related traits;
903317487	chr25	1366853	C	T	60	66.6667	57.1429	12.5	16.6667	42.8571	0.0197819	0.104669	FDPS	ENSGALG00000028880	ENSGALT00000044496	Transcript	upstream_gene_variant	-	-	-	-	-	-	IMPACT=MODIFIER;DISTANCE=839;STRAND=1;SYMBOL=FDPS;SYMBOL_SOURCE=HGNC;HGNC_ID=HGNC:3631;BIOTYPE=protein_coding;CANONICAL=YES;ENSP=ENSGALP00000043372;TREMBL=R4GMB6;UNIPARC=UPI0002C8770C
915405568	chr28	724525	G	A	35.7143	23.5294	11.1111	53.8462	55.5556	72.7273	0.0161404	0.0976512	SLC1A6	ENSGALG00000000558	ENSGALT00000000776	Transcript	upstream_gene_variant	-	-	-	-	-	rs16209729	IMPACT=MODIFIER;DISTANCE=52;STRAND=-1;SYMBOL=SLC1A6;SYMBOL_SOURCE=HGNC;HGNC_ID=HGNC:10944;BIOTYPE=protein_coding;CANONICAL=YES;ENSP=ENSGALP00000000775;TREMBL=E1C8G2;UNIPARC=UPI0002C87D57
903294476	chr25	1343842	C	T	37.5	44.4444	25	75	80	63.6364	0.00757624	0.116189	NUP210L	ENSGALG00000013529	ENSGALT00000022029	Transcript	upstream_gene_variant	-	-	-	-	-	rs313031209	IMPACT=MODIFIER;DISTANCE=2444;STRAND=1;SYMBOL=NUP210L;SYMBOL_SOURCE=HGNC;HGNC_ID=HGNC:29915;BIOTYPE=protein_coding;CANONICAL=YES;ENSP=ENSGALP00000021990;TREMBL=H9L073;UNIPARC=UPI0002C87FF0
746370692	chr10	18633565	A	G	50	75	75	33.3333	25	30	0.0127539	0.113168	CALML4	ENSGALG00000007979	ENSGALT00000012956	Transcript	upstream_gene_variant	-	-	-	-	-	rs313028785	IMPACT=MODIFIER;DISTANCE=1560;STRAND=-1;SYMBOL=CALML4;SYMBOL_SOURCE=EntrezGene;BIOTYPE=protein_coding;CANONICAL=YES;ENSP=ENSGALP00000012941;TREMBL=F1NRU7;UNIPARC=UPI000240BED3		Abdominal fat percentage;Egg shell stiffness;Body weight (41 days);Body weight (35 days);Carcass ash content, dry matter basis;Abdominal fat percentage;Factor Fear;Fear-call latency;Body weight (ascites conditions);Transport loss;Antibody response to SRBC antigen;Egg shell strength;Carcass weight;
561115404	chr5	16364256	C	T	16.6667	33.3333	22.2222	80	50	53.8462	0.024831	0.0963451	LRRC55	ENSGALG00000029130	ENSGALT00000044127	Transcript	upstream_gene_variant	-	-	-	-	-	-	IMPACT=MODIFIER;DISTANCE=920;STRAND=-1;SYMBOL=LRRC55;SYMBOL_SOURCE=HGNC;HGNC_ID=HGNC:32324;BIOTYPE=protein_coding;CANONICAL=YES;ENSP=ENSGALP00000042410;TREMBL=R4GJT6;UNIPARC=UPI0002C87ACF		Carcass weight;Body weight (63 days);Antibody response to SRBC antigen;Breast muscle weight;Egg weight;Shank diameter;Shank length;Wing percentage;Abdominal fat weight;Body weight;Weight of the front half of the carcass;Conformation score;Drumstick weight;Egg number;Head width;Shank weight;Thigh muscle weight;Growth (46-112 days);Body weight (200 days);Body weight (112 days);
61230159	chr1	61230159	C	A	20	14.2857	30.7692	68.75	50	57.8947	0.00691228	0.0975296	CACNA2D4	ENSGALG00000013007	ENSGALT00000037501	Transcript	upstream_gene_variant	-	-	-	-	-	rs314930421	IMPACT=MODIFIER;DISTANCE=623;STRAND=-1;SYMBOL=CACNA2D4;SYMBOL_SOURCE=HGNC;HGNC_ID=HGNC:20202;BIOTYPE=protein_coding;CANONICAL=YES;ENSP=ENSGALP00000036709;TREMBL=F1NL67;UNIPARC=UPI0002C87A1F		Spleen weight;Shank length;Age at first egg;Insulin-like growth factor level;Antibody response to SRBC antigen;Cloacal bacterial burden after challenge with Salmonella T;Carcass weight;Body weight (140 days);Drumstick and thigh weight;Body weight;Egg weight;Egg weight;Egg weight;Subcutaneous neck fat weight;Total white fat weight;Visceral fat weight;Shank length;Age at first egg;Age at first egg;…
914949242	chr28	268199	G	C	11.7647	7.14286	20	60	33.3333	57.1429	0.0158672	0.0960353	FBN3	ENSGALG00000000327	ENSGALT00000000433	Transcript	upstream_gene_variant	-	-	-	-	-	-	IMPACT=MODIFIER;DISTANCE=3349;STRAND=1;SYMBOL=FBN3;SYMBOL_SOURCE=HGNC;HGNC_ID=HGNC:18794;BIOTYPE=protein_coding;CANONICAL=YES;ENSP=ENSGALP00000000432;TREMBL=E1C5P6,Q804J3;UNIPARC=UPI0002C86717
931415208	chrZ	10743364	C	T	31.8182	0	0	45	56.25	42.1053	0.0314618	0.102508	IL7R	ENSGALG00000013372	ENSGALT00000021816	Transcript	upstream_gene_variant	-	-	-	-	-	rs315215091	IMPACT=MODIFIER;DISTANCE=2555;STRAND=1;SYMBOL=IL7R;SYMBOL_SOURCE=Uniprot_gn;BIOTYPE=protein_coding;CANONICAL=YES;ENSP=ENSGALP00000021778;TREMBL=A1EA95;UNIPARC=UPI000044A53C		Egg shell strength;
50931501	chr1	50931501	T	C	18.1818	20	10	69.2308	33.3333	57.1429	0.0276753	0.0994419	RPB6	ENSGALG00000012291	ENSGALT00000020084	Transcript	upstream_gene_variant	-	-	-	-	-	rs316312678	IMPACT=MODIFIER;DISTANCE=3931;STRAND=-1;SYMBOL=RPB6;SYMBOL_SOURCE=Uniprot_gn;BIOTYPE=protein_coding;CANONICAL=YES;ENSP=ENSGALP00000020057;TREMBL=Q9PT88;UNIPARC=UPI00000FD2BB		Spleen weight;Shank length;Age at first egg;Antibody response to SRBC antigen;Carcass weight;Body weight (140 days);Drumstick and thigh weight;Egg weight;Egg weight;Egg weight;Subcutaneous neck fat weight;Total white fat weight;Visceral fat weight;Shank length;Cingular fat width;Subcutaneous fat thickness;Breast color;Egg weight;Drumstick weight;Egg number;Haugh units;Body weight;Body weight;Shan…
458626230	chr4	4091917	G	A	61.5385	57.1429	54.1667	10	18.1818	33.3333	0.00660109	0.0954703	MOSPD1	ENSGALG00000006132	ENSGALT00000009895	Transcript	upstream_gene_variant	-	-	-	-	-	-	IMPACT=MODIFIER;DISTANCE=641;STRAND=-1;SYMBOL=MOSPD1;SYMBOL_SOURCE=HGNC;HGNC_ID=HGNC:25235;BIOTYPE=protein_coding;CANONICAL=YES;ENSP=ENSGALP00000009881;TREMBL=F1NE32;UNIPARC=UPI00003AD4A8		Body weight;Body weight;Body weight;Average daily gain;Body weight (84 days);Body weight (42 days);Age at first egg;Shank growth;
905146838	chr26	1005065	G	A	27.2727	33.3333	25	71.4286	45.4545	80	0.025507	0.0964257	MYBPH	ENSGALG00000000164	ENSGALT00000040700	Transcript	upstream_gene_variant	-	-	-	-	-	-	IMPACT=MODIFIER;DISTANCE=2669;STRAND=-1;SYMBOL=MYBPH;SYMBOL_SOURCE=EntrezGene;BIOTYPE=protein_coding;CANONICAL=YES;ENSP=ENSGALP00000039903;SWISSPROT=Q05623;TREMBL=E1C597;UNIPARC=UPI0002C8798D
852855100	chr18	9340731	G	A	90	80	85.7143	33.3333	44.4444	66.6667	0.0221642	0.103848	SDK2	ENSGALG00000004464	ENSGALT00000007104	Transcript	upstream_gene_variant	-	-	-	-	-	rs314383217	IMPACT=MODIFIER;DISTANCE=3478;STRAND=-1;SYMBOL=SDK2;SYMBOL_SOURCE=EntrezGene;BIOTYPE=protein_coding;CANONICAL=YES;ENSP=ENSGALP00000007092;TREMBL=F1NSE4;UNIPARC=UPI0002C87859
57963502	chr1	57963502	C	T	27.5862	7.69231	29.0323	66.6667	42.1053	66.6667	0.0257519	0.113019	7	ENSGALG00000012894	ENSGALT00000021029	Transcript	upstream_gene_variant	-	-	-	-	-	rs317358891	IMPACT=MODIFIER;DISTANCE=2802;STRAND=-1;SYMBOL=7.;SYMBOL_SOURCE=Uniprot_gn;BIOTYPE=protein_coding;CANONICAL=YES;ENSP=ENSGALP00000020999;SWISSPROT=P30372;UNIPARC=UPI00001252B0		Spleen weight;Shank length;Age at first egg;Insulin-like growth factor level;Antibody response to SRBC antigen;Cloacal bacterial burden after challenge with Salmonella T;Carcass weight;Body weight (140 days);Drumstick and thigh weight;Body weight;Egg weight;Egg weight;Egg weight;Subcutaneous neck fat weight;Total white fat weight;Visceral fat weight;Shank length;Age at first egg;Age at first egg;…
51553082	chr1	51553082	A	G	92.8571	83.3333	66.6667	27.2727	46.1538	58.3333	0.0352763	0.116942	EIF3D	ENSGALG00000012529	ENSGALT00000020466	Transcript	upstream_gene_variant	-	-	-	-	-	rs80702320	IMPACT=MODIFIER;DISTANCE=2022;STRAND=1;SYMBOL=EIF3D;SYMBOL_SOURCE=HGNC;HGNC_ID=HGNC:3278;BIOTYPE=protein_coding;CANONICAL=YES;ENSP=ENSGALP00000020439;TREMBL=F1NCE1;UNIPARC=UPI00022689C8		Spleen weight;Shank length;Age at first egg;Antibody response to SRBC antigen;Carcass weight;Body weight (140 days);Drumstick and thigh weight;Egg weight;Egg weight;Egg weight;Subcutaneous neck fat weight;Total white fat weight;Visceral fat weight;Shank length;Cingular fat width;Subcutaneous fat thickness;Breast color;Femur bone mineral density;Egg weight;Drumstick weight;Egg number;Haugh units;B…
765554313	chr11	17906097	G	A	17.6471	11.1111	17.6471	60	60	37.5	0.00902696	0.0982445	CTU2	ENSGALG00000006303	ENSGALT00000010192	Transcript	upstream_gene_variant	-	-	-	-	-	rs313495036	IMPACT=MODIFIER;DISTANCE=1586;STRAND=1;SYMBOL=CTU2;SYMBOL_SOURCE=HGNC;HGNC_ID=HGNC:28005;BIOTYPE=protein_coding;CANONICAL=YES;ENSP=ENSGALP00000010178;TREMBL=F1NVI8;UNIPARC=UPI0002C878F7		Body temperature;Breast color;Breast color;Spleen weight;Carcass weight;Carcass weight;Body weight (140 days);Body weight;Body weight;Body weight (40 days);Thigh meat-to-bone ratio;Growth (8-46 days);
746434801	chr10	18697674	A	G	60	100	78.9474	45	42.8571	40	0.0335184	0.0998929	CORO2B	ENSGALG00000008043	ENSGALT00000013051	Transcript	upstream_gene_variant	-	-	-	-	-	rs314886222	IMPACT=MODIFIER;DISTANCE=2251;STRAND=1;SYMBOL=CORO2B;SYMBOL_SOURCE=HGNC;HGNC_ID=HGNC:2256;BIOTYPE=protein_coding;CANONICAL=YES;ENSP=ENSGALP00000013036;TREMBL=E1C2B6;UNIPARC=UPI000240BED1		Abdominal fat percentage;Egg shell stiffness;Body weight (41 days);Body weight (35 days);Carcass ash content, dry matter basis;Abdominal fat percentage;Factor Fear;Fear-call latency;Body weight (ascites conditions);Transport loss;Antibody response to SRBC antigen;Egg shell strength;Carcass weight;
655745798	chr7	16462635	T	C	86.6667	87.5	76.9231	64.2857	35.7143	40	0.0177066	0.120882	OLA1	ENSGALG00000009325	ENSGALT00000015187	Transcript	upstream_gene_variant	-	-	-	-	-	-	IMPACT=MODIFIER;DISTANCE=1039;STRAND=1;SYMBOL=OLA1;SYMBOL_SOURCE=Uniprot_gn;BIOTYPE=protein_coding;CANONICAL=YES;ENSP=ENSGALP00000015171;SWISSPROT=Q5ZM25;UNIPARC=UPI0000443462		Body weight;Body weight;Body weight;Body weight;Body weight;Breast muscle weight;Drumstick muscle weight;Carcass weight;Drumstick weight;Thigh weight;Thigh muscle weight;Wing weight;Average daily gain;Body weight;Body weight;Body weight;Body weight (77 days);Body weight (14 days);Shank length;Bone mineral density;Body weight (35 days);Body weight;Body weight;Intestine length;Drumstick and thigh m…
240267389	chr2	44990639	T	C	66.6667	60	66.6667	46.1538	17.6471	18.75	0.0182616	0.0988285	CCR4	ENSGALG00000011960	ENSGALT00000019505	Transcript	upstream_gene_variant	-	-	-	-	-	-	IMPACT=MODIFIER;DISTANCE=1730;STRAND=1;SYMBOL=CCR4;SYMBOL_SOURCE=HGNC;HGNC_ID=HGNC:1605;BIOTYPE=protein_coding;CANONICAL=YES;ENSP=ENSGALP00000019479;TREMBL=F1NIF4;UNIPARC=UPI0002C86994		Subcutaneous neck fat weight;Cloacal bacterial burden after challenge with Salmonella E;Carcass weight;Breast muscle weight;Body weight (42 days);Subcutaneous neck fat weight;Total white fat weight;Visceral fat weight;Body weight (200 days);Body weight (46 days);Body weight (140 days);Antibody response to KLH antigen;Breast muscle weight;Egg number;Antibody response to KLH antigen;Skin fat weight…
50493376	chr1	50493376	G	A	35.7143	65	53.3333	7.69231	12.5	23.0769	0.0186671	0.106025	MGAT3	ENSGALG00000012146	ENSGALT00000019840	Transcript	upstream_gene_variant	-	-	-	-	-	rs314492528	IMPACT=MODIFIER;DISTANCE=1082;STRAND=-1;SYMBOL=MGAT3;SYMBOL_SOURCE=EntrezGene;BIOTYPE=protein_coding;CANONICAL=YES;ENSP=ENSGALP00000042160;TREMBL=R4GJ57;UNIPARC=UPI0002C881A9		Spleen weight;Shank length;Age at first egg;Antibody response to SRBC antigen;Carcass weight;Body weight (140 days);Drumstick and thigh weight;Egg weight;Egg weight;Egg weight;Subcutaneous neck fat weight;Total white fat weight;Visceral fat weight;Shank length;Cingular fat width;Subcutaneous fat thickness;Breast color;Egg weight;Drumstick weight;Egg number;Haugh units;Body weight;Body weight;Shan…
908391726	chr26	4249953	A	T	50	57.1429	57.1429	25	21.4286	7.14286	0.00344179	0.10195	C26H6ORF106	ENSGALG00000002778	ENSGALT00000004387	Transcript	upstream_gene_variant	-	-	-	-	-	rs16204032	IMPACT=MODIFIER;DISTANCE=3912;STRAND=1;SYMBOL=C26H6ORF106;SYMBOL_SOURCE=EntrezGene;BIOTYPE=protein_coding;CANONICAL=YES;ENSP=ENSGALP00000004378;SWISSPROT=Q5F3N9;UNIPARC=UPI00003AC84C		Non-esterified fatty acid level ;Shank weight;Body weight (63 days);Tibia bone mineral density;Tibia breaking force;Haugh units;Marek's disease-related traits;
883395167	chr21	4374928	G	A	84.2105	72.7273	70	44.4444	38.4615	33.3333	0.00241543	0.102466	FBXO42	ENSGALG00000003731	ENSGALT00000005919	Transcript	upstream_gene_variant	-	-	-	-	-	rs312828300	IMPACT=MODIFIER;DISTANCE=3817;STRAND=-1;SYMBOL=FBXO42;SYMBOL_SOURCE=HGNC;HGNC_ID=HGNC:29249;BIOTYPE=protein_coding;CANONICAL=YES;ENSP=ENSGALP00000005909;TREMBL=E1BQW0;UNIPARC=UPI0002C86679
957072283	chrZ	36400439	A	G	54.5455	47.3684	52.9412	14.2857	16.6667	13.3333	0.000103205	0.0979154	RORB	ENSGALG00000015150	ENSGALT00000024445	Transcript	upstream_gene_variant	-	-	-	-	-	rs316537046	IMPACT=MODIFIER;DISTANCE=1594;STRAND=1;SYMBOL=RORB;SYMBOL_SOURCE=Uniprot_gn;BIOTYPE=protein_coding;CANONICAL=YES;ENSP=ENSGALP00000024399;TREMBL=Q98934;UNIPARC=UPI00000FCEB7		Marek's disease-related traits;Blood and meat spots;Long length of egg;Egg shell thickness;Liver weight;Egg weight;
748693443	chr11	1045227	A	G	100	100	100	66.6667	42.8571	80	0.0275341	0.0991698		ENSGALG00000021451	ENSGALT00000001061	Transcript	upstream_gene_variant	-	-	-	-	-	rs314304368	IMPACT=MODIFIER;DISTANCE=3388;STRAND=-1;BIOTYPE=protein_coding;CANONICAL=YES;ENSP=ENSGALP00000001059;TREMBL=F1N9C1;UNIPARC=UPI0000448D3C		Body weight (140 days);Tibia area;Tibia breaking force;Frequency of defecation;Back percentage;Tibia stress;Chest width;Intestine length;
738513959	chr10	10776832	T	C	27.2727	33.3333	44.4444	57.1429	75	83.3333	0.0162196	0.0986994		ENSGALG00000006036	ENSGALT00000009722	Transcript	upstream_gene_variant	-	-	-	-	-	rs317359379	IMPACT=MODIFIER;DISTANCE=4041;STRAND=-1;BIOTYPE=protein_coding;CANONICAL=YES;ENSP=ENSGALP00000009708;TREMBL=F1NB21;UNIPARC=UPI0002C87078		Transport loss;Antibody response to SRBC antigen;Carcass weight;Breast muscle weight;Chest width;Humerus width;
928147274	chrZ	7475430	A	T	53.3333	85.7143	78.5714	30	50	27.2727	0.0389534	0.101332	KIF24	ENSGALG00000005806	ENSGALT00000044796	Transcript	upstream_gene_variant	-	-	-	-	-	-	IMPACT=MODIFIER;DISTANCE=4451;STRAND=-1;SYMBOL=KIF24;SYMBOL_SOURCE=HGNC;HGNC_ID=HGNC:19916;BIOTYPE=protein_coding;ENSP=ENSGALP00000041911;TREMBL=R4GIH5;UNIPARC=UPI0002C87232
928147274	chrZ	7475430	A	T	53.3333	85.7143	78.5714	30	50	27.2727	0.0389534	0.101332	KIF24	ENSGALG00000005806	ENSGALT00000009323	Transcript	upstream_gene_variant	-	-	-	-	-	-	IMPACT=MODIFIER;DISTANCE=4451;STRAND=-1;SYMBOL=KIF24;SYMBOL_SOURCE=HGNC;HGNC_ID=HGNC:19916;BIOTYPE=protein_coding;CANONICAL=YES;ENSP=ENSGALP00000009309;TREMBL=E1C3D6;UNIPARC=UPI0002C87CC0
485347752	chr4	30813439	T	G	22.2222	27.2727	45.4545	59.0909	61.5385	84.6154	0.0268958	0.098662	LSM6	ENSGALG00000009985	ENSGALT00000016226	Transcript	upstream_gene_variant	-	-	-	-	-	rs316278479	IMPACT=MODIFIER;DISTANCE=631;STRAND=1;SYMBOL=LSM6;SYMBOL_SOURCE=HGNC;HGNC_ID=HGNC:17017;BIOTYPE=protein_coding;CANONICAL=YES;ENSP=ENSGALP00000016207;TREMBL=E1C8T5;UNIPARC=UPI0002C870C9		Visceral fat weight;Tibia width;Average daily gain;Body weight (504 days);Body weight (84 days);Average daily gain;Average daily gain;Egg number;Body weight (42 days);Body weight (336 days);Body weight (21 days);Body weight (168 days);Egg weight;Egg weight;Average daily gain;Body weight (day of first egg);Body weight (day of first egg);Body weight (day of first egg);Age at first egg;Egg weight;Ma…
193567796	chr1	193567796	G	A	88.8889	80	92.3077	60	63.6364	27.2727	0.0387609	0.0970346	ARFIP2	ENSGALG00000017337	ENSGALT00000036378	Transcript	upstream_gene_variant	-	-	-	-	-	-	IMPACT=MODIFIER;DISTANCE=3718;STRAND=1;SYMBOL=ARFIP2;SYMBOL_SOURCE=HGNC;HGNC_ID=HGNC:17160;BIOTYPE=protein_coding;CANONICAL=YES;ENSP=ENSGALP00000035598;TREMBL=E1C4P9;UNIPARC=UPI000240B424		Body weight;Drip loss;Wing weight;Fear-call latency;Average daily gain;Body weight (168 days);
522500608	chr4	67966295	T	C	82.3529	100	100	64.2857	36.3636	71.4286	0.0395206	0.116425	SLC30A9	ENSGALG00000014247	ENSGALT00000023042	Transcript	upstream_gene_variant	-	-	-	-	-	-	IMPACT=MODIFIER;DISTANCE=1526;STRAND=-1;SYMBOL=SLC30A9;SYMBOL_SOURCE=HGNC;HGNC_ID=HGNC:1329;BIOTYPE=protein_coding;CANONICAL=YES;ENSP=ENSGALP00000022999;UNIPARC=UPI0002C86BFA		Wing weight;Drumstick weight;Drumstick muscle weight;Body temperature;Pectoralis major weight;Growth (42-56 days);Visceral fat weight;Tibia width;Tibia width;Egg shell percentage;Total white fat weight;Egg weight;Egg weight;Humerus bone mineral content;Albumen weight;Egg weight;Egg weight;Egg weight;Egg weight;Short length of egg;Growth (0-14 days);Breast pH;Abdominal fat percentage;Shank length;…
908493367	chr26	4351594	A	G	73.3333	87.5	78.5714	57.1429	25	47.0588	0.023837	0.106777		ENSGALG00000025773	ENSGALT00000046175	Transcript	upstream_gene_variant	-	-	-	-	-	rs315701113	IMPACT=MODIFIER;DISTANCE=3869;STRAND=1;BIOTYPE=protein_coding;CANONICAL=YES;ENSP=ENSGALP00000041801;TREMBL=R4GI71;UNIPARC=UPI0002C86E1E		Non-esterified fatty acid level ;Shank weight;Body weight (63 days);Tibia bone mineral density;Tibia breaking force;Haugh units;Marek's disease-related traits;
643573175	chr7	4290012	A	T	60	76.9231	94.1176	46.6667	30.4348	43.75	0.0292182	0.102228	ABCA12	ENSGALG00000003553	ENSGALT00000005620	Transcript	upstream_gene_variant	-	-	-	-	-	-	IMPACT=MODIFIER;DISTANCE=1219;STRAND=-1;SYMBOL=ABCA12;SYMBOL_SOURCE=HGNC;HGNC_ID=HGNC:14637;BIOTYPE=protein_coding;CANONICAL=YES;ENSP=ENSGALP00000005610;TREMBL=E1C7T0;UNIPARC=UPI0002C86793		Body weight;Body weight;Body weight;Body weight;Body weight;Breast muscle weight;Drumstick muscle weight;Carcass weight;Drumstick weight;Thigh weight;Thigh muscle weight;Wing weight;Average daily gain;Body weight;Drumstick and thigh muscle weight;Drumstick and thigh muscle weight;Fat distribution;Skin fat weight;Abdominal fat weight;Body weight (200 days);Body weight (112 days);Abdominal fat weig…
888765965	chr22	2942948	G	A	60	55.5556	38.4615	75	93.75	95.4545	0.0166821	0.0988094	ADD2	ENSGALG00000026948	ENSGALT00000043688	Transcript	upstream_gene_variant	-	-	-	-	-	-	IMPACT=MODIFIER;DISTANCE=4968;STRAND=1;SYMBOL=ADD2;SYMBOL_SOURCE=HGNC;HGNC_ID=HGNC:244;BIOTYPE=protein_coding;CANONICAL=YES;ENSP=ENSGALP00000041907;TREMBL=R4GIH1;UNIPARC=UPI0002C87533
966818045	chrZ	46146201	C	T	15.7895	0	22.2222	66.6667	28.5714	52.9412	0.0470579	0.104625	SNORA13	ENSGALG00000025694	ENSGALT00000042607	Transcript	upstream_gene_variant	-	-	-	-	-	rs313076050	IMPACT=MODIFIER;DISTANCE=2064;STRAND=-1;SYMBOL=SNORA13;SYMBOL_SOURCE=RFAM;BIOTYPE=snoRNA;CANONICAL=YES		Egg shell strength;Age at first egg;Marek's disease-related traits;Blood and meat spots;Egg shell thickness;Liver weight;Marek's disease-related traits;Marek's disease-related traits;Marek's disease-related traits;Marek's disease-related traits;Marek's disease-related traits;
458590752	chr4	4056439	G	A	68.4211	50	60	13.6364	23.0769	31.5789	0.00781137	0.0954703	FAM122A	ENSGALG00000006127	ENSGALT00000009889	Transcript	upstream_gene_variant	-	-	-	-	-	rs16353085	IMPACT=MODIFIER;DISTANCE=3542;STRAND=1;SYMBOL=FAM122A;SYMBOL_SOURCE=EntrezGene;BIOTYPE=protein_coding;CANONICAL=YES;ENSP=ENSGALP00000009875;SWISSPROT=Q5ZLN7;UNIPARC=UPI00004434E2		Body weight;Body weight;Body weight;Average daily gain;Body weight (84 days);Body weight (42 days);Age at first egg;Shank growth;
457460158	chr4	2925845	C	T	50	53.8462	35.2941	90.9091	66.6667	91.6667	0.0211696	0.0972365	PLS3	ENSGALG00000005930	ENSGALT00000009540	Transcript	upstream_gene_variant	-	-	-	-	-	-	IMPACT=MODIFIER;DISTANCE=2997;STRAND=1;SYMBOL=PLS3;SYMBOL_SOURCE=Uniprot_gn;BIOTYPE=protein_coding;CANONICAL=YES;ENSP=ENSGALP00000009526;TREMBL=Q5ZI39;UNIPARC=UPI0000443940		Shank growth;
368782283	chr3	24695771	G	A	50	80	60	100	100	100	0.0141726	0.12463		ENSGALG00000009969	ENSGALT00000016206	Transcript	upstream_gene_variant	-	-	-	-	-	-	IMPACT=MODIFIER;DISTANCE=3626;STRAND=1;BIOTYPE=protein_coding;CANONICAL=YES;ENSP=ENSGALP00000016187;TREMBL=E1C017;UNIPARC=UPI00003ACCA7		Body weight;Body weight;Body weight;Body weight (35 days);Abdominal fat weight;Cholesterol level;Pectoralis major weight;Abdominal fat weight;Abdominal fat percentage;Body weight (41 days);Body weight (35 days);Body weight;Body weight (1 day);Bone mineral density;Tibia bone mineral density;Breast muscle percentage;Average daily gain;Body weight (42 days);Body weight (504 days);Age at sexual matur…
368782283	chr3	24695771	G	A	50	80	60	100	100	100	0.0141726	0.12463	LRPPRC	ENSGALG00000009967	ENSGALT00000016201	Transcript	upstream_gene_variant	-	-	-	-	-	-	IMPACT=MODIFIER;DISTANCE=414;STRAND=-1;SYMBOL=LRPPRC;SYMBOL_SOURCE=HGNC;HGNC_ID=HGNC:15714;BIOTYPE=protein_coding;CANONICAL=YES;ENSP=ENSGALP00000016182;TREMBL=F1NGU3;UNIPARC=UPI0000E80084		Body weight;Body weight;Body weight;Body weight (35 days);Abdominal fat weight;Cholesterol level;Pectoralis major weight;Abdominal fat weight;Abdominal fat percentage;Body weight (41 days);Body weight (35 days);Body weight;Body weight (1 day);Bone mineral density;Tibia bone mineral density;Breast muscle percentage;Average daily gain;Body weight (42 days);Body weight (504 days);Age at sexual matur…
368782283	chr3	24695771	G	A	50	80	60	100	100	100	0.0141726	0.12463	LRPPRC	ENSGALG00000009967	ENSGALT00000038350	Transcript	upstream_gene_variant	-	-	-	-	-	-	IMPACT=MODIFIER;DISTANCE=386;STRAND=-1;SYMBOL=LRPPRC;SYMBOL_SOURCE=HGNC;HGNC_ID=HGNC:15714;BIOTYPE=protein_coding;ENSP=ENSGALP00000037555;TREMBL=F1NX33;UNIPARC=UPI0000ECC815		Body weight;Body weight;Body weight;Body weight (35 days);Abdominal fat weight;Cholesterol level;Pectoralis major weight;Abdominal fat weight;Abdominal fat percentage;Body weight (41 days);Body weight (35 days);Body weight;Body weight (1 day);Bone mineral density;Tibia bone mineral density;Breast muscle percentage;Average daily gain;Body weight (42 days);Body weight (504 days);Age at sexual matur…
696031348	chr8	20503145	T	C	72.7273	66.6667	71.4286	35.7143	23.0769	42.1053	0.00339165	0.0966232	LRRC41	ENSGALG00000010359	ENSGALT00000016866	Transcript	upstream_gene_variant	-	-	-	-	-	rs312847887	IMPACT=MODIFIER;DISTANCE=4521;STRAND=-1;SYMBOL=LRRC41;SYMBOL_SOURCE=HGNC;HGNC_ID=HGNC:16917;BIOTYPE=protein_coding;CANONICAL=YES;ENSP=ENSGALP00000016847;TREMBL=F1NBD2;UNIPARC=UPI0000E80ABF		Body weight;Body weight;Egg aftertaste;Wing weight;Body weight;Marek's disease-related traits;Egg shell shape;Drumstick and thigh weight;Breast muscle weight;Body weight (504 days);Body weight (168 days);Body weight (84 days);Body weight (42 days);Body weight (21 days);Tibia bone mineral density;Body weight (day of first egg);Body weight (day of first egg);Drumstick muscle weight;Breast muscle we…
184724756	chr1	184724756	A	G	20	47.0588	46.1538	86.6667	60	76.4706	0.0359747	0.0976095	CWC15	ENSGALG00000017207	ENSGALT00000027813	Transcript	upstream_gene_variant	-	-	-	-	-	-	IMPACT=MODIFIER;DISTANCE=1961;STRAND=1;SYMBOL=CWC15;SYMBOL_SOURCE=EntrezGene;BIOTYPE=protein_coding;CANONICAL=YES;ENSP=ENSGALP00000027760;TREMBL=E1C8V6;UNIPARC=UPI00003AA163		Age at first egg;Body weight;Drip loss;Carcass ash content, dry matter basis;Carcass fat content, dry matter basis;Carcass protein content, dry matter basis;Shank weight percentage;Carcass fat content, dry matter basis;Body weight;Insulin-like growth factor level;Carcass fat content;Body weight;Abdominal fat weight;Growth (112-200 days);Growth (46-112 days);Growth (8-46 days);Growth (1-8 days);Bo…
484594391	chr4	30060078	C	T	9.09091	20	21.4286	55	62.5	42.8571	0.00613595	0.106609	SMARCA5	ENSGALG00000009913	ENSGALT00000038610	Transcript	upstream_gene_variant	-	-	-	-	-	rs315902202	IMPACT=MODIFIER;DISTANCE=3190;STRAND=1;SYMBOL=SMARCA5;SYMBOL_SOURCE=HGNC;HGNC_ID=HGNC:11101;BIOTYPE=protein_coding;ENSP=ENSGALP00000037818;TREMBL=F1P0A4;UNIPARC=UPI0002C8745F		Visceral fat weight;Average daily gain;Body weight (504 days);Body weight (84 days);Average daily gain;Average daily gain;Egg number;Body weight (42 days);Body weight (336 days);Body weight (21 days);Body weight (168 days);Egg weight;Egg weight;Average daily gain;Body weight (day of first egg);Body weight (day of first egg);Body weight (day of first egg);Age at first egg;Egg weight;Marek's diseas…
484594391	chr4	30060078	C	T	9.09091	20	21.4286	55	62.5	42.8571	0.00613595	0.106609	SMARCA5	ENSGALG00000009913	ENSGALT00000016121	Transcript	upstream_gene_variant	-	-	-	-	-	rs315902202	IMPACT=MODIFIER;DISTANCE=3663;STRAND=1;SYMBOL=SMARCA5;SYMBOL_SOURCE=HGNC;HGNC_ID=HGNC:11101;BIOTYPE=protein_coding;CANONICAL=YES;ENSP=ENSGALP00000016102;TREMBL=E1C0M8;UNIPARC=UPI0002C88192		Visceral fat weight;Average daily gain;Body weight (504 days);Body weight (84 days);Average daily gain;Average daily gain;Egg number;Body weight (42 days);Body weight (336 days);Body weight (21 days);Body weight (168 days);Egg weight;Egg weight;Average daily gain;Body weight (day of first egg);Body weight (day of first egg);Body weight (day of first egg);Age at first egg;Egg weight;Marek's diseas…
484624289	chr4	30089976	C	T	20	6.25	27.2727	50	46.6667	66.6667	0.0137913	0.109347		ENSGALG00000020233	ENSGALT00000032247	Transcript	upstream_gene_variant	-	-	-	-	-	rs312696606	IMPACT=MODIFIER;DISTANCE=3550;STRAND=1;BIOTYPE=protein_coding;CANONICAL=YES;ENSP=ENSGALP00000031612;TREMBL=E1C4F7;UNIPARC=UPI0002C8756A		Visceral fat weight;Average daily gain;Body weight (504 days);Body weight (84 days);Average daily gain;Average daily gain;Egg number;Body weight (42 days);Body weight (336 days);Body weight (21 days);Body weight (168 days);Egg weight;Egg weight;Average daily gain;Body weight (day of first egg);Body weight (day of first egg);Body weight (day of first egg);Age at first egg;Egg weight;Marek's diseas…
852939126	chr18	9424757	C	T	41.6667	28.5714	14.2857	81.8182	62.5	50	0.0396836	0.104778	NPLOC4	ENSGALG00000004583	ENSGALT00000007292	Transcript	upstream_gene_variant	-	-	-	-	-	-	IMPACT=MODIFIER;DISTANCE=2850;STRAND=1;SYMBOL=NPLOC4;SYMBOL_SOURCE=HGNC;HGNC_ID=HGNC:18261;BIOTYPE=protein_coding;CANONICAL=YES;ENSP=ENSGALP00000007280;TREMBL=E1BZJ3;UNIPARC=UPI000240C217
852939126	chr18	9424757	C	T	41.6667	28.5714	14.2857	81.8182	62.5	50	0.0396836	0.104778	CCDC137	ENSGALG00000004505	ENSGALT00000007177	Transcript	upstream_gene_variant	-	-	-	-	-	-	IMPACT=MODIFIER;DISTANCE=3450;STRAND=-1;SYMBOL=CCDC137;SYMBOL_SOURCE=HGNC;HGNC_ID=HGNC:33451;BIOTYPE=protein_coding;CANONICAL=YES;ENSP=ENSGALP00000007165;TREMBL=F1NQ56;UNIPARC=UPI0002C87948
561078506	chr5	16327358	C	G	25	42.8571	20	62.5	71.4286	63.6364	0.0081216	0.0963451		ENSGALG00000007420	ENSGALT00000012004	Transcript	upstream_gene_variant	-	-	-	-	-	rs317858485	IMPACT=MODIFIER;DISTANCE=211;STRAND=-1;BIOTYPE=protein_coding;CANONICAL=YES;ENSP=ENSGALP00000011990;TREMBL=E1C677;UNIPARC=UPI0000E805C5		Carcass weight;Body weight (63 days);Antibody response to SRBC antigen;Breast muscle weight;Shank diameter;Shank length;Wing percentage;Abdominal fat weight;Body weight;Weight of the front half of the carcass;Conformation score;Drumstick weight;Egg number;Head width;Shank weight;Thigh muscle weight;Growth (46-112 days);Body weight (200 days);Body weight (112 days);
922517453	chrZ	1845609	T	C	55.5556	57.1429	40	71.4286	90.9091	100	0.02201	0.148688	ST8SIA5	ENSGALG00000001808	ENSGALT00000034546	Transcript	upstream_gene_variant	-	-	-	-	-	-	IMPACT=MODIFIER;DISTANCE=1368;STRAND=1;SYMBOL=ST8SIA5;SYMBOL_SOURCE=HGNC;HGNC_ID=HGNC:17827;BIOTYPE=protein_coding;ENSP=ENSGALP00000033903;TREMBL=F1NG20;UNIPARC=UPI0002C882C4
903176793	chr25	1226159	A	G	38.8889	18.1818	50	66.6667	70	80	0.0227568	0.100133		ENSGALG00000006229	ENSGALT00000010070	Transcript	upstream_gene_variant	-	-	-	-	-	rs313610440	IMPACT=MODIFIER;DISTANCE=391;STRAND=-1;BIOTYPE=protein_coding;CANONICAL=YES;ENSP=ENSGALP00000010056;TREMBL=H9KZE1;UNIPARC=UPI0002C86999
199148113	chr2	3871363	T	C	61.5385	55.5556	50	21.4286	25	11.1111	0.00238011	0.100707		ENSGALG00000005498	ENSGALT00000008826	Transcript	upstream_gene_variant	-	-	-	-	-	rs313312366	IMPACT=MODIFIER;DISTANCE=920;STRAND=1;BIOTYPE=protein_coding;CANONICAL=YES;ENSP=ENSGALP00000008812;TREMBL=F1NTQ1;UNIPARC=UPI0002C87FB4		Antibody response to KLH antigen;Body weight;Body weight;Antibody response to KLH antigen;Insulin-like growth factor level;Body weight;Fear-walk latency;Egg weight;Drumstick and thigh muscle weight;Body weight (112 days);Body weight (test end);Specific gravity;Body slope length;
930629307	chrZ	9957463	G	T	53.8462	90	54.5455	28.5714	25	35.2941	0.0413364	0.133332	TARS	ENSGALG00000003288	ENSGALT00000005203	Transcript	upstream_gene_variant	-	-	-	-	-	rs16780601	IMPACT=MODIFIER;DISTANCE=3763;STRAND=1;SYMBOL=TARS;SYMBOL_SOURCE=Uniprot_gn;BIOTYPE=protein_coding;CANONICAL=YES;ENSP=ENSGALP00000005194;TREMBL=Q5ZLW1;UNIPARC=UPI000044349D
930277738	chrZ	9605894	T	C	33.3333	29.4118	21.4286	50	80	63.6364	0.0175231	0.131405		ENSGALG00000003168	ENSGALT00000005018	Transcript	upstream_gene_variant	-	-	-	-	-	rs312723666	IMPACT=MODIFIER;DISTANCE=4471;STRAND=-1;SYMBOL=MTMR12;SYMBOL_SOURCE=HGNC;HGNC_ID=HGNC:18191;BIOTYPE=protein_coding;CANONICAL=YES;ENSP=ENSGALP00000005009;TREMBL=F1NQP5;UNIPARC=UPI000240CAD1
199262080	chr2	3985330	T	A	66.6667	50	77.7778	40	20	25	0.0222539	0.0946323	CATHB1	ENSGALG00000027490	ENSGALT00000043155	Transcript	upstream_gene_variant	-	-	-	-	-	-	IMPACT=MODIFIER;DISTANCE=18;STRAND=-1;SYMBOL=CATHB1;SYMBOL_SOURCE=EntrezGene;BIOTYPE=protein_coding;CANONICAL=YES;ENSP=ENSGALP00000042265;TREMBL=R4GJF1;UNIPARC=UPI000240B3A8		Antibody response to KLH antigen;Body weight;Body weight;Antibody response to KLH antigen;Insulin-like growth factor level;Body weight;Fear-walk latency;Egg weight;Drumstick and thigh muscle weight;Body weight (112 days);Body weight (test end);Specific gravity;Body slope length;
199262080	chr2	3985330	T	A	66.6667	50	77.7778	40	20	25	0.0222539	0.0946323	CATHL2	ENSGALG00000019696	ENSGALT00000031294	Transcript	upstream_gene_variant	-	-	-	-	-	-	IMPACT=MODIFIER;DISTANCE=1380;STRAND=-1;SYMBOL=CATHL2;SYMBOL_SOURCE=Uniprot_gn;BIOTYPE=protein_coding;CANONICAL=YES;ENSP=ENSGALP00000030658;SWISSPROT=Q2IAL7;TREMBL=C4PFJ8;UNIPARC=UPI0000692160		Antibody response to KLH antigen;Body weight;Body weight;Antibody response to KLH antigen;Insulin-like growth factor level;Body weight;Fear-walk latency;Egg weight;Drumstick and thigh muscle weight;Body weight (112 days);Body weight (test end);Specific gravity;Body slope length;
199262080	chr2	3985330	T	A	66.6667	50	77.7778	40	20	25	0.0222539	0.0946323	TBRG4	ENSGALG00000005600	ENSGALT00000008983	Transcript	upstream_gene_variant	-	-	-	-	-	-	IMPACT=MODIFIER;DISTANCE=4302;STRAND=1;SYMBOL=TBRG4;SYMBOL_SOURCE=HGNC;HGNC_ID=HGNC:17443;BIOTYPE=protein_coding;CANONICAL=YES;ENSP=ENSGALP00000008969;TREMBL=E1C163;UNIPARC=UPI0000447854		Antibody response to KLH antigen;Body weight;Body weight;Antibody response to KLH antigen;Insulin-like growth factor level;Body weight;Fear-walk latency;Egg weight;Drumstick and thigh muscle weight;Body weight (112 days);Body weight (test end);Specific gravity;Body slope length;
913520420	chr27	4048662	A	C	66.6667	80	42.8571	28.5714	33.3333	18.1818	0.0360452	0.102382	SNORA21	ENSGALG00000017850	ENSGALT00000028557	Transcript	upstream_gene_variant	-	-	-	-	-	-	IMPACT=MODIFIER;DISTANCE=774;STRAND=-1;SYMBOL=SNORA21;SYMBOL_SOURCE=RFAM;BIOTYPE=snoRNA;CANONICAL=YES		Thigh percentage;Body weight (140 days);Breast muscle weight;Antibody response to SRBC antigen;Carcass weight;Body weight;Wing weight;Carcass weight;Body weight;Humerus area;Humerus length;Glucose level;Shank weight;Body weight;Intramuscular fat;Drumstick and thigh weight;Shank weight percentage;Carcass ash content, dry matter basis;Humerus bone mineral content;Body weight (35 days);Wing weight;T…
15073656	chr1	15073656	G	A	86.6667	77.7778	77.7778	50	55.5556	27.2727	0.0163001	0.0966918	C12orf40	ENSGALG00000027157	ENSGALT00000044724	Transcript	upstream_gene_variant	-	-	-	-	-	rs314540510	IMPACT=MODIFIER;DISTANCE=4136;STRAND=-1;SYMBOL=C12orf40;SYMBOL_SOURCE=HGNC;HGNC_ID=HGNC:26846;BIOTYPE=protein_coding;CANONICAL=YES;ENSP=ENSGALP00000042222;TREMBL=R4GJB0;UNIPARC=UPI0002C86D30		Shank length;Antibody response to SRBC antigen;Cingular fat width;Subcutaneous fat thickness;Body weight (63 days);Body weight (70 days);Fear-stand latency;Insulin level;Pectoralis major weight;Chest width;Tibia width;Abdominal fat percentage;Abdominal fat weight;
199252646	chr2	3975896	A	G	30	25	20	70	72.7273	41.6667	0.0243156	0.0946323		ENSGALG00000027175	ENSGALT00000031295	Transcript	upstream_gene_variant	-	-	-	-	-	rs314986906	IMPACT=MODIFIER;DISTANCE=4379;STRAND=1;BIOTYPE=protein_coding;CANONICAL=YES;ENSP=ENSGALP00000030659;TREMBL=G1K357;UNIPARC=UPI0002C87980		Antibody response to KLH antigen;Body weight;Body weight;Antibody response to KLH antigen;Insulin-like growth factor level;Body weight;Fear-walk latency;Egg weight;Drumstick and thigh muscle weight;Body weight (112 days);Body weight (test end);Specific gravity;Body slope length;
199252646	chr2	3975896	A	G	30	25	20	70	72.7273	41.6667	0.0243156	0.0946323		ENSGALG00000027175	ENSGALT00000043703	Transcript	upstream_gene_variant	-	-	-	-	-	rs314986906	IMPACT=MODIFIER;DISTANCE=4379;STRAND=1;BIOTYPE=protein_coding;ENSP=ENSGALP00000041908;TREMBL=R4GIH2,C6KEN5;UNIPARC=UPI0002C87805		Antibody response to KLH antigen;Body weight;Body weight;Antibody response to KLH antigen;Insulin-like growth factor level;Body weight;Fear-walk latency;Egg weight;Drumstick and thigh muscle weight;Body weight (112 days);Body weight (test end);Specific gravity;Body slope length;
645991946	chr7	6708783	A	G	80	56.25	63.6364	29.4118	16.6667	44.4444	0.0268063	0.141066	PCBP3	ENSGALG00000004394	ENSGALT00000007004	Transcript	upstream_gene_variant	-	-	-	-	-	rs316627484	IMPACT=MODIFIER;DISTANCE=2768;STRAND=1;SYMBOL=PCBP3;SYMBOL_SOURCE=HGNC;HGNC_ID=HGNC:8651;BIOTYPE=protein_coding;CANONICAL=YES;ENSP=ENSGALP00000006993;TREMBL=E1BVU6;UNIPARC=UPI0002C87675		Body weight;Body weight;Body weight;Body weight;Body weight;Breast muscle weight;Drumstick muscle weight;Carcass weight;Drumstick weight;Thigh weight;Thigh muscle weight;Wing weight;Average daily gain;Body weight;Body weight;Drumstick and thigh muscle weight;Drumstick and thigh muscle weight;Fat distribution;Skin fat weight;Abdominal fat weight;Body weight (200 days);Body weight (112 days);Abdomi…
983012015	chrZ	62340171	G	A	37.5	41.6667	7.69231	64.7059	71.4286	60	0.0313124	0.100325	HAPLN1	ENSGALG00000015627	ENSGALT00000045959	Transcript	upstream_gene_variant	-	-	-	-	-	rs316054254	IMPACT=MODIFIER;DISTANCE=4574;STRAND=1;SYMBOL=HAPLN1;SYMBOL_SOURCE=EntrezGene;BIOTYPE=protein_coding;CANONICAL=YES;ENSP=ENSGALP00000041828;SWISSPROT=P07354;UNIPARC=UPI0000131BFD		Egg shell strength;Age at first egg;Marek's disease-related traits;Body weight;Body weight;Body weight (168 days);Body weight (21 days);Body weight (42 days);Body weight (84 days);Intestine length;Wing weight;Drumstick weight;Drumstick muscle weight;Body depth;Body weight (day of first egg);Drumstick and thigh muscle weight;Drumstick and thigh muscle weight;Abdominal fat weight;Abdominal fat weig…
834059754	chr17	999535	C	A	7.14286	44.4444	23.0769	71.4286	62.5	50	0.0431671	0.100624	LRRC26	ENSGALG00000008899	ENSGALT00000014472	Transcript	upstream_gene_variant	-	-	-	-	-	-	IMPACT=MODIFIER;DISTANCE=230;STRAND=1;SYMBOL=LRRC26;SYMBOL_SOURCE=HGNC;HGNC_ID=HGNC:31409;BIOTYPE=protein_coding;CANONICAL=YES;ENSP=ENSGALP00000014456;TREMBL=E1BY98;UNIPARC=UPI0000E811CF		Bone mineral content;Bone mineral content;Bursa of Fabricius weight;
655584121	chr7	16300958	G	A	33.3333	20	0	60	40	62.5	0.0388975	0.0954745	CHRNA1	ENSGALG00000009301	ENSGALT00000015138	Transcript	upstream_gene_variant	-	-	-	-	-	-	IMPACT=MODIFIER;DISTANCE=4342;STRAND=1;SYMBOL=CHRNA1;SYMBOL_SOURCE=EntrezGene;BIOTYPE=protein_coding;CANONICAL=YES;ENSP=ENSGALP00000015122;SWISSPROT=P09479;TREMBL=E1BT92;UNIPARC=UPI0002C867C3		Body weight;Body weight;Body weight;Body weight;Body weight;Breast muscle weight;Drumstick muscle weight;Carcass weight;Drumstick weight;Thigh weight;Thigh muscle weight;Wing weight;Average daily gain;Body weight;Body weight;Body weight;Body weight (77 days);Body weight (14 days);Shank length;Bone mineral density;Body weight (35 days);Body weight;Body weight;Intestine length;Drumstick and thigh m…
425000018	chr3	80913506	A	G	37.5	30	31.25	66.6667	76.9231	64.2857	0.0012923	0.100474	gga-mir-6687	ENSGALG00000028454	ENSGALT00000043994	Transcript	upstream_gene_variant	-	-	-	-	-	rs315473297	IMPACT=MODIFIER;DISTANCE=1364;STRAND=-1;SYMBOL=gga-mir-6687;SYMBOL_SOURCE=miRBase;BIOTYPE=miRNA;CANONICAL=YES		Body weight;Body weight;Body weight (63 days);Body weight;Antibody response to SRBC antigen;Egg weight;Body weight;Antibody response to KLH antigen;Body weight;Body weight;Body weight (35 days);Skin fat weight;Body weight (63 days);Body weight (49 days);Leg twisting;Skin fat weight;Growth (1-8 days);Body weight (200 days);Body weight (112 days);Body weight (8 days);Receiving feather pecking;Tibia…
986826228	chrZ	66154384	T	C	66.6667	71.4286	42.8571	100	90	100	0.0183288	0.0961247	C9orf84	ENSGALG00000027341	ENSGALT00000043759	Transcript	upstream_gene_variant	-	-	-	-	-	rs14775675	IMPACT=MODIFIER;DISTANCE=1264;STRAND=1;SYMBOL=C9orf84;SYMBOL_SOURCE=HGNC;HGNC_ID=HGNC:26535;BIOTYPE=protein_coding;CANONICAL=YES;ENSP=ENSGALP00000041787;TREMBL=R4GI60;UNIPARC=UPI0002C869DB		Egg shell strength;Age at first egg;Marek's disease-related traits;
796456949	chr13	9510643	C	G	60	60	80	12.5	28.5714	50	0.0464439	0.10046	DOK3	ENSGALG00000026914	ENSGALT00000043441	Transcript	upstream_gene_variant	-	-	-	-	-	rs14994941	IMPACT=MODIFIER;DISTANCE=1924;STRAND=-1;SYMBOL=DOK3;SYMBOL_SOURCE=EntrezGene;BIOTYPE=protein_coding;CANONICAL=YES;ENSP=ENSGALP00000041481;TREMBL=R4GHD9;UNIPARC=UPI0002C87484		Carcass weight;Breast muscle weight;Carcass weight;Breast muscle weight;Drumstick and thigh weight;Average daily gain;Thigh weight;Heart weight;Drumstick muscle weight;Drumstick weight;Body weight;Body weight (42 days);Tibia length;Body weight (84 days);Growth (21-42 days);Body weight (63 days);Body weight (42 days);Body weight (21 days);Body weight (day of first egg);Age at first egg;Age at firs…
796456949	chr13	9510643	C	G	60	60	80	12.5	28.5714	50	0.0464439	0.10046	PDLIM7	ENSGALG00000026159	ENSGALT00000043107	Transcript	upstream_gene_variant	-	-	-	-	-	rs14994941	IMPACT=MODIFIER;DISTANCE=4623;STRAND=-1;SYMBOL=PDLIM7;SYMBOL_SOURCE=EntrezGene;BIOTYPE=protein_coding;CANONICAL=YES;ENSP=ENSGALP00000042621;TREMBL=R4GKC8;UNIPARC=UPI0002C86637		Carcass weight;Breast muscle weight;Carcass weight;Breast muscle weight;Drumstick and thigh weight;Average daily gain;Thigh weight;Heart weight;Drumstick muscle weight;Drumstick weight;Body weight;Body weight (42 days);Tibia length;Body weight (84 days);Growth (21-42 days);Body weight (63 days);Body weight (42 days);Body weight (21 days);Body weight (day of first egg);Age at first egg;Age at firs…
581856442	chr5	37105294	C	A,T	100	92.8571	100	62.5	50	71.4286	0.00548473	0.0947742	VSX2	ENSGALG00000010213	ENSGALT00000016606	Transcript	upstream_gene_variant	-	-	-	-	-	-	IMPACT=MODIFIER;DISTANCE=592;STRAND=1;SYMBOL=VSX2;SYMBOL_SOURCE=EntrezGene;BIOTYPE=protein_coding;CANONICAL=YES;ENSP=ENSGALP00000016587;SWISSPROT=Q9IAL1;UNIPARC=UPI0000128754		Carcass weight;Body weight (140 days);Wing weight;Troponin T concentration;Gizzard weight;Receiving feather pecking;Body weight;Antibody titer to LTA antigen;Abdominal fat percentage;Glucose level;Abdominal fat weight;Egg weight;Breast muscle weight;Egg weight;Shank diameter;Shank length;Egg number;Body depth;Growth (42-63 days);Cloacal bacterial burden after challenge with Salmonella T;Time to a…
581856442	chr5	37105294	C	A,T	100	92.8571	100	62.5	50	71.4286	0.00548473	0.0947742	VSX2	ENSGALG00000010213	ENSGALT00000016606	Transcript	upstream_gene_variant	-	-	-	-	-	-	IMPACT=MODIFIER;DISTANCE=592;STRAND=1;SYMBOL=VSX2;SYMBOL_SOURCE=EntrezGene;BIOTYPE=protein_coding;CANONICAL=YES;ENSP=ENSGALP00000016587;SWISSPROT=Q9IAL1;UNIPARC=UPI0000128754		Carcass weight;Body weight (140 days);Wing weight;Troponin T concentration;Gizzard weight;Receiving feather pecking;Body weight;Antibody titer to LTA antigen;Abdominal fat percentage;Glucose level;Abdominal fat weight;Egg weight;Breast muscle weight;Egg weight;Shank diameter;Shank length;Egg number;Body depth;Growth (42-63 days);Cloacal bacterial burden after challenge with Salmonella T;Time to a…
309846119	chr2	114569369	T	C	61.1111	40	38.8889	84.2105	86.6667	77.7778	0.0092822	0.101986	PDE7A	ENSGALG00000015516	ENSGALT00000025015	Transcript	upstream_gene_variant	-	-	-	-	-	rs14237577	IMPACT=MODIFIER;DISTANCE=1568;STRAND=-1;SYMBOL=PDE7A;SYMBOL_SOURCE=HGNC;HGNC_ID=HGNC:8791;BIOTYPE=protein_coding;CANONICAL=YES;ENSP=ENSGALP00000024969;TREMBL=F1NR26;UNIPARC=UPI0002C87298		Breast muscle weight;Body weight (63 days);Shank diameter;Shank length;Cloacal bacterial burden after challenge with Salmonella E;Liver weight;Meat color;Feet weight;Body weight;Egg shell strength;Egg shell stiffness;Total ventricular weight as percentage of body weight;Egg shell stiffness;Egg shell stiffness;Egg shell strength;Average daily gain;Body weight (336 days);Body weight (84 days);Body …
729823446	chr10	2086319	G	A	77.7778	53.3333	76.9231	37.5	33.3333	28.5714	0.0126135	0.0979038	CCDC33	ENSGALG00000028855	ENSGALT00000043072	Transcript	upstream_gene_variant	-	-	-	-	-	-	IMPACT=MODIFIER;DISTANCE=1570;STRAND=-1;SYMBOL=CCDC33;SYMBOL_SOURCE=HGNC;HGNC_ID=HGNC:26552;BIOTYPE=protein_coding;CANONICAL=YES;ENSP=ENSGALP00000043316;TREMBL=R4GM65;UNIPARC=UPI0002C878FC		Feather pecking;Spleen weight;
729823446	chr10	2086319	G	A	77.7778	53.3333	76.9231	37.5	33.3333	28.5714	0.0126135	0.0979038	STRA6	ENSGALG00000001449	ENSGALT00000002203	Transcript	upstream_gene_variant	-	-	-	-	-	-	IMPACT=MODIFIER;DISTANCE=3569;STRAND=1;SYMBOL=STRA6;SYMBOL_SOURCE=HGNC;HGNC_ID=HGNC:30650;BIOTYPE=protein_coding;CANONICAL=YES;ENSP=ENSGALP00000002201;TREMBL=F1NSC4;UNIPARC=UPI000240BF8D		Feather pecking;Spleen weight;
799660539	chr13	12714233	G	A	61.5385	43.75	50	0	20	26.6667	0.0192954	0.0978744	RNF130	ENSGALG00000005820	ENSGALT00000009349	Transcript	upstream_gene_variant	-	-	-	-	-	-	IMPACT=MODIFIER;DISTANCE=2101;STRAND=1;SYMBOL=RNF130;SYMBOL_SOURCE=HGNC;HGNC_ID=HGNC:18280;BIOTYPE=protein_coding;CANONICAL=YES;ENSP=ENSGALP00000009335;TREMBL=E1C3B7;UNIPARC=UPI0000E80F3D		Carcass weight;Breast muscle weight;Carcass weight;Breast muscle weight;Body weight (140 days);Drumstick and thigh weight;Average daily gain;Thigh weight;Heart weight;Drumstick muscle weight;Drumstick weight;Body weight;Body weight (42 days);Tibia length;Body weight (84 days);Growth (21-42 days);Body weight (63 days);Body weight (42 days);Body weight (21 days);Body weight (day of first egg);Age a…
520727545	chr4	66193232	T	C	66.6667	50	87.5	33.3333	40	22.2222	0.0395048	0.0970624	CNGA1	ENSGALG00000014136	ENSGALT00000022870	Transcript	upstream_gene_variant	-	-	-	-	-	-	IMPACT=MODIFIER;DISTANCE=1615;STRAND=1;SYMBOL=CNGA1;SYMBOL_SOURCE=EntrezGene;BIOTYPE=protein_coding;CANONICAL=YES;ENSP=ENSGALP00000022830;SWISSPROT=Q90980;UNIPARC=UPI0000127C21		Wing weight;Drumstick weight;Drumstick muscle weight;Body temperature;Pectoralis major weight;Growth (42-56 days);Visceral fat weight;Tibia width;Tibia width;Egg shell percentage;Total white fat weight;Egg weight;Egg weight;Humerus bone mineral content;Albumen weight;Egg weight;Egg weight;Egg weight;Egg weight;Short length of egg;Growth (0-14 days);Breast pH;Abdominal fat percentage;Shank length;…
747234805	chr10	19497678	G	A	62.5	83.3333	57.1429	44.4444	16.6667	33.3333	0.0333569	0.106436	ANPEP	ENSGALG00000027501	ENSGALT00000044858	Transcript	upstream_gene_variant	-	-	-	-	-	rs316045975	IMPACT=MODIFIER;DISTANCE=3603;STRAND=-1;SYMBOL=ANPEP;SYMBOL_SOURCE=EntrezGene;BIOTYPE=protein_coding;CANONICAL=YES;ENSP=ENSGALP00000040682;TREMBL=R4GF99;UNIPARC=UPI0002C87547		Abdominal fat percentage;Egg shell stiffness;Body weight (41 days);Body weight (35 days);Carcass ash content, dry matter basis;Abdominal fat percentage;Factor Fear;Fear-call latency;Body weight (ascites conditions);Transport loss;Antibody response to SRBC antigen;Egg shell strength;Carcass weight;
660843317	chr7	21560154	C	T	50	60	66.6667	18.1818	40	10	0.0237474	0.0946277	INHA	ENSGALG00000011234	ENSGALT00000018323	Transcript	upstream_gene_variant	-	-	-	-	-	rs317448681	IMPACT=MODIFIER;DISTANCE=3472;STRAND=-1;SYMBOL=INHA;SYMBOL_SOURCE=EntrezGene;BIOTYPE=protein_coding;CANONICAL=YES;ENSP=ENSGALP00000018301;SWISSPROT=P43031;UNIPARC=UPI000012D418		Body weight;Body weight;Body weight;Body weight;Body weight;Breast muscle weight;Drumstick muscle weight;Carcass weight;Drumstick weight;Thigh weight;Thigh muscle weight;Wing weight;Breast muscle weight;Drumstick and thigh weight;Egg number;Average daily gain;Body weight;Body weight;Body weight;Body weight (77 days);Body weight (14 days);Body weight (35 days);Body weight;Body weight;Intestine len…
817765990	chr14	13059649	A	G	66.6667	75	85.7143	28.5714	33.3333	57.1429	0.0256578	0.0999966	MYADML2	ENSGALG00000029027	ENSGALT00000045997	Transcript	upstream_gene_variant	-	-	-	-	-	rs312870126	IMPACT=MODIFIER;DISTANCE=2848;STRAND=1;BIOTYPE=protein_coding;CANONICAL=YES;ENSP=ENSGALP00000041603;TREMBL=R4GHQ0;UNIPARC=UPI0002C8691D		Intramuscular fat;Drumstick and thigh weight;Antibody titer to LPS antigen;Antibody titer to LTA antigen;Body weight (140 days);Breast muscle weight;Chest width;Antibody titer to LPS antigen;Egg shell stiffness;Antibody response to KLH antigen;Egg shell stiffness;
883395438	chr21	4375199	G	A	46.1538	40.9091	64.2857	68.75	100	90.9091	0.0364782	0.102466	FBXO42	ENSGALG00000003731	ENSGALT00000005919	Transcript	upstream_gene_variant	-	-	-	-	-	rs13603780	IMPACT=MODIFIER;DISTANCE=4088;STRAND=-1;SYMBOL=FBXO42;SYMBOL_SOURCE=HGNC;HGNC_ID=HGNC:29249;BIOTYPE=protein_coding;CANONICAL=YES;ENSP=ENSGALP00000005909;TREMBL=E1BQW0;UNIPARC=UPI0002C86679
50925636	chr1	50925636	C	T	52.9412	60	60	87.5	100	93.75	0.00110883	0.0994419	C22orf23	ENSGALG00000012293	ENSGALT00000020086	Transcript	upstream_gene_variant	-	-	-	-	-	rs317625216	IMPACT=MODIFIER;DISTANCE=2077;STRAND=1;SYMBOL=C22orf23;SYMBOL_SOURCE=HGNC;HGNC_ID=HGNC:18589;BIOTYPE=protein_coding;CANONICAL=YES;ENSP=ENSGALP00000020059;TREMBL=E1C5L4;UNIPARC=UPI00004472AC		Spleen weight;Shank length;Age at first egg;Antibody response to SRBC antigen;Carcass weight;Body weight (140 days);Drumstick and thigh weight;Egg weight;Egg weight;Egg weight;Subcutaneous neck fat weight;Total white fat weight;Visceral fat weight;Shank length;Cingular fat width;Subcutaneous fat thickness;Breast color;Egg weight;Drumstick weight;Egg number;Haugh units;Body weight;Body weight;Shan…
930629279	chrZ	9957435	A	G	57.1429	84.6154	76.9231	33.3333	33.3333	43.75	0.0153489	0.133332	TARS	ENSGALG00000003288	ENSGALT00000005203	Transcript	upstream_gene_variant	-	-	-	-	-	rs16780600	IMPACT=MODIFIER;DISTANCE=3791;STRAND=1;SYMBOL=TARS;SYMBOL_SOURCE=Uniprot_gn;BIOTYPE=protein_coding;CANONICAL=YES;ENSP=ENSGALP00000005194;TREMBL=Q5ZLW1;UNIPARC=UPI000044349D
838256662	chr17	5196443	T	C	41.3793	60	47.3684	83.3333	88.8889	84.6154	0.00328731	0.0979225	WDR34	ENSGALG00000004702	ENSGALT00000007489	Transcript	upstream_gene_variant	-	-	-	-	-	rs316139234	IMPACT=MODIFIER;DISTANCE=2746;STRAND=-1;SYMBOL=WDR34;SYMBOL_SOURCE=HGNC;HGNC_ID=HGNC:28296;BIOTYPE=protein_coding;CANONICAL=YES;ENSP=ENSGALP00000007477;TREMBL=F1NIH1;UNIPARC=UPI0000ECA640		Troponin T concentration;Body weight;Feather pecking;
61116923	chr1	61116923	G	A	54.5455	40	61.5385	23.5294	15.3846	9.09091	0.00902176	0.0974826	chunk-1	ENSGALG00000013008	ENSGALT00000021244	Transcript	upstream_gene_variant	-	-	-	-	-	rs315249654	IMPACT=MODIFIER;DISTANCE=4337;STRAND=1;SYMBOL=chunk-1;SYMBOL_SOURCE=Uniprot_gn;BIOTYPE=protein_coding;CANONICAL=YES;ENSP=ENSGALP00000021213;TREMBL=Q9PW10;UNIPARC=UPI00000FBD23		Spleen weight;Shank length;Age at first egg;Insulin-like growth factor level;Antibody response to SRBC antigen;Cloacal bacterial burden after challenge with Salmonella T;Carcass weight;Body weight (140 days);Drumstick and thigh weight;Body weight;Egg weight;Egg weight;Egg weight;Subcutaneous neck fat weight;Total white fat weight;Visceral fat weight;Shank length;Age at first egg;Age at first egg;…
484627716	chr4	30093403	C	T	18.75	12	12.5	58.7302	50	42.5926	0.0021892	0.109347		ENSGALG00000020233	ENSGALT00000032247	Transcript	upstream_gene_variant	-	-	-	-	-	rs314868269	IMPACT=MODIFIER;DISTANCE=123;STRAND=1;BIOTYPE=protein_coding;CANONICAL=YES;ENSP=ENSGALP00000031612;TREMBL=E1C4F7;UNIPARC=UPI0002C8756A		Visceral fat weight;Average daily gain;Body weight (504 days);Body weight (84 days);Average daily gain;Average daily gain;Egg number;Body weight (42 days);Body weight (336 days);Body weight (21 days);Body weight (168 days);Egg weight;Egg weight;Average daily gain;Body weight (day of first egg);Body weight (day of first egg);Body weight (day of first egg);Age at first egg;Egg weight;Marek's diseas…
419861834	chr3	75775322	G	A	62.5	58.3333	60	88.8889	100	100	0.00076145	0.102681	AKIRIN2	ENSGALG00000015791	ENSGALT00000025464	Transcript	upstream_gene_variant	-	-	-	-	-	rs317963957	IMPACT=MODIFIER;DISTANCE=2202;STRAND=1;SYMBOL=AKIRIN2;SYMBOL_SOURCE=EntrezGene;BIOTYPE=protein_coding;CANONICAL=YES;ENSP=ENSGALP00000025418;TREMBL=E1C249;UNIPARC=UPI00022682AF		Body weight;Body weight;Body weight (63 days);Marek's disease-related traits;Body weight;Antibody response to SRBC antigen;Egg weight;Body weight;Antibody response to KLH antigen;Body weight;Body weight;Lung weight;Body weight;Body weight (35 days);Skin fat weight;Body weight (63 days);Body weight (49 days);Leg twisting;Skin fat weight;Growth (1-8 days);Body weight (200 days);Body weight (112 day…
748100290	chr11	452074	G	A	57.1429	50	78.5714	33.3333	11.1111	33.3333	0.0337571	0.0958268	ZNF319	ENSGALG00000000999	ENSGALT00000001475	Transcript	upstream_gene_variant	-	-	-	-	-	rs316793886	IMPACT=MODIFIER;DISTANCE=831;STRAND=1;SYMBOL=ZNF319;SYMBOL_SOURCE=HGNC;HGNC_ID=HGNC:13644;BIOTYPE=protein_coding;CANONICAL=YES;ENSP=ENSGALP00000001473;TREMBL=F1P3T2;UNIPARC=UPI000240BFCC
748100290	chr11	452074	G	A	57.1429	50	78.5714	33.3333	11.1111	33.3333	0.0337571	0.0958268	USB1	ENSGALG00000000904	ENSGALT00000001326	Transcript	upstream_gene_variant	-	-	-	-	-	rs316793886	IMPACT=MODIFIER;DISTANCE=2261;STRAND=-1;SYMBOL=USB1;SYMBOL_SOURCE=HGNC;HGNC_ID=HGNC:25792;BIOTYPE=protein_coding;ENSP=ENSGALP00000001324;TREMBL=F1NE74;UNIPARC=UPI0002C88245
748100290	chr11	452074	G	A	57.1429	50	78.5714	33.3333	11.1111	33.3333	0.0337571	0.0958268	USB1	ENSGALG00000000904	ENSGALT00000044152	Transcript	upstream_gene_variant	-	-	-	-	-	rs316793886	IMPACT=MODIFIER;DISTANCE=2240;STRAND=-1;SYMBOL=USB1;SYMBOL_SOURCE=HGNC;HGNC_ID=HGNC:25792;BIOTYPE=protein_coding;CANONICAL=YES;ENSP=ENSGALP00000042564;TREMBL=R4GK75;UNIPARC=UPI0002C86F62
948160214	chrZ	27488370	G	C	50	55.5556	50	25	14.2857	8.33333	0.00231637	0.0952762	RFLB	ENSGALG00000015028	ENSGALT00000024236	Transcript	upstream_gene_variant	-	-	-	-	-	rs317977303	IMPACT=MODIFIER;DISTANCE=1902;STRAND=-1;SYMBOL=RFLB;SYMBOL_SOURCE=Uniprot_gn;BIOTYPE=protein_coding;CANONICAL=YES;ENSP=ENSGALP00000024190;TREMBL=B1AC67;UNIPARC=UPI00003AFE03		Marek's disease-related traits;Blood and meat spots;Antibody titer to LPS antigen;Egg shell thickness;Antibody titer to LPS antigen;Liver weight;Egg number;Body weight;Body weight;Antibody titer to LTA antigen;Haugh units;Age at first egg;Body weight (day of first egg);Body weight (day of first egg);Marek's disease-related traits;Marek's disease-related traits;Marek's disease-related traits;
674024513	chr7	34741350	T	G	10.5263	25	14.2857	50	53.8462	53.8462	0.00135389	0.103351		ENSGALG00000012495	ENSGALT00000020417	Transcript	upstream_gene_variant	-	-	-	-	-	rs314777473	IMPACT=MODIFIER;DISTANCE=734;STRAND=-1;BIOTYPE=protein_coding;CANONICAL=YES;ENSP=ENSGALP00000020390;TREMBL=F6U7Z0;UNIPARC=UPI0002C86A4C		Egg shell thickness;Abdominal fat weight;Body weight;Body weight;Body weight;Body weight (8 days);Body weight (41 days);Humerus width;Shank length;Body weight (42 days);
58307153	chr1	58307153	T	A	17.6471	31.25	38.4615	71.4286	57.1429	66.6667	0.00831312	0.101334		ENSGALG00000028359	ENSGALT00000043492	Transcript	upstream_gene_variant	-	-	-	-	-	rs13655372	IMPACT=MODIFIER;DISTANCE=1983;STRAND=-1;BIOTYPE=protein_coding;CANONICAL=YES;ENSP=ENSGALP00000042119;TREMBL=R4GJ18;UNIPARC=UPI0002C88131		Spleen weight;Shank length;Age at first egg;Insulin-like growth factor level;Antibody response to SRBC antigen;Cloacal bacterial burden after challenge with Salmonella T;Carcass weight;Body weight (140 days);Drumstick and thigh weight;Body weight;Egg weight;Egg weight;Egg weight;Subcutaneous neck fat weight;Total white fat weight;Visceral fat weight;Shank length;Age at first egg;Age at first egg;…
59330394	chr1	59330394	G	A	41.6667	42.8571	47.619	90	60	90	0.0240733	0.100358		ENSGALG00000028377	ENSGALT00000045428	Transcript	upstream_gene_variant	-	-	-	-	-	rs313058076	IMPACT=MODIFIER;DISTANCE=1193;STRAND=1;BIOTYPE=protein_coding;CANONICAL=YES;ENSP=ENSGALP00000043164;TREMBL=R4GLS3;UNIPARC=UPI0002C87E20		Spleen weight;Shank length;Age at first egg;Insulin-like growth factor level;Antibody response to SRBC antigen;Cloacal bacterial burden after challenge with Salmonella T;Carcass weight;Body weight (140 days);Drumstick and thigh weight;Body weight;Egg weight;Egg weight;Egg weight;Subcutaneous neck fat weight;Total white fat weight;Visceral fat weight;Shank length;Age at first egg;Age at first egg;…
561115991	chr5	16364843	A	G	55.5556	75	40	100	87.5	90.9091	0.029053	0.0963451	LRRC55	ENSGALG00000029130	ENSGALT00000044127	Transcript	upstream_gene_variant	-	-	-	-	-	rs16472526	IMPACT=MODIFIER;DISTANCE=1507;STRAND=-1;SYMBOL=LRRC55;SYMBOL_SOURCE=HGNC;HGNC_ID=HGNC:32324;BIOTYPE=protein_coding;CANONICAL=YES;ENSP=ENSGALP00000042410;TREMBL=R4GJT6;UNIPARC=UPI0002C87ACF		Carcass weight;Body weight (63 days);Antibody response to SRBC antigen;Breast muscle weight;Egg weight;Shank diameter;Shank length;Wing percentage;Abdominal fat weight;Body weight;Weight of the front half of the carcass;Conformation score;Drumstick weight;Egg number;Head width;Shank weight;Thigh muscle weight;Growth (46-112 days);Body weight (200 days);Body weight (112 days);
890481069	chr23	576955	C	T	70.5882	50	86.6667	33.3333	28.5714	37.5	0.0301586	0.0948327	SNRNP40	ENSGALG00000000615	ENSGALT00000041219	Transcript	upstream_gene_variant	-	-	-	-	-	rs314464113	IMPACT=MODIFIER;DISTANCE=687;STRAND=-1;SYMBOL=SNRNP40;SYMBOL_SOURCE=EntrezGene;BIOTYPE=protein_coding;CANONICAL=YES;ENSP=ENSGALP00000040424;TREMBL=F1NUK8,Q5ZKW7;UNIPARC=UPI00004497BE		Feed intake;Triglyceride level;Shank growth;Shank length;Shank length;Shank length;Shank length;
688991751	chr8	13463548	C	T	30.7692	5.55556	20	66.6667	60	37.5	0.0349067	0.0955664	CDC7	ENSGALG00000006051	ENSGALT00000009749	Transcript	upstream_gene_variant	-	-	-	-	-	-	IMPACT=MODIFIER;DISTANCE=3579;STRAND=-1;SYMBOL=CDC7;SYMBOL_SOURCE=HGNC;HGNC_ID=HGNC:1745;BIOTYPE=protein_coding;CANONICAL=YES;ENSP=ENSGALP00000009735;TREMBL=F1NB13;UNIPARC=UPI0000E80A6C		Body weight;Body weight;Wing weight;Body weight;Marek's disease-related traits;Body weight;Drumstick and thigh weight;Head percentage;Marek's disease-related traits;Breast muscle weight;Body weight (504 days);Tibia bone mineral density;Drumstick muscle weight;Breast muscle weight;Growth (21-42 days);Body weight (63 days);Breast muscle weight;Tibia strength;Tibia plateau angle;Tibia marrow diamete…
930230124	chrZ	9558280	A	G	69.2308	78.5714	91.6667	26.6667	50	55	0.0299337	0.109264	GOLPH3	ENSGALG00000028267	ENSGALT00000045279	Transcript	upstream_gene_variant	-	-	-	-	-	rs317803493	IMPACT=MODIFIER;DISTANCE=2413;STRAND=-1;SYMBOL=GOLPH3;SYMBOL_SOURCE=HGNC;HGNC_ID=HGNC:15452;BIOTYPE=protein_coding;CANONICAL=YES;ENSP=ENSGALP00000042477;TREMBL=R4GJZ6;UNIPARC=UPI000240CAD0
232978901	chr2	37702151	A	G	38.8889	12.5	33.3333	50	80	62.5	0.0386276	0.109665	U1	ENSGALG00000017912	ENSGALT00000028619	Transcript	upstream_gene_variant	-	-	-	-	-	rs15951341	IMPACT=MODIFIER;DISTANCE=3541;STRAND=-1;SYMBOL=U1;SYMBOL_SOURCE=RFAM;BIOTYPE=snRNA;CANONICAL=YES		Subcutaneous neck fat weight;Cloacal bacterial burden after challenge with Salmonella E;Carcass weight;Body weight (42 days);Subcutaneous neck fat weight;Total white fat weight;Visceral fat weight;Antibody response to KLH antigen;Egg number;Body weight;Body weight;Tibia bone mineral content;Haugh units;Haugh units;Haugh units;Haugh units;Body weight (42 days);Antibody response to KLH antigen;Insu…
800100236	chr13	13153930	G	A	58.8235	73.3333	66.6667	31.5789	42.8571	16.6667	0.0143403	0.0963607		ENSGALG00000006003	ENSGALT00000009661	Transcript	upstream_gene_variant	-	-	-	-	-	rs312959766	IMPACT=MODIFIER;DISTANCE=4193;STRAND=1;BIOTYPE=protein_coding;CANONICAL=YES;ENSP=ENSGALP00000009647;TREMBL=E1C6S6;UNIPARC=UPI0000E80F39		Carcass weight;Breast muscle weight;Carcass weight;Breast muscle weight;Body weight (140 days);Drumstick and thigh weight;Humerus width;Average daily gain;Thigh weight;Heart weight;Drumstick muscle weight;Drumstick weight;Body weight;Body weight (42 days);Tibia length;Body weight (84 days);Growth (21-42 days);Body weight (63 days);Body weight (42 days);Body weight (21 days);Body weight (day of fi…
458590265	chr4	4055952	G	A	56.25	84.2105	88.8889	46.6667	35	40	0.0287421	0.0954703	FAM122A	ENSGALG00000006127	ENSGALT00000009889	Transcript	upstream_gene_variant	-	-	-	-	-	rs313807092	IMPACT=MODIFIER;DISTANCE=4029;STRAND=1;SYMBOL=FAM122A;SYMBOL_SOURCE=EntrezGene;BIOTYPE=protein_coding;CANONICAL=YES;ENSP=ENSGALP00000009875;SWISSPROT=Q5ZLN7;UNIPARC=UPI00004434E2		Body weight;Body weight;Body weight;Average daily gain;Body weight (84 days);Body weight (42 days);Age at first egg;Shank growth;
544947389	chr5	196241	C	T	70.5882	57.1429	57.1429	22.2222	25	30	0.00203611	0.101425	NDUFS8	ENSGALG00000017675	ENSGALT00000032767	Transcript	upstream_gene_variant	-	-	-	-	-	-	IMPACT=MODIFIER;DISTANCE=3311;STRAND=1;SYMBOL=NDUFS8;SYMBOL_SOURCE=HGNC;HGNC_ID=HGNC:7715;BIOTYPE=protein_coding;CANONICAL=YES;ENSP=ENSGALP00000032130;TREMBL=F1NAF3;UNIPARC=UPI0000E80503
50444962	chr1	50444962	C	T	50	50	52.6316	16.6667	8.33333	20	0.000556507	0.0959119	RPS19BP1	ENSGALG00000012132	ENSGALT00000037893	Transcript	upstream_gene_variant	-	-	-	-	-	rs13865480	IMPACT=MODIFIER;DISTANCE=3585;STRAND=1;SYMBOL=RPS19BP1;SYMBOL_SOURCE=EntrezGene;BIOTYPE=protein_coding;CANONICAL=YES;ENSP=ENSGALP00000037100;TREMBL=F1NDC9;UNIPARC=UPI0000ECD2CF		Spleen weight;Shank length;Age at first egg;Antibody response to SRBC antigen;Carcass weight;Body weight (140 days);Drumstick and thigh weight;Egg weight;Egg weight;Egg weight;Subcutaneous neck fat weight;Total white fat weight;Visceral fat weight;Shank length;Cingular fat width;Subcutaneous fat thickness;Breast color;Egg weight;Drumstick weight;Egg number;Haugh units;Body weight;Body weight;Shan…
809858090	chr14	5151749	T	C	23.0769	10	15.3846	72.7273	50	33.3333	0.0406911	0.10855	FAM83G	ENSGALG00000005087	ENSGALT00000008158	Transcript	upstream_gene_variant	-	-	-	-	-	rs317140777	IMPACT=MODIFIER;DISTANCE=1446;STRAND=-1;SYMBOL=FAM83G;SYMBOL_SOURCE=HGNC;HGNC_ID=HGNC:32554;BIOTYPE=protein_coding;CANONICAL=YES;ENSP=ENSGALP00000008144;TREMBL=E1BZ87;UNIPARC=UPI0002C8803E		Intramuscular fat;Drumstick and thigh weight;Antibody titer to LPS antigen;Antibody titer to LTA antigen;Body weight (140 days);Drip loss;Breast muscle weight;Antibody response to KLH antigen;Antibody response to KLH antigen;Antibody response to MB antigen;Antibody response to KLH antigen;Antibody titer to LPS antigen;Intestine length;Body weight;Dressing percentage;Body weight (1 day);
544937806	chr5	186658	G	T	41.1765	37.5	23.5294	69.2308	76.9231	63.6364	0.00560564	0.101425		ENSGALG00000028936	ENSGALT00000044316	Transcript	upstream_gene_variant	-	-	-	-	-	-	IMPACT=MODIFIER;DISTANCE=1507;STRAND=1;BIOTYPE=protein_coding;CANONICAL=YES;ENSP=ENSGALP00000043335;TREMBL=R4GM83;UNIPARC=UPI0000E80502
917502446	chr28	2821403	G	A	75	66.6667	78.9474	30	36.3636	46.6667	0.00407537	0.111784	U6	ENSGALG00000026711	ENSGALT00000028627	Transcript	upstream_gene_variant	-	-	-	-	-	rs314276425	IMPACT=MODIFIER;DISTANCE=1361;STRAND=1;SYMBOL=U6;SYMBOL_SOURCE=RFAM;BIOTYPE=snRNA;CANONICAL=YES		Shank length;Breast muscle weight;Body weight;Body weight (504 days);Right ventricular weight as percentage of body weight;Body weight (41 days);Carcass weight;Skin fat weight;Abdominal fat weight;Antibody response to SE (Salmonella enteritidis);Antibody response to E. coli;Average daily gain;Tibia cortex width;Skin fat weight;Abdominal fat weight;Abdominal fat weight;Abdominal fat percentage;
544769135	chr5	17987	T	C	43.75	37.5	58.8235	4.7619	0	27.7778	0.0282285	0.0960544	TALDO1	ENSGALG00000005127	ENSGALT00000032738	Transcript	upstream_gene_variant	-	-	-	-	-	-	IMPACT=MODIFIER;DISTANCE=3752;STRAND=1;SYMBOL=TALDO1;SYMBOL_SOURCE=EntrezGene;BIOTYPE=protein_coding;CANONICAL=YES;ENSP=ENSGALP00000032101;TREMBL=H9L1C2;UNIPARC=UPI0002C87D76
520793513	chr4	66259200	C	T	0	11.7647	16.6667	28	62.5	45.4545	0.0321829	0.113089	CORIN	ENSGALG00000014144	ENSGALT00000022884	Transcript	upstream_gene_variant	-	-	-	-	-	rs15609010	IMPACT=MODIFIER;DISTANCE=2835;STRAND=1;SYMBOL=CORIN;SYMBOL_SOURCE=HGNC;HGNC_ID=HGNC:19012;BIOTYPE=protein_coding;CANONICAL=YES;ENSP=ENSGALP00000022844;TREMBL=F1NZW6;UNIPARC=UPI0002C86CD0		Wing weight;Drumstick weight;Drumstick muscle weight;Body temperature;Pectoralis major weight;Growth (42-56 days);Visceral fat weight;Tibia width;Tibia width;Egg shell percentage;Total white fat weight;Egg weight;Egg weight;Humerus bone mineral content;Albumen weight;Egg weight;Egg weight;Egg weight;Egg weight;Short length of egg;Growth (0-14 days);Breast pH;Abdominal fat percentage;Shank length;…
545297319	chr5	546171	G	A	9.09091	9.09091	29.4118	46.1538	53.3333	55.5556	0.00817761	0.0954206	TMEM80	ENSGALG00000027666	ENSGALT00000044022	Transcript	upstream_gene_variant	-	-	-	-	-	-	IMPACT=MODIFIER;DISTANCE=2449;STRAND=-1;SYMBOL=TMEM80;SYMBOL_SOURCE=HGNC;HGNC_ID=HGNC:27453;BIOTYPE=protein_coding;CANONICAL=YES;ENSP=ENSGALP00000043218;TREMBL=R4GLX4;UNIPARC=UPI0000E80517
545297319	chr5	546171	G	A	9.09091	9.09091	29.4118	46.1538	53.3333	55.5556	0.00817761	0.0954206	gga-mir-6579-1	ENSGALG00000026416	ENSGALT00000045545	Transcript	upstream_gene_variant	-	-	-	-	-	-	IMPACT=MODIFIER;DISTANCE=2475;STRAND=-1;SYMBOL=gga-mir-6579-1;SYMBOL_SOURCE=miRBase;BIOTYPE=miRNA;CANONICAL=YES
925248394	chrZ	4576550	G	T	55.5556	53.8462	75	36.3636	13.3333	27.2727	0.0198355	0.0992211		ENSGALG00000026060	ENSGALT00000046198	Transcript	upstream_gene_variant	-	-	-	-	-	-	IMPACT=MODIFIER;DISTANCE=2924;STRAND=1;BIOTYPE=miRNA;CANONICAL=YES
903265140	chr25	1314506	C	T	52.9412	64.2857	64.2857	100	88.8889	100	0.00249483	0.107617	gga-mir-3536	ENSGALG00000027560	ENSGALT00000042767	Transcript	upstream_gene_variant	-	-	-	-	-	rs314600016	IMPACT=MODIFIER;DISTANCE=4993;STRAND=-1;SYMBOL=gga-mir-3536;SYMBOL_SOURCE=miRBase;BIOTYPE=miRNA;CANONICAL=YES
484625512	chr4	30091199	G	T	16.6667	0	17.6471	50	41.6667	50	0.00491928	0.109347		ENSGALG00000020233	ENSGALT00000032247	Transcript	upstream_gene_variant	-	-	-	-	-	rs312338210	IMPACT=MODIFIER;DISTANCE=2327;STRAND=1;BIOTYPE=protein_coding;CANONICAL=YES;ENSP=ENSGALP00000031612;TREMBL=E1C4F7;UNIPARC=UPI0002C8756A		Visceral fat weight;Average daily gain;Body weight (504 days);Body weight (84 days);Average daily gain;Average daily gain;Egg number;Body weight (42 days);Body weight (336 days);Body weight (21 days);Body weight (168 days);Egg weight;Egg weight;Average daily gain;Body weight (day of first egg);Body weight (day of first egg);Body weight (day of first egg);Age at first egg;Egg weight;Marek's diseas…
903294957	chr25	1344323	G	A	20	31.25	11.1111	36.3636	66.6667	66.6667	0.0373593	0.116189	NUP210L	ENSGALG00000013529	ENSGALT00000022029	Transcript	upstream_gene_variant	-	-	-	-	-	-	IMPACT=MODIFIER;DISTANCE=1963;STRAND=1;SYMBOL=NUP210L;SYMBOL_SOURCE=HGNC;HGNC_ID=HGNC:29915;BIOTYPE=protein_coding;CANONICAL=YES;ENSP=ENSGALP00000021990;TREMBL=H9L073;UNIPARC=UPI0002C87FF0
915377683	chr28	696640	C	T	42.1053	66.6667	41.1765	0	25	17.6471	0.0328029	0.0976512	LONP1	ENSGALG00000000490	ENSGALT00000000671	Transcript	upstream_gene_variant	-	-	-	-	-	rs315648915	IMPACT=MODIFIER;DISTANCE=1872;STRAND=-1;SYMBOL=LONP1;SYMBOL_SOURCE=HGNC;HGNC_ID=HGNC:9479;BIOTYPE=protein_coding;CANONICAL=YES;ENSP=ENSGALP00000000670;TREMBL=F1NNI2;UNIPARC=UPI0002C880C5
275255754	chr2	79979004	A	G	71.4286	72.7273	41.6667	21.4286	33.3333	23.8095	0.0294471	0.100898	ABCA13	ENSGALG00000013079	ENSGALT00000021357	Transcript	upstream_gene_variant	-	-	-	-	-	rs315716213	IMPACT=MODIFIER;DISTANCE=1289;STRAND=1;SYMBOL=ABCA13;SYMBOL_SOURCE=HGNC;HGNC_ID=HGNC:14638;BIOTYPE=protein_coding;CANONICAL=YES;ENSP=ENSGALP00000021326;TREMBL=F1NT47;UNIPARC=UPI0002C86BDD		Breast muscle weight;Shank diameter;Subcutaneous neck fat weight;Cloacal bacterial burden after challenge with Salmonella E;Carcass weight;Breast muscle weight;Subcutaneous neck fat weight;Total white fat weight;Visceral fat weight;Liver weight;Body weight (200 days);Body weight (46 days);Body weight (41 days);Body weight (41 days);Body weight (35 days);Body weight (41 days);Body weight (35 days)…
967333485	chrZ	46661641	G	C	22.2222	16.6667	36.3636	50	62.5	70	0.0124245	0.107177	6	ENSGALG00000000253	ENSGALT00000000332	Transcript	upstream_gene_variant	-	-	-	-	-	rs314085895	IMPACT=MODIFIER;DISTANCE=944;STRAND=-1;SYMBOL=6.;SYMBOL_SOURCE=Uniprot_gn;BIOTYPE=protein_coding;CANONICAL=YES;ENSP=ENSGALP00000000331;SWISSPROT=Q5ZIG3;UNIPARC=UPI00004438D2		Egg shell strength;Age at first egg;Marek's disease-related traits;Blood and meat spots;Egg shell thickness;Liver weight;Marek's disease-related traits;Marek's disease-related traits;Marek's disease-related traits;Marek's disease-related traits;Marek's disease-related traits;
890726143	chr23	822029	C	T	36.3636	55.5556	52.9412	6.66667	16.6667	14.2857	0.00601885	0.101146		ENSGALG00000021812	ENSGALT00000035354	Transcript	upstream_gene_variant	-	-	-	-	-	rs313428759	IMPACT=MODIFIER;DISTANCE=1541;STRAND=1;BIOTYPE=protein_coding;CANONICAL=YES;ENSP=ENSGALP00000034627;TREMBL=F1P432;UNIPARC=UPI0000ECA18F		Feed intake;Antibody response to SRBC antigen;Triglyceride level;Shank growth;Shank length;Shank length;Shank length;Shank length;Body temperature;
520791663	chr4	66257350	A	G	61.5385	72.2222	80	56.5217	18.75	31.25	0.0441692	0.113089	CORIN	ENSGALG00000014144	ENSGALT00000022884	Transcript	upstream_gene_variant	-	-	-	-	-	rs313794909	IMPACT=MODIFIER;DISTANCE=4685;STRAND=1;SYMBOL=CORIN;SYMBOL_SOURCE=HGNC;HGNC_ID=HGNC:19012;BIOTYPE=protein_coding;CANONICAL=YES;ENSP=ENSGALP00000022844;TREMBL=F1NZW6;UNIPARC=UPI0002C86CD0		Wing weight;Drumstick weight;Drumstick muscle weight;Body temperature;Pectoralis major weight;Growth (42-56 days);Visceral fat weight;Tibia width;Tibia width;Egg shell percentage;Total white fat weight;Egg weight;Egg weight;Humerus bone mineral content;Albumen weight;Egg weight;Egg weight;Egg weight;Egg weight;Short length of egg;Growth (0-14 days);Breast pH;Abdominal fat percentage;Shank length;…
1002200131	chrZ	81528287	C	T	54.5455	61.5385	46.6667	10	7.14286	38.4615	0.030435	0.0989932		ENSGALG00000005433	ENSGALT00000008724	Transcript	upstream_gene_variant	-	-	-	-	-	rs317455780	IMPACT=MODIFIER;DISTANCE=1729;STRAND=-1;BIOTYPE=protein_coding;CANONICAL=YES;ENSP=ENSGALP00000008710;TREMBL=E1C6F7;UNIPARC=UPI0002C869FA
456365418	chr4	1831105	A	G	50	71.4286	71.4286	100	100	100	0.00749048	0.100528		ENSGALG00000003841	ENSGALT00000006097	Transcript	upstream_gene_variant	-	-	-	-	-	rs316462740	IMPACT=MODIFIER;DISTANCE=3290;STRAND=-1;SYMBOL=DGKK;SYMBOL_SOURCE=HGNC;HGNC_ID=HGNC:32395;BIOTYPE=protein_coding;CANONICAL=YES;ENSP=ENSGALP00000006087;TREMBL=F1NDU2;UNIPARC=UPI0002C87B0A		Shank growth;
326706102	chr2	131429352	T	C	75	60	62.5	30	18.75	41.6667	0.0115354	0.106148	EIF3E	ENSGALG00000016093	ENSGALT00000025930	Transcript	upstream_gene_variant	-	-	-	-	-	rs315665984	IMPACT=MODIFIER;DISTANCE=3734;STRAND=-1;SYMBOL=EIF3E;SYMBOL_SOURCE=EntrezGene;BIOTYPE=protein_coding;CANONICAL=YES;ENSP=ENSGALP00000025883;TREMBL=F1NZM1;UNIPARC=UPI00003AC02E		Body weight (test end);Average daily gain;Marek's disease-related traits;Breast muscle weight;Body weight (63 days);Shank diameter;Shank length;Cloacal bacterial burden after challenge with Salmonella E;Shank weight;Liver weight;Fat distribution;
966175514	chrZ	45503670	A	G	36.3636	50	60	7.14286	25	7.14286	0.0170586	0.0966861	SLC27A6	ENSGALG00000000184	ENSGALT00000000240	Transcript	upstream_gene_variant	-	-	-	-	-	-	IMPACT=MODIFIER;DISTANCE=4537;STRAND=-1;SYMBOL=SLC27A6;SYMBOL_SOURCE=HGNC;HGNC_ID=HGNC:11000;BIOTYPE=protein_coding;CANONICAL=YES;ENSP=ENSGALP00000000239;TREMBL=F1NS74;UNIPARC=UPI0002C875AB		Egg shell strength;Age at first egg;Marek's disease-related traits;Blood and meat spots;Egg shell thickness;Liver weight;Marek's disease-related traits;Marek's disease-related traits;Marek's disease-related traits;Marek's disease-related traits;Marek's disease-related traits;
643379561	chr7	4096398	G	A	80	85.7143	50	30.7692	46.6667	31.25	0.0435215	0.103177	VWC2L	ENSGALG00000003472	ENSGALT00000039946	Transcript	upstream_gene_variant	-	-	-	-	-	rs315982234	IMPACT=MODIFIER;DISTANCE=1945;STRAND=1;SYMBOL=VWC2L;SYMBOL_SOURCE=HGNC;HGNC_ID=HGNC:37203;BIOTYPE=protein_coding;CANONICAL=YES;ENSP=ENSGALP00000039153;TREMBL=E1BSM6;UNIPARC=UPI00003AE4EB		Body weight;Body weight;Body weight;Body weight;Body weight;Breast muscle weight;Drumstick muscle weight;Carcass weight;Drumstick weight;Thigh weight;Thigh muscle weight;Wing weight;Average daily gain;Body weight;Drumstick and thigh muscle weight;Drumstick and thigh muscle weight;Fat distribution;Skin fat weight;Abdominal fat weight;Body weight (200 days);Body weight (112 days);Abdominal fat weig…
817357462	chr14	12651121	G	A	14.2857	6.66667	22.2222	37.5	57.1429	55.5556	0.00994687	0.0986707	ADCY9	ENSGALG00000007779	ENSGALT00000012620	Transcript	upstream_gene_variant	-	-	-	-	-	-	IMPACT=MODIFIER;DISTANCE=1659;STRAND=-1;SYMBOL=ADCY9;SYMBOL_SOURCE=EntrezGene;BIOTYPE=protein_coding;CANONICAL=YES;ENSP=ENSGALP00000012606;TREMBL=F1NP57;UNIPARC=UPI0002C8802E		Intramuscular fat;Drumstick and thigh weight;Antibody titer to LPS antigen;Antibody titer to LTA antigen;Body weight (140 days);Breast muscle weight;Chest width;Antibody titer to LPS antigen;Egg shell stiffness;Antibody response to KLH antigen;Egg shell stiffness;
686342993	chr8	10814790	C	A	39.1304	56	42.8571	72.2222	86.3636	86.3636	0.00686228	0.107954	VCAM1	ENSGALG00000005257	ENSGALT00000008441	Transcript	upstream_gene_variant	-	-	-	-	-	rs318032152	IMPACT=MODIFIER;DISTANCE=4093;STRAND=1;SYMBOL=VCAM1;SYMBOL_SOURCE=HGNC;HGNC_ID=HGNC:12663;BIOTYPE=protein_coding;CANONICAL=YES;ENSP=ENSGALP00000008427;TREMBL=F1P201;UNIPARC=UPI0000ECB2AE		Body weight;Body weight;Wing weight;Body weight;Body weight;Drumstick and thigh weight;Abdominal fat percentage;Marek's disease-related traits;Breast muscle weight;Tibia width;Body weight (504 days);Tibia bone mineral density;Drumstick muscle weight;Breast muscle weight;Growth (21-42 days);Body weight (63 days);Tibia strength;Tibia plateau angle;Tibia marrow diameter;Tibia width;Tibia weight;Croo…
916187999	chr28	1506956	T	C	22.2222	30	33.3333	62.5	80	50	0.0185827	0.112848		ENSGALG00000027626	ENSGALT00000043931	Transcript	upstream_gene_variant	-	-	-	-	-	-	IMPACT=MODIFIER;DISTANCE=1282;STRAND=-1;BIOTYPE=protein_coding;CANONICAL=YES;ENSP=ENSGALP00000041548;TREMBL=R4GHJ9;UNIPARC=UPI0002C87044		Egg shell color;
199148043	chr2	3871293	G	A	11.1111	27.2727	15.3846	70.5882	40	50	0.0252646	0.100707		ENSGALG00000005498	ENSGALT00000008826	Transcript	upstream_gene_variant	-	-	-	-	-	-	IMPACT=MODIFIER;DISTANCE=990;STRAND=1;BIOTYPE=protein_coding;CANONICAL=YES;ENSP=ENSGALP00000008812;TREMBL=F1NTQ1;UNIPARC=UPI0002C87FB4		Antibody response to KLH antigen;Body weight;Body weight;Antibody response to KLH antigen;Insulin-like growth factor level;Body weight;Fear-walk latency;Egg weight;Drumstick and thigh muscle weight;Body weight (112 days);Body weight (test end);Specific gravity;Body slope length;
925249064	chrZ	4577220	T	A	71.4286	66.6667	44.4444	26.6667	9.09091	40	0.043529	0.0992211		ENSGALG00000026060	ENSGALT00000046198	Transcript	upstream_gene_variant	-	-	-	-	-	-	IMPACT=MODIFIER;DISTANCE=2254;STRAND=1;BIOTYPE=miRNA;CANONICAL=YES
581852469	chr5	37101321	G	A	50	57.1429	75	88.8889	100	100	0.012808	0.0947742	VSX2	ENSGALG00000010213	ENSGALT00000016606	Transcript	upstream_gene_variant	-	-	-	-	-	rs313032966	IMPACT=MODIFIER;DISTANCE=4565;STRAND=1;SYMBOL=VSX2;SYMBOL_SOURCE=EntrezGene;BIOTYPE=protein_coding;CANONICAL=YES;ENSP=ENSGALP00000016587;SWISSPROT=Q9IAL1;UNIPARC=UPI0000128754		Carcass weight;Body weight (140 days);Wing weight;Troponin T concentration;Gizzard weight;Receiving feather pecking;Body weight;Antibody titer to LTA antigen;Abdominal fat percentage;Glucose level;Abdominal fat weight;Egg weight;Breast muscle weight;Egg weight;Shank diameter;Shank length;Egg number;Body depth;Growth (42-63 days);Cloacal bacterial burden after challenge with Salmonella T;Time to a…
743111358	chr10	15374231	T	C	35.2941	43.75	26.087	78.9474	57.8947	75	0.0124353	0.0946644	uc_338	ENSGALG00000027522	ENSGALT00000043484	Transcript	upstream_gene_variant	-	-	-	-	-	rs313370518	IMPACT=MODIFIER;DISTANCE=652;STRAND=1;SYMBOL=uc_338;SYMBOL_SOURCE=RFAM;BIOTYPE=misc_RNA;CANONICAL=YES		Abdominal fat percentage;Egg shell stiffness;Transport loss;Antibody response to SRBC antigen;Egg shell strength;Carcass weight;Total mortality;
883578277	chr21	4558038	C	T	45.4545	40	61.1111	93.75	66.6667	92.8571	0.0310352	0.100041	ALDH4A1	ENSGALG00000003804	ENSGALT00000006036	Transcript	upstream_gene_variant	-	-	-	-	-	rs15183926	IMPACT=MODIFIER;DISTANCE=4957;STRAND=-1;SYMBOL=ALDH4A1;SYMBOL_SOURCE=EntrezGene;BIOTYPE=protein_coding;CANONICAL=YES;ENSP=ENSGALP00000006026;TREMBL=E1C8Z8;UNIPARC=UPI0000ECA28E
357388714	chr3	13302202	A	C	35.2941	55.5556	36.8421	0	5	16	0.0115074	0.103521	LAMP5	ENSGALG00000008918	ENSGALT00000014499	Transcript	upstream_gene_variant	-	-	-	-	-	-	IMPACT=MODIFIER;DISTANCE=2654;STRAND=-1;SYMBOL=LAMP5;SYMBOL_SOURCE=HGNC;HGNC_ID=HGNC:16097;BIOTYPE=protein_coding;CANONICAL=YES;ENSP=ENSGALP00000014483;UNIPARC=UPI000060F181		Body weight;Body weight;Body weight (35 days);Abdominal fat weight;Abdominal fat percentage;Antibody response to SRBC antigen;Antibody response to KLH antigen;Breast muscle percentage;Dressing percentage;Breast percentage;Comb size;Comb size;Body weight;Body weight;Body weight;Body weight (41 days);Average daily gain;Egg weight;Average daily gain;Breast percentage;Antibody response to SRBC antige…
918333332	chr28	3652289	T	C	75	66.6667	62.5	37.5	50	10	0.0453001	0.100263	TMEM59L	ENSGALG00000021620	ENSGALT00000035038	Transcript	upstream_gene_variant	-	-	-	-	-	-	IMPACT=MODIFIER;DISTANCE=1868;STRAND=-1;SYMBOL=TMEM59L;SYMBOL_SOURCE=HGNC;HGNC_ID=HGNC:13237;BIOTYPE=protein_coding;CANONICAL=YES;ENSP=ENSGALP00000034392;TREMBL=F1P0P7;UNIPARC=UPI000240C945		Shank length;Breast muscle weight;Body weight;Body weight (504 days);Right ventricular weight as percentage of body weight;Carcass weight;Skin fat weight;Abdominal fat weight;Antibody response to SE (Salmonella enteritidis);Antibody response to E. coli;Average daily gain;Tibia cortex width;Skin fat weight;Abdominal fat weight;
655858629	chr7	16575466	T	C	50	58.3333	57.1429	11.1111	26.3158	21.4286	0.00236678	0.0970296	SP3	ENSGALG00000009327	ENSGALT00000015190	Transcript	upstream_gene_variant	-	-	-	-	-	rs80725571	IMPACT=MODIFIER;DISTANCE=4840;STRAND=1;SYMBOL=SP3;SYMBOL_SOURCE=EntrezGene;BIOTYPE=protein_coding;CANONICAL=YES;ENSP=ENSGALP00000015174;SWISSPROT=Q90WR8;TREMBL=F1P2R1,Q5ZMB3;UNIPARC=UPI0002C87728		Body weight;Body weight;Body weight;Body weight;Body weight;Breast muscle weight;Drumstick muscle weight;Carcass weight;Drumstick weight;Thigh weight;Thigh muscle weight;Wing weight;Average daily gain;Body weight;Body weight;Body weight;Body weight (77 days);Body weight (14 days);Shank length;Bone mineral density;Body weight (35 days);Body weight;Body weight;Intestine length;Drumstick and thigh m…
902719704	chr25	769070	G	A	40	33.3333	18.1818	71.4286	60	66.6667	0.00806739	0.0964746	JAC	ENSGALG00000000341	ENSGALT00000000457	Transcript	upstream_gene_variant	-	-	-	-	-	rs317857515	IMPACT=MODIFIER;DISTANCE=1340;STRAND=-1;SYMBOL=JAC;SYMBOL_SOURCE=Uniprot_gn;BIOTYPE=protein_coding;CANONICAL=YES;ENSP=ENSGALP00000000456;TREMBL=Q9PTM3;UNIPARC=UPI00000FDA28
794678195	chr13	7731889	T	C	100	100	87.5	66.6667	42.8571	71.4286	0.0220634	0.103534	PPARGC1B	ENSGALG00000001246	ENSGALT00000001892	Transcript	upstream_gene_variant	-	-	-	-	-	-	IMPACT=MODIFIER;DISTANCE=1388;STRAND=-1;SYMBOL=PPARGC1B;SYMBOL_SOURCE=HGNC;HGNC_ID=HGNC:30022;BIOTYPE=protein_coding;CANONICAL=YES;ENSP=ENSGALP00000001890;TREMBL=F1P0B6;UNIPARC=UPI0002C86C90		Carcass weight;Breast muscle weight;Drumstick and thigh weight;Average daily gain;Body weight (42 days);Body weight (84 days);Body weight (day of first egg);Age at first egg;Age at first egg;Body weight (14 days);Growth (0-14 days);
974017393	chrZ	53345549	C	T	75	71.4286	92.3077	58.3333	37.5	36.3636	0.0209982	0.0974763		ENSGALG00000015374	ENSGALT00000024805	Transcript	upstream_gene_variant	-	-	-	-	-	-	IMPACT=MODIFIER;DISTANCE=4914;STRAND=1;BIOTYPE=protein_coding;CANONICAL=YES;ENSP=ENSGALP00000024759;SWISSPROT=P08938;UNIPARC=UPI0000132B4C		Egg shell strength;Age at first egg;Marek's disease-related traits;Body weight;Body weight;Body weight (168 days);Body weight (21 days);Body weight (42 days);Body weight (84 days);Intestine length;Wing weight;Drumstick weight;Drumstick muscle weight;Body depth;Body weight (day of first egg);Drumstick and thigh muscle weight;Drumstick and thigh muscle weight;Abdominal fat weight;Abdominal fat weig…
824556579	chr15	4688433	G	C	55.5556	66.6667	36.3636	14.2857	23.5294	14.2857	0.0193118	0.0996792	gga-mir-1636	ENSGALG00000025372	ENSGALT00000042285	Transcript	upstream_gene_variant	-	-	-	-	-	rs15019878	IMPACT=MODIFIER;DISTANCE=353;STRAND=1;SYMBOL=gga-mir-1636;SYMBOL_SOURCE=miRBase;BIOTYPE=miRNA;CANONICAL=YES		Abdominal fat weight;Abdominal fat percentage;Liver weight;Tibia breaking force;Humerus bone mineral density;Antibody response to SRBC antigen;Tibia bone mineral density;Humerus bone mineral content;Marek's disease-related traits;Body weight (336 days);Breast muscle weight;Leg twisting;Age at first egg;Fat distribution;Abdominal fat weight;Growth (8-46 days);Body weight (46 days);Marek's disease-…
743108727	chr10	15371600	C	T	15.3846	11.7647	27.2727	69.2308	33.3333	58.3333	0.0377934	0.0946644	uc_338	ENSGALG00000027522	ENSGALT00000043484	Transcript	upstream_gene_variant	-	-	-	-	-	rs312364320	IMPACT=MODIFIER;DISTANCE=3283;STRAND=1;SYMBOL=uc_338;SYMBOL_SOURCE=RFAM;BIOTYPE=misc_RNA;CANONICAL=YES		Abdominal fat percentage;Egg shell stiffness;Transport loss;Antibody response to SRBC antigen;Egg shell strength;Carcass weight;Total mortality;
827883865	chr15	8015719	G	A	69.2308	65	58.3333	25	50	11.1111	0.0397795	0.0945588	DERL3	ENSGALG00000005994	ENSGALT00000038506	Transcript	upstream_gene_variant	-	-	-	-	-	rs315313227	IMPACT=MODIFIER;DISTANCE=926;STRAND=-1;SYMBOL=DERL3;SYMBOL_SOURCE=HGNC;HGNC_ID=HGNC:14236;BIOTYPE=protein_coding;CANONICAL=YES;ENSP=ENSGALP00000037711;TREMBL=Q5ZHP9;UNIPARC=UPI00004439BE		Abdominal fat weight;Abdominal fat percentage;Carcass protein content, dry matter basis;Liver weight;Carcass fat content;Carcass fat content, dry matter basis;Corticosterone response;Tibia breaking force;Humerus bone mineral density;Antibody response to SRBC antigen;Tibia bone mineral density;Humerus bone mineral content;Marek's disease-related traits;Body weight (336 days);Breast muscle weight;L…
211169646	chr2	15892896	C	T	30.7692	52.9412	62.5	10	23.5294	6.25	0.0300478	0.107974	ABI1	ENSGALG00000007547	ENSGALT00000014180	Transcript	upstream_gene_variant	-	-	-	-	-	-	IMPACT=MODIFIER;DISTANCE=4447;STRAND=1;SYMBOL=ABI1;SYMBOL_SOURCE=HGNC;HGNC_ID=HGNC:11320;BIOTYPE=protein_coding;CANONICAL=YES;ENSP=ENSGALP00000014164;TREMBL=E1BWJ8;UNIPARC=UPI0000ECCBBA		Antibody response to KLH antigen;Body weight;Body weight;Marek's disease-related traits;Antibody response to KLH antigen;Insulin-like growth factor level;Insulin level;Body weight (1 day);Body weight;Body weight;Feed intake;Fear-walk latency;Drumstick and thigh muscle weight;Body weight (112 days);Egg shell color;Shank growth;Shank length;Shank length;Shank length;Shank length;Shank length;
905191467	chr26	1049694	A	G	65	58.8235	66.6667	26.6667	30.7692	26.6667	0.000208477	0.0964257	CEPT1	ENSGALG00000000142	ENSGALT00000000195	Transcript	upstream_gene_variant	-	-	-	-	-	-	IMPACT=MODIFIER;DISTANCE=2445;STRAND=-1;SYMBOL=CEPT1;SYMBOL_SOURCE=EntrezGene;BIOTYPE=protein_coding;CANONICAL=YES;ENSP=ENSGALP00000000194;TREMBL=F1NT05;UNIPARC=UPI0000449A89		Egg shell color;
219274809	chr2	23998059	T	A	50	33.3333	56.25	14.2857	5.88235	13.0435	0.00839131	0.0968801	PON2	ENSGALG00000009689	ENSGALT00000038023	Transcript	upstream_gene_variant	-	-	-	-	-	-	IMPACT=MODIFIER;DISTANCE=1333;STRAND=-1;SYMBOL=PON2;SYMBOL_SOURCE=EntrezGene;BIOTYPE=protein_coding;CANONICAL=YES;ENSP=ENSGALP00000037229;TREMBL=F1NCU9;UNIPARC=UPI00003AB9C9		Subcutaneous neck fat weight;Subcutaneous neck fat weight;Total white fat weight;Antibody response to KLH antigen;Body weight;Body weight;Haugh units;Haugh units;Marek's disease-related traits;Body weight (42 days);Antibody response to KLH antigen;Insulin-like growth factor level;Insulin level;Body weight;Body weight;Drumstick and thigh muscle weight;
219274809	chr2	23998059	T	A	50	33.3333	56.25	14.2857	5.88235	13.0435	0.00839131	0.0968801	PON2	ENSGALG00000009689	ENSGALT00000015769	Transcript	upstream_gene_variant	-	-	-	-	-	-	IMPACT=MODIFIER;DISTANCE=2118;STRAND=-1;SYMBOL=PON2;SYMBOL_SOURCE=EntrezGene;BIOTYPE=protein_coding;ENSP=ENSGALP00000015753;TREMBL=F1NCU9;UNIPARC=UPI00003AB9C9		Subcutaneous neck fat weight;Subcutaneous neck fat weight;Total white fat weight;Antibody response to KLH antigen;Body weight;Body weight;Haugh units;Haugh units;Marek's disease-related traits;Body weight (42 days);Antibody response to KLH antigen;Insulin-like growth factor level;Insulin level;Body weight;Body weight;Drumstick and thigh muscle weight;
275255628	chr2	79978878	T	C	64.2857	73.3333	50	30.4348	13.3333	37.5	0.0229954	0.100898	ABCA13	ENSGALG00000013079	ENSGALT00000021357	Transcript	upstream_gene_variant	-	-	-	-	-	rs316048669	IMPACT=MODIFIER;DISTANCE=1415;STRAND=1;SYMBOL=ABCA13;SYMBOL_SOURCE=HGNC;HGNC_ID=HGNC:14638;BIOTYPE=protein_coding;CANONICAL=YES;ENSP=ENSGALP00000021326;TREMBL=F1NT47;UNIPARC=UPI0002C86BDD		Breast muscle weight;Shank diameter;Subcutaneous neck fat weight;Cloacal bacterial burden after challenge with Salmonella E;Carcass weight;Breast muscle weight;Subcutaneous neck fat weight;Total white fat weight;Visceral fat weight;Liver weight;Body weight (200 days);Body weight (46 days);Body weight (41 days);Body weight (41 days);Body weight (35 days);Body weight (41 days);Body weight (35 days)…
859623233	chr19	4888989	G	A	58.3333	66.6667	61.1111	40	21.0526	18.75	0.00778226	0.108931	SUMF2	ENSGALG00000002463	ENSGALT00000003887	Transcript	upstream_gene_variant	-	-	-	-	-	rs316229580	IMPACT=MODIFIER;DISTANCE=3279;STRAND=1;SYMBOL=SUMF2;SYMBOL_SOURCE=HGNC;HGNC_ID=HGNC:20415;BIOTYPE=protein_coding;CANONICAL=YES;ENSP=ENSGALP00000003878;TREMBL=F1NWF3;UNIPARC=UPI0000ECA5DB		Chest width;
448619447	chr3	104532935	A	T	46.1538	46.1538	42.8571	80	71.4286	90	0.0029461	0.101908	KIF3C	ENSGALG00000026973	ENSGALT00000045844	Transcript	upstream_gene_variant	-	-	-	-	-	-	IMPACT=MODIFIER;DISTANCE=3585;STRAND=-1;SYMBOL=KIF3C;SYMBOL_SOURCE=HGNC;HGNC_ID=HGNC:6321;BIOTYPE=protein_coding;CANONICAL=YES;ENSP=ENSGALP00000040840;TREMBL=R4GFP1;UNIPARC=UPI000240B802		Body weight;Body weight;Body weight (35 days);Tibia length;Tibia area;Plasma coloration;Growth (post-challenge);Tibia plateau angle;Chest width;Carcass weight;Average daily gain;Carcass weight;Body weight (49 days);Body weight (77 days);Body weight (42 days);Body weight (84 days);Body weight (70 days);Average daily gain;Body weight (21 days);Residual feed intake;Body weight (40 days);
748222994	chr11	574778	G	A	78.5714	88.2353	88.8889	52	37.5	60	0.00867632	0.105841	COQ9	ENSGALG00000001184	ENSGALT00000001797	Transcript	upstream_gene_variant	-	-	-	-	-	rs315492017	IMPACT=MODIFIER;DISTANCE=2151;STRAND=-1;SYMBOL=COQ9;SYMBOL_SOURCE=EntrezGene;BIOTYPE=protein_coding;CANONICAL=YES;ENSP=ENSGALP00000001795;TREMBL=F1P310;UNIPARC=UPI0002C8724E		Tibia area;Tibia breaking force;Frequency of defecation;Back percentage;Tibia stress;Chest width;Intestine length;
934175375	chrZ	13503531	A	G	0	27.2727	6.66667	57.1429	37.5	45.4545	0.0240137	0.103976	NIM1	ENSGALG00000014861	ENSGALT00000023981	Transcript	upstream_gene_variant	-	-	-	-	-	rs13728745	IMPACT=MODIFIER;DISTANCE=1224;STRAND=1;SYMBOL=NIM1;SYMBOL_SOURCE=EntrezGene;BIOTYPE=protein_coding;CANONICAL=YES;ENSP=ENSGALP00000023935;TREMBL=E1C6B4;UNIPARC=UPI00003AFDB0		Antibody titer to LPS antigen;Egg shell thickness;Antibody titer to LPS antigen;Antibody titer to LTA antigen;Marek's disease-related traits;Marek's disease-related traits;Marek's disease-related traits;Marek's disease-related traits;Marek's disease-related traits;Egg shell stiffness;Egg shell strength;Egg shell stiffness;Egg shell stiffness;Egg shell stiffness;Egg shell strength;
932066653	chrZ	11394809	T	C	40	23.0769	25	69.2308	62.5	62.5	0.00365421	0.127417	C5orf42	ENSGALG00000003631	ENSGALT00000005754	Transcript	upstream_gene_variant	-	-	-	-	-	-	IMPACT=MODIFIER;DISTANCE=4317;STRAND=-1;SYMBOL=C5orf42;SYMBOL_SOURCE=HGNC;HGNC_ID=HGNC:25801;BIOTYPE=protein_coding;CANONICAL=YES;ENSP=ENSGALP00000005744;TREMBL=E1C4Y0;UNIPARC=UPI0002C878C6
899144694	chr24	3517341	T	C	17.6471	12.5	11.1111	42.8571	46.1538	58.3333	0.00228694	0.105575	SORL1	ENSGALG00000006598	ENSGALT00000010639	Transcript	upstream_gene_variant	-	-	-	-	-	rs14295405	IMPACT=MODIFIER;DISTANCE=965;STRAND=-1;SYMBOL=SORL1;SYMBOL_SOURCE=HGNC;HGNC_ID=HGNC:11185;BIOTYPE=protein_coding;CANONICAL=YES;ENSP=ENSGALP00000010625;TREMBL=E1BUD4;UNIPARC=UPI0002C87235		Egg shell weight;Liver weight;
799704705	chr13	12758399	G	A	53.8462	62.5	38.4615	11.1111	7.69231	30	0.0232103	0.0979515	TBC1D9B	ENSGALG00000005856	ENSGALT00000009410	Transcript	upstream_gene_variant	-	-	-	-	-	rs15703612	IMPACT=MODIFIER;DISTANCE=607;STRAND=1;SYMBOL=TBC1D9B;SYMBOL_SOURCE=HGNC;HGNC_ID=HGNC:29097;BIOTYPE=protein_coding;CANONICAL=YES;ENSP=ENSGALP00000009396;TREMBL=E1C2K7;UNIPARC=UPI0002C86CF2		Carcass weight;Breast muscle weight;Carcass weight;Breast muscle weight;Body weight (140 days);Drumstick and thigh weight;Average daily gain;Thigh weight;Heart weight;Drumstick muscle weight;Drumstick weight;Body weight;Body weight (42 days);Tibia length;Body weight (84 days);Growth (21-42 days);Body weight (63 days);Body weight (42 days);Body weight (21 days);Body weight (day of first egg);Age a…
914149654	chr27	4677896	G	C	57.1429	50	33.3333	75	100	71.4286	0.0365354	0.100204	FKBP10	ENSGALG00000025764	ENSGALT00000045048	Transcript	upstream_gene_variant	-	-	-	-	-	-	IMPACT=MODIFIER;DISTANCE=1257;STRAND=1;SYMBOL=FKBP10;SYMBOL_SOURCE=HGNC;HGNC_ID=HGNC:18169;BIOTYPE=protein_coding;CANONICAL=YES;ENSP=ENSGALP00000041356;TREMBL=R4GH26;UNIPARC=UPI000240C70C		Thigh percentage;
858942532	chr19	4208288	C	T	64.2857	61.5385	53.8462	36.3636	23.0769	14.2857	0.00777304	0.102403	DTX2	ENSGALG00000001905	ENSGALT00000002944	Transcript	upstream_gene_variant	-	-	-	-	-	rs431860184	IMPACT=MODIFIER;DISTANCE=3074;STRAND=-1;SYMBOL=DTX2;SYMBOL_SOURCE=HGNC;HGNC_ID=HGNC:15973;BIOTYPE=protein_coding;CANONICAL=YES;ENSP=ENSGALP00000002940;TREMBL=E1BWT2;UNIPARC=UPI000060F649		Chest width;
892007293	chr23	2103179	C	G	62.5	62.5	53.8462	18.1818	33.3333	21.4286	0.00289712	0.111319	SNORA73	ENSGALG00000021931	ENSGALT00000035473	Transcript	upstream_gene_variant	-	-	-	-	-	rs315297464	IMPACT=MODIFIER;DISTANCE=3320;STRAND=1;SYMBOL=SNORA73;SYMBOL_SOURCE=RFAM;BIOTYPE=snoRNA;CANONICAL=YES		Receiving feather pecking;Triglyceride level;Shank growth;Shank length;Shank length;Shank length;Shank length;Growth (post-challenge);
655859247	chr7	16576084	A	G	63.6364	64.7059	53.8462	11.1111	26.3158	38.8889	0.0156472	0.0970296	SP3	ENSGALG00000009327	ENSGALT00000015190	Transcript	upstream_gene_variant	-	-	-	-	-	rs315842969	IMPACT=MODIFIER;DISTANCE=4222;STRAND=1;SYMBOL=SP3;SYMBOL_SOURCE=EntrezGene;BIOTYPE=protein_coding;CANONICAL=YES;ENSP=ENSGALP00000015174;SWISSPROT=Q90WR8;TREMBL=F1P2R1,Q5ZMB3;UNIPARC=UPI0002C87728		Body weight;Body weight;Body weight;Body weight;Body weight;Breast muscle weight;Drumstick muscle weight;Carcass weight;Drumstick weight;Thigh weight;Thigh muscle weight;Wing weight;Average daily gain;Body weight;Body weight;Body weight;Body weight (77 days);Body weight (14 days);Shank length;Bone mineral density;Body weight (35 days);Body weight;Body weight;Intestine length;Drumstick and thigh m…
801478128	chr13	14531822	G	A	31.5789	30.7692	22.2222	52.9412	72.7273	64.7059	0.00552914	0.0992671	LECT2	ENSGALG00000006323	ENSGALT00000010224	Transcript	upstream_gene_variant	-	-	-	-	-	rs15706269	IMPACT=MODIFIER;DISTANCE=989;STRAND=1;SYMBOL=LECT2;SYMBOL_SOURCE=EntrezGene;BIOTYPE=protein_coding;CANONICAL=YES;ENSP=ENSGALP00000010210;TREMBL=F1NEF7;UNIPARC=UPI0002C87853		Carcass weight;Breast muscle weight;Carcass weight;Breast muscle weight;Body weight (140 days);Drumstick and thigh weight;Humerus width;Average daily gain;Thigh weight;Heart weight;Drumstick muscle weight;Drumstick weight;Body weight;Body weight (42 days);Tibia length;Body weight (84 days);Growth (21-42 days);Body weight (63 days);Body weight (42 days);Body weight (21 days);Body weight (day of fi…
484625470	chr4	30091157	G	T	25	0	33.3333	56.25	53.3333	54.5455	0.0247033	0.109347		ENSGALG00000020233	ENSGALT00000032247	Transcript	upstream_gene_variant	-	-	-	-	-	rs315786033	IMPACT=MODIFIER;DISTANCE=2369;STRAND=1;BIOTYPE=protein_coding;CANONICAL=YES;ENSP=ENSGALP00000031612;TREMBL=E1C4F7;UNIPARC=UPI0002C8756A		Visceral fat weight;Average daily gain;Body weight (504 days);Body weight (84 days);Average daily gain;Average daily gain;Egg number;Body weight (42 days);Body weight (336 days);Body weight (21 days);Body weight (168 days);Egg weight;Egg weight;Average daily gain;Body weight (day of first egg);Body weight (day of first egg);Body weight (day of first egg);Age at first egg;Egg weight;Marek's diseas…
916225048	chr28	1544005	C	T	45.4545	44.4444	47.8261	85.7143	80	77.7778	0.000162966	0.112848	DUS3L	ENSGALG00000001800	ENSGALT00000002780	Transcript	upstream_gene_variant	-	-	-	-	-	rs314626976	IMPACT=MODIFIER;DISTANCE=4028;STRAND=1;SYMBOL=DUS3L;SYMBOL_SOURCE=HGNC;HGNC_ID=HGNC:26920;BIOTYPE=protein_coding;CANONICAL=YES;ENSP=ENSGALP00000002777;TREMBL=F1NGP4;UNIPARC=UPI0000EC9EFA		Egg shell color;
199147645	chr2	3870895	C	T	22.2222	42.8571	50	87.5	75	58.3333	0.0410817	0.100707		ENSGALG00000005498	ENSGALT00000008826	Transcript	upstream_gene_variant	-	-	-	-	-	rs316717412	IMPACT=MODIFIER;DISTANCE=1388;STRAND=1;BIOTYPE=protein_coding;CANONICAL=YES;ENSP=ENSGALP00000008812;TREMBL=F1NTQ1;UNIPARC=UPI0002C87FB4		Antibody response to KLH antigen;Body weight;Body weight;Antibody response to KLH antigen;Insulin-like growth factor level;Body weight;Fear-walk latency;Egg weight;Drumstick and thigh muscle weight;Body weight (112 days);Body weight (test end);Specific gravity;Body slope length;
934176282	chrZ	13504438	A	G	69.2308	86.6667	72.7273	33.3333	58.3333	31.25	0.0259618	0.103976	NIM1	ENSGALG00000014861	ENSGALT00000023981	Transcript	upstream_gene_variant	-	-	-	-	-	-	IMPACT=MODIFIER;DISTANCE=317;STRAND=1;SYMBOL=NIM1;SYMBOL_SOURCE=EntrezGene;BIOTYPE=protein_coding;CANONICAL=YES;ENSP=ENSGALP00000023935;TREMBL=E1C6B4;UNIPARC=UPI00003AFDB0		Antibody titer to LPS antigen;Egg shell thickness;Antibody titer to LPS antigen;Antibody titer to LTA antigen;Marek's disease-related traits;Marek's disease-related traits;Marek's disease-related traits;Marek's disease-related traits;Marek's disease-related traits;Egg shell stiffness;Egg shell strength;Egg shell stiffness;Egg shell stiffness;Egg shell stiffness;Egg shell strength;
326603598	chr2	131326848	A	T	25	26.3158	25	42.3077	64.7059	75	0.0218286	0.0960859	RSPO2	ENSGALG00000026873	ENSGALT00000045338	Transcript	upstream_gene_variant	-	-	-	-	-	-	IMPACT=MODIFIER;DISTANCE=635;STRAND=-1;SYMBOL=RSPO2;SYMBOL_SOURCE=HGNC;HGNC_ID=HGNC:28583;BIOTYPE=protein_coding;CANONICAL=YES;ENSP=ENSGALP00000042187;TREMBL=R4GJ82;UNIPARC=UPI0002C87563		Body weight (test end);Average daily gain;Marek's disease-related traits;Breast muscle weight;Body weight (63 days);Shank diameter;Shank length;Cloacal bacterial burden after challenge with Salmonella E;Shank weight;Liver weight;Fat distribution;
922497226	chrZ	1825382	A	G	50	55.5556	53.8462	38.8889	7.14286	7.69231	0.0294581	0.148688	ST8SIA5	ENSGALG00000001808	ENSGALT00000045206	Transcript	upstream_gene_variant	-	-	-	-	-	rs313813530	IMPACT=MODIFIER;DISTANCE=182;STRAND=1;SYMBOL=ST8SIA5;SYMBOL_SOURCE=HGNC;HGNC_ID=HGNC:17827;BIOTYPE=protein_coding;CANONICAL=YES;ENSP=ENSGALP00000042998;TREMBL=R4GLC3;UNIPARC=UPI0002C86B66
655859319	chr7	16576156	C	T	66.6667	68.75	62.5	10.5263	42.8571	38.8889	0.0271735	0.0970296	SP3	ENSGALG00000009327	ENSGALT00000015190	Transcript	upstream_gene_variant	-	-	-	-	-	rs315663916	IMPACT=MODIFIER;DISTANCE=4150;STRAND=1;SYMBOL=SP3;SYMBOL_SOURCE=EntrezGene;BIOTYPE=protein_coding;CANONICAL=YES;ENSP=ENSGALP00000015174;SWISSPROT=Q90WR8;TREMBL=F1P2R1,Q5ZMB3;UNIPARC=UPI0002C87728		Body weight;Body weight;Body weight;Body weight;Body weight;Breast muscle weight;Drumstick muscle weight;Carcass weight;Drumstick weight;Thigh weight;Thigh muscle weight;Wing weight;Average daily gain;Body weight;Body weight;Body weight;Body weight (77 days);Body weight (14 days);Shank length;Bone mineral density;Body weight (35 days);Body weight;Body weight;Intestine length;Drumstick and thigh m…
520791993	chr4	66257680	T	C	80.7692	75	87.5	66.6667	26.6667	44.4444	0.0440752	0.113089	CORIN	ENSGALG00000014144	ENSGALT00000022884	Transcript	upstream_gene_variant	-	-	-	-	-	-	IMPACT=MODIFIER;DISTANCE=4355;STRAND=1;SYMBOL=CORIN;SYMBOL_SOURCE=HGNC;HGNC_ID=HGNC:19012;BIOTYPE=protein_coding;CANONICAL=YES;ENSP=ENSGALP00000022844;TREMBL=F1NZW6;UNIPARC=UPI0002C86CD0		Wing weight;Drumstick weight;Drumstick muscle weight;Body temperature;Pectoralis major weight;Growth (42-56 days);Visceral fat weight;Tibia width;Tibia width;Egg shell percentage;Total white fat weight;Egg weight;Egg weight;Humerus bone mineral content;Albumen weight;Egg weight;Egg weight;Egg weight;Egg weight;Short length of egg;Growth (0-14 days);Breast pH;Abdominal fat percentage;Shank length;…
232976229	chr2	37699479	T	C	44.4444	57.1429	81.8182	100	88.8889	100	0.0385416	0.109665	U1	ENSGALG00000017912	ENSGALT00000028619	Transcript	upstream_gene_variant	-	-	-	-	-	rs318091394	IMPACT=MODIFIER;DISTANCE=869;STRAND=-1;SYMBOL=U1;SYMBOL_SOURCE=RFAM;BIOTYPE=snRNA;CANONICAL=YES		Subcutaneous neck fat weight;Cloacal bacterial burden after challenge with Salmonella E;Carcass weight;Body weight (42 days);Subcutaneous neck fat weight;Total white fat weight;Visceral fat weight;Antibody response to KLH antigen;Egg number;Body weight;Body weight;Tibia bone mineral content;Haugh units;Haugh units;Haugh units;Haugh units;Body weight (42 days);Antibody response to KLH antigen;Insu…
954098201	chrZ	33426357	G	A	7.69231	11.1111	21.0526	43.75	57.1429	44.4444	0.00402161	0.106327	SAXO1	ENSGALG00000027314	ENSGALT00000024343	Transcript	upstream_gene_variant	-	-	-	-	-	rs314759698	IMPACT=MODIFIER;DISTANCE=404;STRAND=-1;SYMBOL=FAM154A;SYMBOL_SOURCE=HGNC;HGNC_ID=HGNC:28566;BIOTYPE=protein_coding;CANONICAL=YES;ENSP=ENSGALP00000024297;TREMBL=F1NQ14;UNIPARC=UPI0000612859		Marek's disease-related traits;Blood and meat spots;Long length of egg;Antibody titer to LPS antigen;Egg shell thickness;Antibody response to BA (Brucella abortus);Age at first egg;Antibody titer to LPS antigen;Liver weight;Egg number;Body weight;Body weight;Antibody titer to LTA antigen;Haugh units;
748219088	chr11	570872	A	G	52.381	75	58.3333	36.3636	9.09091	34.7826	0.0342514	0.105841	gga-mir-6709	ENSGALG00000028974	ENSGALT00000046109	Transcript	upstream_gene_variant	-	-	-	-	-	rs315494647	IMPACT=MODIFIER;DISTANCE=3154;STRAND=-1;SYMBOL=gga-mir-6709;SYMBOL_SOURCE=miRBase;BIOTYPE=miRNA;CANONICAL=YES		Tibia area;Tibia breaking force;Frequency of defecation;Back percentage;Tibia stress;Chest width;Intestine length;
748219088	chr11	570872	A	G	52.381	75	58.3333	36.3636	9.09091	34.7826	0.0342514	0.105841	CIAPIN1	ENSGALG00000001194	ENSGALT00000001810	Transcript	upstream_gene_variant	-	-	-	-	-	rs315494647	IMPACT=MODIFIER;DISTANCE=1797;STRAND=1;SYMBOL=CIAPIN1;SYMBOL_SOURCE=EntrezGene;BIOTYPE=protein_coding;CANONICAL=YES;ENSP=ENSGALP00000001808;TREMBL=F1P0W1;UNIPARC=UPI0002C8664D		Tibia area;Tibia breaking force;Frequency of defecation;Back percentage;Tibia stress;Chest width;Intestine length;
748219088	chr11	570872	A	G	52.381	75	58.3333	36.3636	9.09091	34.7826	0.0342514	0.105841	POLR2C	ENSGALG00000001168	ENSGALT00000001768	Transcript	upstream_gene_variant	-	-	-	-	-	rs315494647	IMPACT=MODIFIER;DISTANCE=4577;STRAND=-1;SYMBOL=POLR2C;SYMBOL_SOURCE=HGNC;HGNC_ID=HGNC:9189;BIOTYPE=protein_coding;CANONICAL=YES;ENSP=ENSGALP00000001766;TREMBL=E1BV97;UNIPARC=UPI00003AA556		Tibia area;Tibia breaking force;Frequency of defecation;Back percentage;Tibia stress;Chest width;Intestine length;
748222447	chr11	574231	C	A	65.2174	58.3333	83.3333	40	21.4286	40	0.0222114	0.105841	COQ9	ENSGALG00000001184	ENSGALT00000001797	Transcript	upstream_gene_variant	-	-	-	-	-	-	IMPACT=MODIFIER;DISTANCE=1604;STRAND=-1;SYMBOL=COQ9;SYMBOL_SOURCE=EntrezGene;BIOTYPE=protein_coding;CANONICAL=YES;ENSP=ENSGALP00000001795;TREMBL=F1P310;UNIPARC=UPI0002C8724E		Tibia area;Tibia breaking force;Frequency of defecation;Back percentage;Tibia stress;Chest width;Intestine length;
212700274	chr2	17423524	T	C	19.0476	42.8571	30.7692	71.4286	66.6667	60	0.00999281	0.0951361	PIP4K2A	ENSGALG00000007877	ENSGALT00000045751	Transcript	upstream_gene_variant	-	-	-	-	-	rs314103083	IMPACT=MODIFIER;DISTANCE=1469;STRAND=1;SYMBOL=PIP4K2A;SYMBOL_SOURCE=EntrezGene;BIOTYPE=protein_coding;CANONICAL=YES;ENSP=ENSGALP00000042061;TREMBL=R4GIW5;UNIPARC=UPI0002C884DD		Antibody response to KLH antigen;Body weight;Body weight;Marek's disease-related traits;Antibody response to KLH antigen;Insulin-like growth factor level;Insulin level;Body weight (1 day);Body weight;Body weight;Feed intake;Fear-walk latency;Drumstick and thigh muscle weight;Body weight (112 days);
922514670	chrZ	1842826	A	G	80	50	55.5556	18.1818	26.6667	35.2941	0.0282854	0.148688	ST8SIA5	ENSGALG00000001808	ENSGALT00000034546	Transcript	upstream_gene_variant	-	-	-	-	-	rs313107130	IMPACT=MODIFIER;DISTANCE=4151;STRAND=1;SYMBOL=ST8SIA5;SYMBOL_SOURCE=HGNC;HGNC_ID=HGNC:17827;BIOTYPE=protein_coding;ENSP=ENSGALP00000033903;TREMBL=F1NG20;UNIPARC=UPI0002C882C4
915243176	chr28	562133	G	C	58.3333	66.6667	61.5385	16.6667	27.7778	36.8421	0.00514892	0.107662	SPPL2B	ENSGALG00000000430	ENSGALT00000000587	Transcript	upstream_gene_variant	-	-	-	-	-	-	IMPACT=MODIFIER;DISTANCE=2251;STRAND=1;SYMBOL=SPPL2B;SYMBOL_SOURCE=EntrezGene;BIOTYPE=protein_coding;CANONICAL=YES;ENSP=ENSGALP00000000586;TREMBL=F1NRC1;UNIPARC=UPI0000EC9F2B
903262246	chr25	1311612	G	T	35.7143	37.5	50	85.7143	70	72.7273	0.00606203	0.107617	gga-mir-3536	ENSGALG00000027560	ENSGALT00000042767	Transcript	upstream_gene_variant	-	-	-	-	-	rs314787105	IMPACT=MODIFIER;DISTANCE=2099;STRAND=-1;SYMBOL=gga-mir-3536;SYMBOL_SOURCE=miRBase;BIOTYPE=miRNA;CANONICAL=YES
929651844	chrZ	8980000	C	T	80	80	68.75	57.1429	23.5294	42.8571	0.028289	0.126383	GBA2	ENSGALG00000002412	ENSGALT00000003796	Transcript	upstream_gene_variant	-	-	-	-	-	rs314987992	IMPACT=MODIFIER;DISTANCE=4957;STRAND=1;SYMBOL=GBA2;SYMBOL_SOURCE=HGNC;HGNC_ID=HGNC:18986;BIOTYPE=protein_coding;CANONICAL=YES;ENSP=ENSGALP00000003788;TREMBL=F1NYQ3;UNIPARC=UPI000240CACC
686345153	chr8	10816950	T	C	52.6316	70.5882	50	87.5	100	90.9091	0.00934022	0.107954	VCAM1	ENSGALG00000005257	ENSGALT00000008441	Transcript	upstream_gene_variant	-	-	-	-	-	rs315742940	IMPACT=MODIFIER;DISTANCE=1933;STRAND=1;SYMBOL=VCAM1;SYMBOL_SOURCE=HGNC;HGNC_ID=HGNC:12663;BIOTYPE=protein_coding;CANONICAL=YES;ENSP=ENSGALP00000008427;TREMBL=F1P201;UNIPARC=UPI0000ECB2AE		Body weight;Body weight;Wing weight;Body weight;Body weight;Drumstick and thigh weight;Abdominal fat percentage;Marek's disease-related traits;Breast muscle weight;Tibia width;Body weight (504 days);Tibia bone mineral density;Drumstick muscle weight;Breast muscle weight;Growth (21-42 days);Body weight (63 days);Tibia strength;Tibia plateau angle;Tibia marrow diameter;Tibia width;Tibia weight;Croo…
646165673	chr7	6882510	T	C	78.9474	64.2857	78.9474	31.25	30.7692	55	0.0201234	0.101279	MCM3AP	ENSGALG00000004363	ENSGALT00000006957	Transcript	upstream_gene_variant	-	-	-	-	-	rs16580030	IMPACT=MODIFIER;DISTANCE=4690;STRAND=-1;SYMBOL=MCM3AP;SYMBOL_SOURCE=HGNC;HGNC_ID=HGNC:6946;BIOTYPE=protein_coding;ENSP=ENSGALP00000006946;TREMBL=F1NVG3;UNIPARC=UPI0002C867CA		Body weight;Body weight;Body weight;Body weight;Body weight;Breast muscle weight;Drumstick muscle weight;Carcass weight;Drumstick weight;Thigh weight;Thigh muscle weight;Wing weight;Average daily gain;Body weight;Body weight;Drumstick and thigh muscle weight;Drumstick and thigh muscle weight;Fat distribution;Skin fat weight;Abdominal fat weight;Body weight (200 days);Body weight (112 days);Abdomi…
646165673	chr7	6882510	T	C	78.9474	64.2857	78.9474	31.25	30.7692	55	0.0201234	0.101279	MCM3AP	ENSGALG00000004363	ENSGALT00000045839	Transcript	upstream_gene_variant	-	-	-	-	-	rs16580030	IMPACT=MODIFIER;DISTANCE=4690;STRAND=-1;SYMBOL=MCM3AP;SYMBOL_SOURCE=HGNC;HGNC_ID=HGNC:6946;BIOTYPE=protein_coding;CANONICAL=YES;ENSP=ENSGALP00000042281;TREMBL=R4GJG7;UNIPARC=UPI0002C86EC5		Body weight;Body weight;Body weight;Body weight;Body weight;Breast muscle weight;Drumstick muscle weight;Carcass weight;Drumstick weight;Thigh weight;Thigh muscle weight;Wing weight;Average daily gain;Body weight;Body weight;Drumstick and thigh muscle weight;Drumstick and thigh muscle weight;Fat distribution;Skin fat weight;Abdominal fat weight;Body weight (200 days);Body weight (112 days);Abdomi…
[truncated: 4,007 more rows]

## Sheet: intergenic_variant
Table S4 The candidates SNPs related to RFI in Beijing-You (BJY)
[truncated: 2,552 more rows]
