# Supplementary material for: Exploring Genomic Variants Related to Residual Feed Intake in Local and Commercial Chickens by Whole Genomic Resequencing
Source: Genes (Basel). 2018 Jan 24;9(2):57. doi: 10.3390/genes9020057 (PMC5852553; doi:10.3390/genes9020057)
Supplement: Supplementary file 1 [file genes-09-00057-s001.zip › genes-238553-Supplementary Material/Supplementary Material/Table S5.xlsx]

## Sheet: Located in genes
Table S5 The candidates SNPs related to RFI in Cobb (CB)
GenomePos	Chr	ChrPos	Ref	Alt	CB(H1)	CB(H2)	CB(H3)	CB(L1)	CB(L2)	CB(L3)	Pvalue	Fst	GeneName	Gene	Feature	Feature_type	Consequence	cDNA_position	CDS_position	Protein_position	Amino_acids	Codons	Existing_variation	Extra	Phenotype	QTLs
321233522	chr2	125956772	G	C	12.5	42.8571	33.3333	69.2308	100	90	0.0111612	0.0479658	KIAA1429	ENSGALG00000015965	ENSGALT00000025727	Transcript	upstream_gene_variant	-	-	-	-	-	-	IMPACT=MODIFIER;DISTANCE=4601;STRAND=-1;SYMBOL=KIAA1429;SYMBOL_SOURCE=HGNC;HGNC_ID=HGNC:24500;BIOTYPE=protein_coding;CANONICAL=YES;ENSP=ENSGALP00000025680;TREMBL=F1P511;UNIPARC=UPI000240B784		Marek's disease-related traits;Breast muscle weight;Body weight (63 days);Shank diameter;Shank length;Cloacal bacterial burden after challenge with Salmonella E;Shank weight;Liver weight;Body weight;Body weight (21 days);Tibia bone mineral density;Shank diameter percentage;Shank length percentage;Body weight (63 days);Body weight (49 days);Body weight (35 days);Body weight (21 days);Body weight (…
796380090	chr13	9433784	C	A	0	66.6667	22.2222	91.6667	92.3077	75	0.0498649	0.050925	B4GAL-T7	ENSGALG00000024259	ENSGALT00000040958	Transcript	upstream_gene_variant	-	-	-	-	-	-	IMPACT=MODIFIER;DISTANCE=2042;STRAND=-1;SYMBOL=B4GAL-T7;SYMBOL_SOURCE=Uniprot_gn;BIOTYPE=protein_coding;CANONICAL=YES;ENSP=ENSGALP00000040163;TREMBL=F1NRS0,Q2HPN7;UNIPARC=UPI0002C874A7		Carcass weight;Breast muscle weight;Carcass weight;Breast muscle weight;Drumstick and thigh weight;Average daily gain;Thigh weight;Heart weight;Drumstick muscle weight;Drumstick weight;Body weight;Body weight (42 days);Tibia length;Body weight (84 days);Growth (21-42 days);Body weight (63 days);Body weight (42 days);Body weight (21 days);Body weight (day of first egg);Age at first egg;Age at firs…
818772220	chr14	14065879	T	C	66.6667	42.8571	25	100	100	100	0.0102586	0.0514539	NOG2	ENSGALG00000020723	ENSGALT00000033182	Transcript	upstream_gene_variant	-	-	-	-	-	rs313100731	IMPACT=MODIFIER;DISTANCE=2761;STRAND=-1;SYMBOL=NOG2;SYMBOL_SOURCE=EntrezGene;BIOTYPE=protein_coding;CANONICAL=YES;ENSP=ENSGALP00000032542;UNIPARC=UPI0002C87F3F		Intramuscular fat;Drumstick and thigh weight;Antibody titer to LPS antigen;Antibody titer to LTA antigen;Body weight (140 days);Breast muscle weight;Chest width;Antibody titer to LPS antigen;Egg shell stiffness;Antibody response to KLH antigen;Egg shell stiffness;
347511086	chr3	3424574	T	C	100	76.9231	100	60	25	27.2727	0.0159531	0.0455281	PAX1	ENSGALG00000028576	ENSGALT00000043793	Transcript	upstream_gene_variant	-	-	-	-	-	rs314511313	IMPACT=MODIFIER;DISTANCE=2172;STRAND=-1;SYMBOL=PAX1;SYMBOL_SOURCE=HGNC;HGNC_ID=HGNC:8615;BIOTYPE=protein_coding;CANONICAL=YES;ENSP=ENSGALP00000041207;TREMBL=R4GGN7;UNIPARC=UPI0002C869B8		Body weight;Body weight;Antibody response to SRBC antigen;Antibody response to KLH antigen;Body weight;Body weight;Body weight;Antibody response to SRBC antigen;
50768283	chr1	50768283	C	T	25	33.3333	14.2857	80	77.7778	78.5714	0.000600144	0.0483392	cKir2.3	ENSGALG00000012254	ENSGALT00000020012	Transcript	upstream_gene_variant	-	-	-	-	-	-	IMPACT=MODIFIER;DISTANCE=2039;STRAND=1;SYMBOL=cKir2.3;SYMBOL_SOURCE=Uniprot_gn;BIOTYPE=protein_coding;CANONICAL=YES;ENSP=ENSGALP00000019985;TREMBL=F1NI76,O73605;UNIPARC=UPI0001C9C246		Spleen weight;Shank length;Age at first egg;Antibody response to SRBC antigen;Carcass weight;Body weight (140 days);Drumstick and thigh weight;Egg weight;Egg weight;Egg weight;Subcutaneous neck fat weight;Total white fat weight;Visceral fat weight;Shank length;Cingular fat width;Subcutaneous fat thickness;Breast color;Egg weight;Drumstick weight;Egg number;Haugh units;Body weight;Body weight;Shan…
50765696	chr1	50765696	G	A	100	100	83.3333	25	57.1429	37.5	0.00741181	0.0483392		ENSGALG00000012252	ENSGALT00000020010	Transcript	upstream_gene_variant	-	-	-	-	-	rs312867667	IMPACT=MODIFIER;DISTANCE=1300;STRAND=1;BIOTYPE=pseudogene;CANONICAL=YES		Spleen weight;Shank length;Age at first egg;Antibody response to SRBC antigen;Carcass weight;Body weight (140 days);Drumstick and thigh weight;Egg weight;Egg weight;Egg weight;Subcutaneous neck fat weight;Total white fat weight;Visceral fat weight;Shank length;Cingular fat width;Subcutaneous fat thickness;Breast color;Egg weight;Drumstick weight;Egg number;Haugh units;Body weight;Body weight;Shan…
50765696	chr1	50765696	G	A	100	100	83.3333	25	57.1429	37.5	0.00741181	0.0483392	cKir2.3	ENSGALG00000012254	ENSGALT00000020012	Transcript	upstream_gene_variant	-	-	-	-	-	rs312867667	IMPACT=MODIFIER;DISTANCE=4626;STRAND=1;SYMBOL=cKir2.3;SYMBOL_SOURCE=Uniprot_gn;BIOTYPE=protein_coding;CANONICAL=YES;ENSP=ENSGALP00000019985;TREMBL=F1NI76,O73605;UNIPARC=UPI0001C9C246		Spleen weight;Shank length;Age at first egg;Antibody response to SRBC antigen;Carcass weight;Body weight (140 days);Drumstick and thigh weight;Egg weight;Egg weight;Egg weight;Subcutaneous neck fat weight;Total white fat weight;Visceral fat weight;Shank length;Cingular fat width;Subcutaneous fat thickness;Breast color;Egg weight;Drumstick weight;Egg number;Haugh units;Body weight;Body weight;Shan…
1002151017	chrZ	81479173	G	A	93.75	85.7143	100	27.2727	37.5	55.5556	0.00456961	0.0633163	GRHPR	ENSGALG00000005423	ENSGALT00000008710	Transcript	upstream_gene_variant	-	-	-	-	-	-	IMPACT=MODIFIER;DISTANCE=1967;STRAND=-1;SYMBOL=GRHPR;SYMBOL_SOURCE=HGNC;HGNC_ID=HGNC:4570;BIOTYPE=protein_coding;CANONICAL=YES;ENSP=ENSGALP00000008696;TREMBL=F1NX57;UNIPARC=UPI0002C870E1
425001941	chr3	80915429	T	A	71.4286	33.3333	25	100	88.8889	100	0.0229038	0.0516062	gga-mir-6687	ENSGALG00000028454	ENSGALT00000043994	Transcript	upstream_gene_variant	-	-	-	-	-	rs16310531	IMPACT=MODIFIER;DISTANCE=3287;STRAND=-1;SYMBOL=gga-mir-6687;SYMBOL_SOURCE=miRBase;BIOTYPE=miRNA;CANONICAL=YES		Body weight;Body weight;Body weight (63 days);Body weight;Antibody response to SRBC antigen;Egg weight;Body weight;Antibody response to KLH antigen;Body weight;Body weight;Body weight (35 days);Skin fat weight;Body weight (63 days);Body weight (49 days);Leg twisting;Skin fat weight;Growth (1-8 days);Body weight (200 days);Body weight (112 days);Body weight (8 days);Receiving feather pecking;Tibia…
455557896	chr4	1023583	G	A	69.2308	80	75	10	33.3333	25	0.00228044	0.0493729	EFNB1	ENSGALG00000004537	ENSGALT00000040688	Transcript	upstream_gene_variant	-	-	-	-	-	rs16349092	IMPACT=MODIFIER;DISTANCE=3883;STRAND=-1;SYMBOL=EFNB1;SYMBOL_SOURCE=EntrezGene;BIOTYPE=protein_coding;CANONICAL=YES;ENSP=ENSGALP00000039891;TREMBL=F1P5W3;UNIPARC=UPI0002C87F0D
365475765	chr3	21389253	C	A	83.3333	68.75	76.9231	20	42.1053	11.7647	0.0066305	0.0542291	DTL	ENSGALG00000009837	ENSGALT00000015990	Transcript	upstream_gene_variant	-	-	-	-	-	rs317888183	IMPACT=MODIFIER;DISTANCE=2386;STRAND=-1;SYMBOL=DTL;SYMBOL_SOURCE=EntrezGene;BIOTYPE=protein_coding;CANONICAL=YES;ENSP=ENSGALP00000015973;SWISSPROT=Q5ZJW8;UNIPARC=UPI0000443713		Body weight;Body weight;Body weight (35 days);Abdominal fat weight;Abdominal fat percentage;Bone mineral density;Antibody response to SRBC antigen;Antibody response to KLH antigen;Breast muscle percentage;Average daily gain;Body weight (42 days);Body weight (504 days);Antibody response to BA (Brucella abortus);Age at sexual maturity;Body weight (336 days);Body weight (84 days);Abdominal fat weigh…
809701570	chr14	4995229	C	T	60	100	70	33.3333	28.5714	20	0.0174412	0.0585302	DRG2	ENSGALG00000004953	ENSGALT00000007942	Transcript	upstream_gene_variant	-	-	-	-	-	rs14073237	IMPACT=MODIFIER;DISTANCE=317;STRAND=1;SYMBOL=DRG2;SYMBOL_SOURCE=EntrezGene;BIOTYPE=protein_coding;CANONICAL=YES;ENSP=ENSGALP00000007928;TREMBL=F1NIK3;UNIPARC=UPI00003AAD6E		Intramuscular fat;Drumstick and thigh weight;Antibody titer to LPS antigen;Antibody titer to LTA antigen;Body weight (140 days);Drip loss;Breast muscle weight;Antibody response to KLH antigen;Antibody response to KLH antigen;Antibody response to MB antigen;Antibody response to KLH antigen;Antibody titer to LPS antigen;Intestine length;Body weight;Dressing percentage;Body weight (1 day);
626391051	chr6	22059542	C	T	83.3333	71.4286	66.6667	28.5714	46.1538	0	0.0269829	0.0559776	LDB1	ENSGALG00000007641	ENSGALT00000012362	Transcript	upstream_gene_variant	-	-	-	-	-	-	IMPACT=MODIFIER;DISTANCE=4645;STRAND=1;SYMBOL=LDB1;SYMBOL_SOURCE=EntrezGene;BIOTYPE=protein_coding;CANONICAL=YES;ENSP=ENSGALP00000012348;TREMBL=F1NKP2;UNIPARC=UPI0002C87117		Body weight;Body weight;Body weight;Drumstick muscle weight;Humerus bone mineral density;Subcutaneous neck fat weight;Hematocrit value;Shank diameter;Plasma coloration;Visceral fat weight;Humerus bone mineral content;Antibody response to SRBC antigen;Antibody response to SRBC antigen;Antibody response to BA (Brucella abortus);Total white fat weight;Body temperature;Glucose level;Egg shell yellown…
801457508	chr13	14511202	C	T	83.3333	71.4286	88.8889	14.2857	55.5556	28.5714	0.0211777	0.0509638	TGFBI	ENSGALG00000006319	ENSGALT00000010215	Transcript	upstream_gene_variant	-	-	-	-	-	rs313147705	IMPACT=MODIFIER;DISTANCE=1817;STRAND=-1;SYMBOL=TGFBI;SYMBOL_SOURCE=EntrezGene;BIOTYPE=protein_coding;CANONICAL=YES;ENSP=ENSGALP00000010201;TREMBL=F1P494;UNIPARC=UPI00003AAB86		Carcass weight;Breast muscle weight;Carcass weight;Breast muscle weight;Body weight (140 days);Drumstick and thigh weight;Humerus width;Average daily gain;Thigh weight;Heart weight;Drumstick muscle weight;Drumstick weight;Body weight;Body weight (42 days);Tibia length;Body weight (84 days);Growth (21-42 days);Body weight (63 days);Body weight (42 days);Body weight (21 days);Body weight (day of fi…
520692154	chr4	66157841	G	A	33.3333	50	40	100	77.7778	87.5	0.00418907	0.0515909	TXK	ENSGALG00000014127	ENSGALT00000022861	Transcript	upstream_gene_variant	-	-	-	-	-	-	IMPACT=MODIFIER;DISTANCE=1980;STRAND=1;SYMBOL=TXK;SYMBOL_SOURCE=HGNC;HGNC_ID=HGNC:12434;BIOTYPE=protein_coding;CANONICAL=YES;ENSP=ENSGALP00000022821;TREMBL=E1C035;UNIPARC=UPI0000ECC603		Wing weight;Drumstick weight;Drumstick muscle weight;Body temperature;Pectoralis major weight;Growth (42-56 days);Visceral fat weight;Tibia width;Tibia width;Egg shell percentage;Total white fat weight;Egg weight;Egg weight;Humerus bone mineral content;Albumen weight;Egg weight;Egg weight;Egg weight;Egg weight;Short length of egg;Growth (0-14 days);Breast pH;Abdominal fat percentage;Shank length;…
50109582	chr1	50109582	C	T	87.5	64.2857	70.5882	15.3846	41.1765	26.087	0.0102844	0.0446339	TNRC6B	ENSGALG00000012050	ENSGALT00000019682	Transcript	upstream_gene_variant	-	-	-	-	-	rs13865171	IMPACT=MODIFIER;DISTANCE=4523;STRAND=-1;SYMBOL=TNRC6B;SYMBOL_SOURCE=HGNC;HGNC_ID=HGNC:29190;BIOTYPE=protein_coding;CANONICAL=YES;ENSP=ENSGALP00000019656;TREMBL=E1BQG1;UNIPARC=UPI0002C86B92		Spleen weight;Shank length;Age at first egg;Antibody response to SRBC antigen;Carcass weight;Body weight (140 days);Drumstick and thigh weight;Egg weight;Egg weight;Egg weight;Subcutaneous neck fat weight;Total white fat weight;Visceral fat weight;Shank length;Cingular fat width;Subcutaneous fat thickness;Breast color;Egg weight;Drumstick weight;Egg number;Haugh units;Body weight;Body weight;Shan…
922425263	chrZ	1753419	T	C	80	83.3333	100	42.8571	14.2857	66.6667	0.0467105	0.062516	HDHD2	ENSGALG00000028168	ENSGALT00000044242	Transcript	upstream_gene_variant	-	-	-	-	-	-	IMPACT=MODIFIER;DISTANCE=3693;STRAND=1;SYMBOL=HDHD2;SYMBOL_SOURCE=HGNC;HGNC_ID=HGNC:25364;BIOTYPE=protein_coding;CANONICAL=YES;ENSP=ENSGALP00000041826;TREMBL=R4GI96;UNIPARC=UPI0002C8766A
51030836	chr1	51030836	C	T	12.5	33.3333	22.2222	80	60	66.6667	0.00535798	0.0574841	PDXP	ENSGALG00000023131	ENSGALT00000037821	Transcript	upstream_gene_variant	-	-	-	-	-	-	IMPACT=MODIFIER;DISTANCE=1225;STRAND=-1;SYMBOL=PDXP;SYMBOL_SOURCE=HGNC;HGNC_ID=HGNC:30259;BIOTYPE=protein_coding;CANONICAL=YES;ENSP=ENSGALP00000037027;TREMBL=F1NC58;UNIPARC=UPI0002C87380		Spleen weight;Shank length;Age at first egg;Antibody response to SRBC antigen;Carcass weight;Body weight (140 days);Drumstick and thigh weight;Egg weight;Egg weight;Egg weight;Subcutaneous neck fat weight;Total white fat weight;Visceral fat weight;Shank length;Cingular fat width;Subcutaneous fat thickness;Breast color;Egg weight;Drumstick weight;Egg number;Haugh units;Body weight;Body weight;Shan…
171622492	chr1	171622492	G	C	100	100	85.7143	50	40	57.1429	0.00256823	0.0489026	EXOSC8	ENSGALG00000017048	ENSGALT00000027544	Transcript	upstream_gene_variant	-	-	-	-	-	-	IMPACT=MODIFIER;DISTANCE=836;STRAND=-1;SYMBOL=EXOSC8;SYMBOL_SOURCE=HGNC;HGNC_ID=HGNC:17035;BIOTYPE=protein_coding;CANONICAL=YES;ENSP=ENSGALP00000027492;TREMBL=E1BUV1;UNIPARC=UPI000044764E		Spleen weight;Age at first egg;Body weight;Body weight (49 days);Carcass ash content, dry matter basis;Carcass fat content, dry matter basis;Carcass protein content, dry matter basis;Shank weight percentage;Carcass fat content, dry matter basis;Body weight;Carcass fat content;Body weight;Abdominal fat weight;Body weight (56 days);Body weight (49 days);Body weight (42 days);Body weight (35 days);B…
352570757	chr3	8484245	C	T	50	78.5714	61.5385	0	26.3158	26.6667	0.0195719	0.0453364	FAM179A	ENSGALG00000008998	ENSGALT00000014637	Transcript	upstream_gene_variant	-	-	-	-	-	-	IMPACT=MODIFIER;DISTANCE=3910;STRAND=-1;SYMBOL=FAM179A;SYMBOL_SOURCE=EntrezGene;BIOTYPE=protein_coding;CANONICAL=YES;ENSP=ENSGALP00000014621;TREMBL=F1NI58;UNIPARC=UPI0002C87528		Body weight;Body weight;Body weight (35 days);Abdominal fat weight;Abdominal fat percentage;Antibody response to SRBC antigen;Antibody response to KLH antigen;Breast muscle percentage;Dressing percentage;Breast percentage;Body weight;Body weight;Body weight;Body weight (41 days);Average daily gain;Egg weight;Average daily gain;Breast percentage;Antibody response to SRBC antigen;Abdominal fat weig…
459668004	chr4	5133691	C	T	100	83.3333	87.5	40	55.5556	38.4615	0.00353359	0.0608894	TRMT12	ENSGALG00000006773	ENSGALT00000010958	Transcript	upstream_gene_variant	-	-	-	-	-	rs313473194	IMPACT=MODIFIER;DISTANCE=4440;STRAND=1;SYMBOL=TRMT12;SYMBOL_SOURCE=HGNC;HGNC_ID=HGNC:26091;BIOTYPE=protein_coding;CANONICAL=YES;ENSP=ENSGALP00000010944;TREMBL=F1NXW2;UNIPARC=UPI0000610BBF		Visceral fat weight;Body weight;Body weight;Body weight;Average daily gain;Body weight (84 days);Body weight (42 days);Age at first egg;Breast muscle percentage;Pectoralis major weight;Shank growth;
829935593	chr15	10067447	T	G	61.5385	71.4286	100	30	44.4444	22.2222	0.026512	0.0452555	LRRC74B	ENSGALG00000028023	ENSGALT00000045284	Transcript	upstream_gene_variant	-	-	-	-	-	rs317461076	IMPACT=MODIFIER;DISTANCE=1523;STRAND=1;SYMBOL=LRRC74B;SYMBOL_SOURCE=HGNC;HGNC_ID=HGNC:34301;BIOTYPE=protein_coding;CANONICAL=YES;ENSP=ENSGALP00000043460;TREMBL=R4GMJ3;UNIPARC=UPI0002C86899		Abdominal fat weight;Abdominal fat percentage;Carcass protein content, dry matter basis;Liver weight;Carcass fat content;Feather pecking;Carcass fat content, dry matter basis;Corticosterone response;Tibia breaking force;Humerus bone mineral density;Antibody response to SRBC antigen;Tibia bone mineral density;Humerus bone mineral content;Marek's disease-related traits;Body weight (336 days);Leg tw…
796563526	chr13	9617220	G	A	14.2857	36.3636	55.5556	90	84.6154	66.6667	0.0313719	0.0465737	ZNF346	ENSGALG00000001144	ENSGALT00000001720	Transcript	upstream_gene_variant	-	-	-	-	-	-	IMPACT=MODIFIER;DISTANCE=3666;STRAND=-1;SYMBOL=ZNF346;SYMBOL_SOURCE=HGNC;HGNC_ID=HGNC:16403;BIOTYPE=protein_coding;CANONICAL=YES;ENSP=ENSGALP00000001718;TREMBL=F1P3R8;UNIPARC=UPI0002C86CDA		Carcass weight;Breast muscle weight;Carcass weight;Breast muscle weight;Drumstick and thigh weight;Average daily gain;Thigh weight;Heart weight;Drumstick muscle weight;Drumstick weight;Body weight;Body weight (42 days);Tibia length;Body weight (84 days);Growth (21-42 days);Body weight (63 days);Body weight (42 days);Body weight (21 days);Body weight (day of first egg);Age at first egg;Age at firs…
826495543	chr15	6627397	C	G	16.6667	23.0769	11.1111	80	45.4545	60	0.0133146	0.0502996	USP30	ENSGALG00000004983	ENSGALT00000007987	Transcript	upstream_gene_variant	-	-	-	-	-	-	IMPACT=MODIFIER;DISTANCE=3773;STRAND=1;SYMBOL=USP30;SYMBOL_SOURCE=HGNC;HGNC_ID=HGNC:20065;BIOTYPE=protein_coding;CANONICAL=YES;ENSP=ENSGALP00000007973;TREMBL=F1NI96;UNIPARC=UPI0002C871D7		Abdominal fat weight;Abdominal fat percentage;Liver weight;Tibia breaking force;Humerus bone mineral density;Antibody response to SRBC antigen;Tibia bone mineral density;Humerus bone mineral content;Marek's disease-related traits;Body weight (336 days);Breast muscle weight;Leg twisting;Age at first egg;Fat distribution;Abdominal fat weight;Growth (8-46 days);Body weight (46 days);Marek's disease-…
56701157	chr1	56701157	A	G	60	66.6667	54.5455	18.75	12.5	16.6667	0.000358381	0.0521348	AKR1D1	ENSGALG00000012834	ENSGALT00000020934	Transcript	upstream_gene_variant	-	-	-	-	-	-	IMPACT=MODIFIER;DISTANCE=529;STRAND=1;SYMBOL=AKR1D1;SYMBOL_SOURCE=EntrezGene;BIOTYPE=protein_coding;CANONICAL=YES;ENSP=ENSGALP00000020904;TREMBL=E1BU27;UNIPARC=UPI0002C87C03		Spleen weight;Shank length;Age at first egg;Insulin-like growth factor level;Antibody response to SRBC antigen;Cloacal bacterial burden after challenge with Salmonella T;Carcass weight;Body weight (140 days);Drumstick and thigh weight;Body weight;Egg weight;Egg weight;Egg weight;Subcutaneous neck fat weight;Total white fat weight;Visceral fat weight;Shank length;Age at first egg;Age at first egg;…
167233668	chr1	167233668	G	A	25	30	12.5	57.1429	66.6667	76.9231	0.00454211	0.0460661	SIAH3	ENSGALG00000026849	ENSGALT00000045830	Transcript	upstream_gene_variant	-	-	-	-	-	rs13552230	IMPACT=MODIFIER;DISTANCE=2165;STRAND=-1;SYMBOL=SIAH3;SYMBOL_SOURCE=HGNC;HGNC_ID=HGNC:30553;BIOTYPE=protein_coding;CANONICAL=YES;ENSP=ENSGALP00000042636;TREMBL=R4GKE1;UNIPARC=UPI0000447624		Abdominal fat weight;Spleen weight;Age at first egg;Body weight;Total white fat weight;Body weight (49 days);Body weight;Body weight;Abdominal fat weight;Body weight (56 days);Body weight (49 days);Body weight (28 days);Breast muscle weight;Body weight;Growth (112-200 days);Growth (46-112 days);Growth (8-46 days);Growth (1-8 days);Body weight (200 days);Body weight (112 days);Body weight (46 days…
520692153	chr4	66157840	A	T	44.4444	50	40	100	80	87.5	0.00242763	0.0515909	TXK	ENSGALG00000014127	ENSGALT00000022861	Transcript	upstream_gene_variant	-	-	-	-	-	-	IMPACT=MODIFIER;DISTANCE=1981;STRAND=1;SYMBOL=TXK;SYMBOL_SOURCE=HGNC;HGNC_ID=HGNC:12434;BIOTYPE=protein_coding;CANONICAL=YES;ENSP=ENSGALP00000022821;TREMBL=E1C035;UNIPARC=UPI0000ECC603		Wing weight;Drumstick weight;Drumstick muscle weight;Body temperature;Pectoralis major weight;Growth (42-56 days);Visceral fat weight;Tibia width;Tibia width;Egg shell percentage;Total white fat weight;Egg weight;Egg weight;Humerus bone mineral content;Albumen weight;Egg weight;Egg weight;Egg weight;Egg weight;Short length of egg;Growth (0-14 days);Breast pH;Abdominal fat percentage;Shank length;…
50545429	chr1	50545429	T	G	50	33.3333	30	75	70	100	0.0170273	0.0524998	RPL3	ENSGALG00000012172	ENSGALT00000030605	Transcript	upstream_gene_variant	-	-	-	-	-	-	IMPACT=MODIFIER;DISTANCE=3335;STRAND=1;SYMBOL=RPL3;SYMBOL_SOURCE=Uniprot_gn;BIOTYPE=protein_coding;CANONICAL=YES;ENSP=ENSGALP00000029968;TREMBL=Q5ZJZ2;UNIPARC=UPI00004436FD		Spleen weight;Shank length;Age at first egg;Antibody response to SRBC antigen;Carcass weight;Body weight (140 days);Drumstick and thigh weight;Egg weight;Egg weight;Egg weight;Subcutaneous neck fat weight;Total white fat weight;Visceral fat weight;Shank length;Cingular fat width;Subcutaneous fat thickness;Breast color;Egg weight;Drumstick weight;Egg number;Haugh units;Body weight;Body weight;Shan…
50545429	chr1	50545429	T	G	50	33.3333	30	75	70	100	0.0170273	0.0524998	SYNGR1	ENSGALG00000027665	ENSGALT00000019854	Transcript	upstream_gene_variant	-	-	-	-	-	-	IMPACT=MODIFIER;DISTANCE=516;STRAND=-1;SYMBOL=SYNGR1;SYMBOL_SOURCE=EntrezGene;BIOTYPE=protein_coding;CANONICAL=YES;ENSP=ENSGALP00000019827;TREMBL=E1BV06;UNIPARC=UPI0002C873B0		Spleen weight;Shank length;Age at first egg;Antibody response to SRBC antigen;Carcass weight;Body weight (140 days);Drumstick and thigh weight;Egg weight;Egg weight;Egg weight;Subcutaneous neck fat weight;Total white fat weight;Visceral fat weight;Shank length;Cingular fat width;Subcutaneous fat thickness;Breast color;Egg weight;Drumstick weight;Egg number;Haugh units;Body weight;Body weight;Shan…
51033686	chr1	51033686	C	T	28.5714	40	25	58.3333	75	91.6667	0.0146101	0.0574841	PDXP	ENSGALG00000023131	ENSGALT00000037821	Transcript	upstream_gene_variant	-	-	-	-	-	rs317183273	IMPACT=MODIFIER;DISTANCE=4075;STRAND=-1;SYMBOL=PDXP;SYMBOL_SOURCE=HGNC;HGNC_ID=HGNC:30259;BIOTYPE=protein_coding;CANONICAL=YES;ENSP=ENSGALP00000037027;TREMBL=F1NC58;UNIPARC=UPI0002C87380		Spleen weight;Shank length;Age at first egg;Antibody response to SRBC antigen;Carcass weight;Body weight (140 days);Drumstick and thigh weight;Egg weight;Egg weight;Egg weight;Subcutaneous neck fat weight;Total white fat weight;Visceral fat weight;Shank length;Cingular fat width;Subcutaneous fat thickness;Breast color;Egg weight;Drumstick weight;Egg number;Haugh units;Body weight;Body weight;Shan…
986084972	chrZ	65413128	C	T	8.69565	11.1111	23.0769	58.3333	75	40	0.0169893	0.0848513	PALM2	ENSGALG00000015655	ENSGALT00000025241	Transcript	upstream_gene_variant	-	-	-	-	-	rs315637668	IMPACT=MODIFIER;DISTANCE=3093;STRAND=1;SYMBOL=PALM2;SYMBOL_SOURCE=HGNC;HGNC_ID=HGNC:15845;BIOTYPE=protein_coding;CANONICAL=YES;ENSP=ENSGALP00000025195;TREMBL=F1NCB1;UNIPARC=UPI0002C87E96		Egg shell strength;Age at first egg;Marek's disease-related traits;Body weight;
746372277	chr10	18635150	C	T	40	37.5	37.5	87.5	90	66.6667	0.00443755	0.0623026	CALML4	ENSGALG00000007979	ENSGALT00000012956	Transcript	upstream_gene_variant	-	-	-	-	-	rs314325238	IMPACT=MODIFIER;DISTANCE=3145;STRAND=-1;SYMBOL=CALML4;SYMBOL_SOURCE=EntrezGene;BIOTYPE=protein_coding;CANONICAL=YES;ENSP=ENSGALP00000012941;TREMBL=F1NRU7;UNIPARC=UPI000240BED3		Abdominal fat percentage;Egg shell stiffness;Body weight (41 days);Body weight (35 days);Carcass ash content, dry matter basis;Abdominal fat percentage;Factor Fear;Fear-call latency;Body weight (ascites conditions);Transport loss;Antibody response to SRBC antigen;Egg shell strength;Carcass weight;
809692514	chr14	4986173	A	G	57.1429	83.3333	66.6667	25	33.3333	20	0.00748328	0.0585302	GID4	ENSGALG00000004929	ENSGALT00000007886	Transcript	upstream_gene_variant	-	-	-	-	-	rs14073223	IMPACT=MODIFIER;DISTANCE=713;STRAND=1;SYMBOL=GID4;SYMBOL_SOURCE=HGNC;HGNC_ID=HGNC:28453;BIOTYPE=protein_coding;CANONICAL=YES;ENSP=ENSGALP00000007872;TREMBL=F1NEN3;UNIPARC=UPI0000ECAA1E		Intramuscular fat;Drumstick and thigh weight;Antibody titer to LPS antigen;Antibody titer to LTA antigen;Body weight (140 days);Drip loss;Breast muscle weight;Antibody response to KLH antigen;Antibody response to KLH antigen;Antibody response to MB antigen;Antibody response to KLH antigen;Antibody titer to LPS antigen;Intestine length;Body weight;Dressing percentage;Body weight (1 day);
50528274	chr1	50528274	A	G	71.4286	72.7273	87.5	30	40	33.3333	0.00196325	0.0524998	TAB1	ENSGALG00000012150	ENSGALT00000019844	Transcript	upstream_gene_variant	-	-	-	-	-	rs80774314	IMPACT=MODIFIER;DISTANCE=2483;STRAND=-1;SYMBOL=TAB1;SYMBOL_SOURCE=EntrezGene;BIOTYPE=protein_coding;CANONICAL=YES;ENSP=ENSGALP00000019817;TREMBL=F1NEQ2;UNIPARC=UPI0000ECD2D3		Spleen weight;Shank length;Age at first egg;Antibody response to SRBC antigen;Carcass weight;Body weight (140 days);Drumstick and thigh weight;Egg weight;Egg weight;Egg weight;Subcutaneous neck fat weight;Total white fat weight;Visceral fat weight;Shank length;Cingular fat width;Subcutaneous fat thickness;Breast color;Egg weight;Drumstick weight;Egg number;Haugh units;Body weight;Body weight;Shan…
167327350	chr1	167327350	C	G	75	100	84.6154	28.5714	46.6667	57.1429	0.0186245	0.0478107		ENSGALG00000028246	ENSGALT00000045988	Transcript	upstream_gene_variant	-	-	-	-	-	rs317402096	IMPACT=MODIFIER;DISTANCE=1023;STRAND=1;BIOTYPE=protein_coding;CANONICAL=YES;ENSP=ENSGALP00000043096;TREMBL=R4GLK9;UNIPARC=UPI0002C87F4E		Abdominal fat weight;Spleen weight;Age at first egg;Body weight;Total white fat weight;Body weight (49 days);Body weight;Body weight;Abdominal fat weight;Body weight (56 days);Body weight (49 days);Body weight (28 days);Breast muscle weight;Body weight;Growth (112-200 days);Growth (46-112 days);Growth (8-46 days);Growth (1-8 days);Body weight (200 days);Body weight (112 days);Body weight (46 days…
911141208	chr27	1669450	G	A	69.2308	66.6667	70	33.3333	0	45.4545	0.0358961	0.0605862		ENSGALG00000000274	ENSGALT00000000361	Transcript	upstream_gene_variant	-	-	-	-	-	rs312864965	IMPACT=MODIFIER;DISTANCE=297;STRAND=-1;BIOTYPE=protein_coding;CANONICAL=YES;ENSP=ENSGALP00000000360;TREMBL=F1NKQ1;UNIPARC=UPI0002C884F0		Antibody response to SRBC antigen;Body weight;Wing weight;Carcass ash content, dry matter basis;Carcass fat content;Carcass fat content, dry matter basis;Carcass protein content, dry matter basis;Abdominal fat percentage;Antibody response to KLH antigen;Body weight (35 days);Body weight;Humerus area;Humerus length;Body weight;Body weight (41 days);Antibody response to SRBC antigen;Body weight (1 …
50494786	chr1	50494786	A	G	76.4706	70	46.1538	21.4286	33.3333	11.1111	0.0197582	0.0486023	MGAT3	ENSGALG00000012146	ENSGALT00000019840	Transcript	upstream_gene_variant	-	-	-	-	-	rs313522478	IMPACT=MODIFIER;DISTANCE=2492;STRAND=-1;SYMBOL=MGAT3;SYMBOL_SOURCE=EntrezGene;BIOTYPE=protein_coding;CANONICAL=YES;ENSP=ENSGALP00000042160;TREMBL=R4GJ57;UNIPARC=UPI0002C881A9		Spleen weight;Shank length;Age at first egg;Antibody response to SRBC antigen;Carcass weight;Body weight (140 days);Drumstick and thigh weight;Egg weight;Egg weight;Egg weight;Subcutaneous neck fat weight;Total white fat weight;Visceral fat weight;Shank length;Cingular fat width;Subcutaneous fat thickness;Breast color;Egg weight;Drumstick weight;Egg number;Haugh units;Body weight;Body weight;Shan…
455628916	chr4	1094603	G	A	70.5882	83.3333	70.5882	16.6667	27.2727	54.5455	0.025246	0.0507853	EDA	ENSGALG00000004481	ENSGALT00000007137	Transcript	upstream_gene_variant	-	-	-	-	-	rs313370696	IMPACT=MODIFIER;DISTANCE=4467;STRAND=1;SYMBOL=EDA;SYMBOL_SOURCE=HGNC;HGNC_ID=HGNC:3157;BIOTYPE=protein_coding;CANONICAL=YES;ENSP=ENSGALP00000007125;TREMBL=F1NQ89;UNIPARC=UPI0002C87D7A
459656871	chr4	5122558	G	A	83.3333	68.75	72.7273	12.5	36.3636	50	0.0235769	0.0503179	NOX1	ENSGALG00000006707	ENSGALT00000010849	Transcript	upstream_gene_variant	-	-	-	-	-	rs318158632	IMPACT=MODIFIER;DISTANCE=3507;STRAND=1;SYMBOL=NOX1;SYMBOL_SOURCE=HGNC;HGNC_ID=HGNC:7889;BIOTYPE=protein_coding;CANONICAL=YES;ENSP=ENSGALP00000010835;TREMBL=F1NEJ0;UNIPARC=UPI0002C87B04		Visceral fat weight;Body weight;Body weight;Body weight;Average daily gain;Body weight (84 days);Body weight (42 days);Age at first egg;Breast muscle percentage;Pectoralis major weight;Shank growth;
796548577	chr13	9602271	A	G	33.3333	25	33.3333	42.8571	88.8889	85.7143	0.0499844	0.0465737	FGFR4	ENSGALG00000028543	ENSGALT00000025332	Transcript	upstream_gene_variant	-	-	-	-	-	-	IMPACT=MODIFIER;DISTANCE=2402;STRAND=-1;SYMBOL=FGFR4;SYMBOL_SOURCE=HGNC;HGNC_ID=HGNC:3691;BIOTYPE=protein_coding;CANONICAL=YES;ENSP=ENSGALP00000025286;TREMBL=F1NCL8,Q9YI21;UNIPARC=UPI0002C8730B		Carcass weight;Breast muscle weight;Carcass weight;Breast muscle weight;Drumstick and thigh weight;Average daily gain;Thigh weight;Heart weight;Drumstick muscle weight;Drumstick weight;Body weight;Body weight (42 days);Tibia length;Body weight (84 days);Growth (21-42 days);Body weight (63 days);Body weight (42 days);Body weight (21 days);Body weight (day of first egg);Age at first egg;Age at firs…
242717432	chr2	47440682	C	T	55.5556	66.6667	72.7273	33.3333	11.1111	25	0.00698295	0.0473195	EEPD1	ENSGALG00000012116	ENSGALT00000019789	Transcript	upstream_gene_variant	-	-	-	-	-	-	IMPACT=MODIFIER;DISTANCE=738;STRAND=-1;SYMBOL=EEPD1;SYMBOL_SOURCE=HGNC;HGNC_ID=HGNC:22223;BIOTYPE=protein_coding;CANONICAL=YES;ENSP=ENSGALP00000019762;TREMBL=F1NF75;UNIPARC=UPI0000E7FDC9		Breast muscle weight;Subcutaneous neck fat weight;Cloacal bacterial burden after challenge with Salmonella E;Carcass weight;Breast muscle weight;Body weight (42 days);Subcutaneous neck fat weight;Total white fat weight;Visceral fat weight;Body weight (200 days);Body weight (46 days);Body weight (140 days);Feather pecking;Egg shell strength;
838013703	chr17	4953484	T	C	100	85.7143	82.3529	38.4615	37.5	66.6667	0.0190263	0.0513443	gga-mir-219b	ENSGALG00000018278	ENSGALT00000028985	Transcript	upstream_gene_variant	-	-	-	-	-	-	IMPACT=MODIFIER;DISTANCE=4911;STRAND=-1;SYMBOL=gga-mir-219b;SYMBOL_SOURCE=miRBase;BIOTYPE=miRNA;CANONICAL=YES		Body weight;Bursa of Fabricius weight;
474495096	chr4	19960783	T	C	81.8182	76.9231	81.8182	55.5556	45.4545	14.2857	0.0290198	0.0639542		ENSGALG00000027439	ENSGALT00000045296	Transcript	upstream_gene_variant	-	-	-	-	-	rs13576174	IMPACT=MODIFIER;DISTANCE=2320;STRAND=1;BIOTYPE=miRNA;CANONICAL=YES		Visceral fat weight;Average daily gain;Body weight (504 days);Body weight (84 days);Average daily gain;Average daily gain;Egg number;Body weight (42 days);Body weight (336 days);Body weight (21 days);Body weight (168 days);Egg weight;Egg weight;Average daily gain;Body weight (day of first egg);Body weight (day of first egg);Body weight (day of first egg);Age at first egg;Egg weight;Marek's diseas…
604794495	chr6	462986	T	G	27.7778	25	6.66667	62.5	75	47.0588	0.0162426	0.0463782	CCSER2	ENSGALG00000001870	ENSGALT00000002903	Transcript	upstream_gene_variant	-	-	-	-	-	-	IMPACT=MODIFIER;DISTANCE=3938;STRAND=1;SYMBOL=CCSER2;SYMBOL_SOURCE=EntrezGene;BIOTYPE=protein_coding;ENSP=ENSGALP00000002899;TREMBL=F1NFK1;UNIPARC=UPI0000E80748
604794495	chr6	462986	T	G	27.7778	25	6.66667	62.5	75	47.0588	0.0162426	0.0463782	BICC1	ENSGALG00000001847	ENSGALT00000045848	Transcript	upstream_gene_variant	-	-	-	-	-	-	IMPACT=MODIFIER;DISTANCE=3071;STRAND=-1;SYMBOL=BICC1;SYMBOL_SOURCE=EntrezGene;BIOTYPE=protein_coding;CANONICAL=YES;ENSP=ENSGALP00000042134;TREMBL=R4GJ32;UNIPARC=UPI0002C875C4
425001952	chr3	80915440	C	T	60	42.8571	50	100	77.7778	100	0.00953532	0.0516062	gga-mir-6687	ENSGALG00000028454	ENSGALT00000043994	Transcript	upstream_gene_variant	-	-	-	-	-	rs16310532	IMPACT=MODIFIER;DISTANCE=3298;STRAND=-1;SYMBOL=gga-mir-6687;SYMBOL_SOURCE=miRBase;BIOTYPE=miRNA;CANONICAL=YES		Body weight;Body weight;Body weight (63 days);Body weight;Antibody response to SRBC antigen;Egg weight;Body weight;Antibody response to KLH antigen;Body weight;Body weight;Body weight (35 days);Skin fat weight;Body weight (63 days);Body weight (49 days);Leg twisting;Skin fat weight;Growth (1-8 days);Body weight (200 days);Body weight (112 days);Body weight (8 days);Receiving feather pecking;Tibia…
838013704	chr17	4953485	G	A	100	85.7143	81.25	35.7143	40	66.6667	0.0207702	0.0513443	gga-mir-219b	ENSGALG00000018278	ENSGALT00000028985	Transcript	upstream_gene_variant	-	-	-	-	-	-	IMPACT=MODIFIER;DISTANCE=4912;STRAND=-1;SYMBOL=gga-mir-219b;SYMBOL_SOURCE=miRBase;BIOTYPE=miRNA;CANONICAL=YES		Body weight;Bursa of Fabricius weight;
56701149	chr1	56701149	A	G	57.1429	70	54.5455	14.2857	14.2857	28.5714	0.00353659	0.0521348	AKR1D1	ENSGALG00000012834	ENSGALT00000020934	Transcript	upstream_gene_variant	-	-	-	-	-	rs317603882	IMPACT=MODIFIER;DISTANCE=537;STRAND=1;SYMBOL=AKR1D1;SYMBOL_SOURCE=EntrezGene;BIOTYPE=protein_coding;CANONICAL=YES;ENSP=ENSGALP00000020904;TREMBL=E1BU27;UNIPARC=UPI0002C87C03		Spleen weight;Shank length;Age at first egg;Insulin-like growth factor level;Antibody response to SRBC antigen;Cloacal bacterial burden after challenge with Salmonella T;Carcass weight;Body weight (140 days);Drumstick and thigh weight;Body weight;Egg weight;Egg weight;Egg weight;Subcutaneous neck fat weight;Total white fat weight;Visceral fat weight;Shank length;Age at first egg;Age at first egg;…
626369862	chr6	22038353	A	G	30	30.7692	23.0769	50	75	83.3333	0.0158002	0.0559776	LCOR	ENSGALG00000023649	ENSGALT00000012355	Transcript	upstream_gene_variant	-	-	-	-	-	rs317653906	IMPACT=MODIFIER;DISTANCE=3115;STRAND=-1;SYMBOL=LCOR;SYMBOL_SOURCE=HGNC;HGNC_ID=HGNC:29503;BIOTYPE=protein_coding;CANONICAL=YES;ENSP=ENSGALP00000012341;TREMBL=F1NKP5;UNIPARC=UPI0002C877C1		Body weight;Body weight;Body weight;Drumstick muscle weight;Humerus bone mineral density;Subcutaneous neck fat weight;Hematocrit value;Shank diameter;Plasma coloration;Visceral fat weight;Humerus bone mineral content;Antibody response to SRBC antigen;Antibody response to SRBC antigen;Antibody response to BA (Brucella abortus);Total white fat weight;Body temperature;Glucose level;Egg shell yellown…
873637107	chr20	8919469	T	C	90.9091	94.4444	92.3077	60	33.3333	60	0.00979675	0.052681	HAR1A	ENSGALG00000025688	ENSGALT00000042601	Transcript	upstream_gene_variant	-	-	-	-	-	rs16169847	IMPACT=MODIFIER;DISTANCE=4948;STRAND=1;SYMBOL=HAR1A;SYMBOL_SOURCE=RFAM;BIOTYPE=misc_RNA;CANONICAL=YES		Body weight (35 days);Body weight (49 days);Body weight;Body weight;Femur torsional strength;Femur torsional strength;Breast pH;
838013699	chr17	4953480	C	T	100	83.3333	73.3333	33.3333	36.3636	63.6364	0.0293806	0.0513443	gga-mir-219b	ENSGALG00000018278	ENSGALT00000028985	Transcript	upstream_gene_variant	-	-	-	-	-	rs315616399	IMPACT=MODIFIER;DISTANCE=4907;STRAND=-1;SYMBOL=gga-mir-219b;SYMBOL_SOURCE=miRBase;BIOTYPE=miRNA;CANONICAL=YES		Body weight;Bursa of Fabricius weight;
917568928	chr28	2887885	T	C	88.8889	62.5	100	27.2727	54.5455	46.6667	0.0408471	0.0462579	SBNO2	ENSGALG00000002672	ENSGALT00000004211	Transcript	upstream_gene_variant	-	-	-	-	-	rs15250434	IMPACT=MODIFIER;DISTANCE=1184;STRAND=-1;SYMBOL=SBNO2;SYMBOL_SOURCE=HGNC;HGNC_ID=HGNC:29158;BIOTYPE=protein_coding;CANONICAL=YES;ENSP=ENSGALP00000004202;TREMBL=E1C8V4;UNIPARC=UPI0002C8705E		Shank length;Breast muscle weight;Body weight;Body weight (504 days);Right ventricular weight as percentage of body weight;Body weight (41 days);Carcass weight;Skin fat weight;Abdominal fat weight;Antibody response to SE (Salmonella enteritidis);Antibody response to E. coli;Average daily gain;Tibia cortex width;Skin fat weight;Abdominal fat weight;
729455279	chr10	1718152	A	G	75	100	88.8889	41.6667	60	40	0.0135127	0.0469094	NPTN	ENSGALG00000001741	ENSGALT00000002673	Transcript	upstream_gene_variant	-	-	-	-	-	rs15558224	IMPACT=MODIFIER;DISTANCE=3215;STRAND=-1;SYMBOL=NPTN;SYMBOL_SOURCE=HGNC;HGNC_ID=HGNC:17867;BIOTYPE=protein_coding;CANONICAL=YES;ENSP=ENSGALP00000002670;TREMBL=F1NI46;UNIPARC=UPI0002C87A0C		Feather pecking;Spleen weight;
4286892	chr1	4286892	C	T	38.4615	0	28.5714	60	60	69.2308	0.0269536	0.0553511	GATA3	ENSGALG00000006726	ENSGALT00000010882	Transcript	upstream_gene_variant	-	-	-	-	-	-	IMPACT=MODIFIER;DISTANCE=1950;STRAND=1;SYMBOL=GATA3;SYMBOL_SOURCE=EntrezGene;BIOTYPE=protein_coding;CANONICAL=YES;ENSP=ENSGALP00000010868;SWISSPROT=P23825;UNIPARC=UPI000012B103		Shank length;Body weight (63 days);Insulin level;Pectoralis major weight;Chest width;Blood cell count (total);Growth (49-56 days);
729672658	chr10	1935531	G	A	42.8571	30	75	100	80	90	0.0491344	0.0515761	CSK	ENSGALG00000001318	ENSGALT00000002010	Transcript	upstream_gene_variant	-	-	-	-	-	-	IMPACT=MODIFIER;DISTANCE=771;STRAND=-1;SYMBOL=CSK;SYMBOL_SOURCE=EntrezGene;BIOTYPE=protein_coding;CANONICAL=YES;ENSP=ENSGALP00000002008;TREMBL=F1NMH8;UNIPARC=UPI0002C87F02		Feather pecking;Spleen weight;
455395731	chr4	861418	T	C	46.1538	66.6667	81.8182	25	18.1818	29.4118	0.0198852	0.0629202		ENSGALG00000024095	ENSGALT00000040689	Transcript	upstream_gene_variant	-	-	-	-	-	rs314938557	IMPACT=MODIFIER;DISTANCE=208;STRAND=-1;BIOTYPE=protein_coding;CANONICAL=YES;ENSP=ENSGALP00000039892;TREMBL=E1C6F4;UNIPARC=UPI00003AD3F2		Yolk weight;
50354005	chr1	50354005	A	G	54.5455	25	42.8571	87.5	75	81.8182	0.0120578	0.0443504	7SK	ENSGALG00000024676	ENSGALT00000041589	Transcript	upstream_gene_variant	-	-	-	-	-	rs15264200	IMPACT=MODIFIER;DISTANCE=160;STRAND=1;SYMBOL=7SK;SYMBOL_SOURCE=RFAM;BIOTYPE=misc_RNA;CANONICAL=YES		Spleen weight;Shank length;Age at first egg;Antibody response to SRBC antigen;Carcass weight;Body weight (140 days);Drumstick and thigh weight;Egg weight;Egg weight;Egg weight;Subcutaneous neck fat weight;Total white fat weight;Visceral fat weight;Shank length;Cingular fat width;Subcutaneous fat thickness;Breast color;Egg weight;Drumstick weight;Egg number;Haugh units;Body weight;Body weight;Shan…
50354005	chr1	50354005	A	G	54.5455	25	42.8571	87.5	75	81.8182	0.0120578	0.0443504	CACNA1I	ENSGALG00000012122	ENSGALT00000019796	Transcript	upstream_gene_variant	-	-	-	-	-	rs15264200	IMPACT=MODIFIER;DISTANCE=2262;STRAND=-1;SYMBOL=CACNA1I;SYMBOL_SOURCE=HGNC;HGNC_ID=HGNC:1396;BIOTYPE=protein_coding;CANONICAL=YES;ENSP=ENSGALP00000019769;TREMBL=F1NF70;UNIPARC=UPI0002C878CF		Spleen weight;Shank length;Age at first egg;Antibody response to SRBC antigen;Carcass weight;Body weight (140 days);Drumstick and thigh weight;Egg weight;Egg weight;Egg weight;Subcutaneous neck fat weight;Total white fat weight;Visceral fat weight;Shank length;Cingular fat width;Subcutaneous fat thickness;Breast color;Egg weight;Drumstick weight;Egg number;Haugh units;Body weight;Body weight;Shan…
888779545	chr22	2956528	G	A	38.4615	20	30	80	66.6667	63.6364	0.00518819	0.0548917	MXD1	ENSGALG00000013882	ENSGALT00000022511	Transcript	upstream_gene_variant	-	-	-	-	-	-	IMPACT=MODIFIER;DISTANCE=3632;STRAND=1;SYMBOL=MXD1;SYMBOL_SOURCE=EntrezGene;BIOTYPE=protein_coding;CANONICAL=YES;ENSP=ENSGALP00000022471;TREMBL=F1NYT4,Q5ZJ78;UNIPARC=UPI0000EC9F0F
136887792	chr1	136887792	C	G	25	50	50	88.8889	77.7778	80	0.010764	0.0465071	PCID2	ENSGALG00000016831	ENSGALT00000027172	Transcript	upstream_gene_variant	-	-	-	-	-	rs14894438	IMPACT=MODIFIER;DISTANCE=1250;STRAND=1;SYMBOL=PCID2;SYMBOL_SOURCE=EntrezGene;BIOTYPE=protein_coding;CANONICAL=YES;ENSP=ENSGALP00000027121;TREMBL=F1NEE3;UNIPARC=UPI0002C86B94		Abdominal fat weight;Egg shell stiffness;Liver weight;Spleen weight;Breast pH;Age at first egg;Carcass weight;Body weight;Egg weight;Egg weight;Egg weight;Total white fat weight;Visceral fat weight;Breast pH;Growth (42-63 days);Growth (21-42 days);Body weight (63 days);Body weight (42 days);Body weight (21 days);Leg bowing;Shank length;Subcutaneous fat thickness;Body weight (70 days);Body weight …
626934644	chr6	22603135	T	C	10	12.5	40	66.6667	57.1429	60	0.0156409	0.0481301	KAZALD1	ENSGALG00000007837	ENSGALT00000012719	Transcript	upstream_gene_variant	-	-	-	-	-	rs312932465	IMPACT=MODIFIER;DISTANCE=260;STRAND=-1;SYMBOL=KAZALD1;SYMBOL_SOURCE=HGNC;HGNC_ID=HGNC:25460;BIOTYPE=protein_coding;CANONICAL=YES;ENSP=ENSGALP00000012705;TREMBL=F1NLB5;UNIPARC=UPI0000448699		Body weight;Body weight;Body weight;Drumstick muscle weight;Humerus bone mineral density;Subcutaneous neck fat weight;Hematocrit value;Shank diameter;Plasma coloration;Visceral fat weight;Humerus bone mineral content;Antibody response to SRBC antigen;Antibody response to SRBC antigen;Antibody response to BA (Brucella abortus);Total white fat weight;Body temperature;Glucose level;Egg shell yellown…
50109567	chr1	50109567	A	T	100	60	68.75	23.0769	44.4444	40	0.0426687	0.0446339	TNRC6B	ENSGALG00000012050	ENSGALT00000019682	Transcript	upstream_gene_variant	-	-	-	-	-	rs13865170	IMPACT=MODIFIER;DISTANCE=4508;STRAND=-1;SYMBOL=TNRC6B;SYMBOL_SOURCE=HGNC;HGNC_ID=HGNC:29190;BIOTYPE=protein_coding;CANONICAL=YES;ENSP=ENSGALP00000019656;TREMBL=E1BQG1;UNIPARC=UPI0002C86B92		Spleen weight;Shank length;Age at first egg;Antibody response to SRBC antigen;Carcass weight;Body weight (140 days);Drumstick and thigh weight;Egg weight;Egg weight;Egg weight;Subcutaneous neck fat weight;Total white fat weight;Visceral fat weight;Shank length;Cingular fat width;Subcutaneous fat thickness;Breast color;Egg weight;Drumstick weight;Egg number;Haugh units;Body weight;Body weight;Shan…
347510900	chr3	3424388	C	G	58.3333	66.6667	63.6364	37.5	30	0	0.0261135	0.0455281	PAX1	ENSGALG00000028576	ENSGALT00000043793	Transcript	upstream_gene_variant	-	-	-	-	-	-	IMPACT=MODIFIER;DISTANCE=1986;STRAND=-1;SYMBOL=PAX1;SYMBOL_SOURCE=HGNC;HGNC_ID=HGNC:8615;BIOTYPE=protein_coding;CANONICAL=YES;ENSP=ENSGALP00000041207;TREMBL=R4GGN7;UNIPARC=UPI0002C869B8		Body weight;Body weight;Antibody response to SRBC antigen;Antibody response to KLH antigen;Body weight;Body weight;Body weight;Antibody response to SRBC antigen;
766159932	chr11	18511716	C	G	35.2941	0	33.3333	77.7778	50	61.5385	0.0453267	0.0456796	gga-mir-140	ENSGALG00000018261	ENSGALT00000028968	Transcript	upstream_gene_variant	-	-	-	-	-	rs314796983	IMPACT=MODIFIER;DISTANCE=2412;STRAND=1;SYMBOL=gga-mir-140;SYMBOL_SOURCE=miRBase;BIOTYPE=miRNA;CANONICAL=YES		Body temperature;Breast color;Breast color;Spleen weight;Carcass weight;Carcass weight;Body weight (140 days);Body weight (40 days);Thigh meat-to-bone ratio;
50545396	chr1	50545396	G	A	50	50	20	80	71.4286	88.8889	0.0231401	0.0524998	RPL3	ENSGALG00000012172	ENSGALT00000030605	Transcript	upstream_gene_variant	-	-	-	-	-	-	IMPACT=MODIFIER;DISTANCE=3368;STRAND=1;SYMBOL=RPL3;SYMBOL_SOURCE=Uniprot_gn;BIOTYPE=protein_coding;CANONICAL=YES;ENSP=ENSGALP00000029968;TREMBL=Q5ZJZ2;UNIPARC=UPI00004436FD		Spleen weight;Shank length;Age at first egg;Antibody response to SRBC antigen;Carcass weight;Body weight (140 days);Drumstick and thigh weight;Egg weight;Egg weight;Egg weight;Subcutaneous neck fat weight;Total white fat weight;Visceral fat weight;Shank length;Cingular fat width;Subcutaneous fat thickness;Breast color;Egg weight;Drumstick weight;Egg number;Haugh units;Body weight;Body weight;Shan…
50545396	chr1	50545396	G	A	50	50	20	80	71.4286	88.8889	0.0231401	0.0524998	SYNGR1	ENSGALG00000027665	ENSGALT00000019854	Transcript	upstream_gene_variant	-	-	-	-	-	-	IMPACT=MODIFIER;DISTANCE=483;STRAND=-1;SYMBOL=SYNGR1;SYMBOL_SOURCE=EntrezGene;BIOTYPE=protein_coding;CANONICAL=YES;ENSP=ENSGALP00000019827;TREMBL=E1BV06;UNIPARC=UPI0002C873B0		Spleen weight;Shank length;Age at first egg;Antibody response to SRBC antigen;Carcass weight;Body weight (140 days);Drumstick and thigh weight;Egg weight;Egg weight;Egg weight;Subcutaneous neck fat weight;Total white fat weight;Visceral fat weight;Shank length;Cingular fat width;Subcutaneous fat thickness;Breast color;Egg weight;Drumstick weight;Egg number;Haugh units;Body weight;Body weight;Shan…
665712376	chr7	26429213	T	C	60	69.2308	60	25	11.1111	33.3333	0.0051061	0.0536653	SEC22A	ENSGALG00000011697	ENSGALT00000019119	Transcript	upstream_gene_variant	-	-	-	-	-	rs314244728	IMPACT=MODIFIER;DISTANCE=209;STRAND=1;SYMBOL=SEC22A;SYMBOL_SOURCE=Uniprot_gn;BIOTYPE=protein_coding;CANONICAL=YES;ENSP=ENSGALP00000019095;TREMBL=Q5ZIC5;UNIPARC=UPI00003AE7A6		Body weight;Body weight;Body weight (42 days);Body weight (49 days);Body weight (56 days);Egg shell strength;Body weight (63 days);Long length of egg;Body weight (70 days);Body weight;Body weight;Body weight;Breast muscle weight;Drumstick muscle weight;Carcass weight;Drumstick weight;Thigh weight;Thigh muscle weight;Wing weight;Carcass weight;Body weight (84 days);Breast muscle weight;Body weight…
967004728	chrZ	46332884	A	G	38.8889	40	40	80	75	83.3333	8.38659e-05	0.0525037	STARD4	ENSGALG00000000241	ENSGALT00000000320	Transcript	upstream_gene_variant	-	-	-	-	-	-	IMPACT=MODIFIER;DISTANCE=482;STRAND=1;SYMBOL=STARD4;SYMBOL_SOURCE=EntrezGene;BIOTYPE=protein_coding;CANONICAL=YES;ENSP=ENSGALP00000000319;TREMBL=F1NKR7;UNIPARC=UPI0000E8196C		Egg shell strength;Age at first egg;Marek's disease-related traits;Blood and meat spots;Egg shell thickness;Liver weight;Marek's disease-related traits;Marek's disease-related traits;Marek's disease-related traits;Marek's disease-related traits;Marek's disease-related traits;
796381589	chr13	9435283	C	A	38.8889	46.1538	31.5789	76.4706	92.8571	66.6667	0.0103207	0.050925	B4GAL-T7	ENSGALG00000024259	ENSGALT00000040958	Transcript	upstream_gene_variant	-	-	-	-	-	rs80703167	IMPACT=MODIFIER;DISTANCE=3541;STRAND=-1;SYMBOL=B4GAL-T7;SYMBOL_SOURCE=Uniprot_gn;BIOTYPE=protein_coding;CANONICAL=YES;ENSP=ENSGALP00000040163;TREMBL=F1NRS0,Q2HPN7;UNIPARC=UPI0002C874A7		Carcass weight;Breast muscle weight;Carcass weight;Breast muscle weight;Drumstick and thigh weight;Average daily gain;Thigh weight;Heart weight;Drumstick muscle weight;Drumstick weight;Body weight;Body weight (42 days);Tibia length;Body weight (84 days);Growth (21-42 days);Body weight (63 days);Body weight (42 days);Body weight (21 days);Body weight (day of first egg);Age at first egg;Age at firs…
911176152	chr27	1704394	T	C	66.6667	85.7143	70	38.4615	31.25	33.3333	0.00312756	0.0460903	FTSJ3	ENSGALG00000000332	ENSGALT00000040636	Transcript	upstream_gene_variant	-	-	-	-	-	rs312867456	IMPACT=MODIFIER;DISTANCE=2839;STRAND=-1;SYMBOL=FTSJ3;SYMBOL_SOURCE=EntrezGene;BIOTYPE=protein_coding;CANONICAL=YES;ENSP=ENSGALP00000039839;TREMBL=E1C6Y7;UNIPARC=UPI0002C8785A		Antibody response to SRBC antigen;Carcass weight;Body weight;Wing weight;Carcass ash content, dry matter basis;Carcass fat content;Carcass fat content, dry matter basis;Carcass protein content, dry matter basis;Abdominal fat percentage;Antibody response to KLH antigen;Body weight (35 days);Body weight;Humerus area;Humerus length;Body weight;Body weight (41 days);Antibody response to SRBC antigen;…
50928196	chr1	50928196	G	A	85.7143	87.5	80	37.5	25	71.4286	0.0473793	0.047602	RPB6	ENSGALG00000012291	ENSGALT00000020084	Transcript	upstream_gene_variant	-	-	-	-	-	rs15264962	IMPACT=MODIFIER;DISTANCE=626;STRAND=-1;SYMBOL=RPB6;SYMBOL_SOURCE=Uniprot_gn;BIOTYPE=protein_coding;CANONICAL=YES;ENSP=ENSGALP00000020057;TREMBL=Q9PT88;UNIPARC=UPI00000FD2BB		Spleen weight;Shank length;Age at first egg;Antibody response to SRBC antigen;Carcass weight;Body weight (140 days);Drumstick and thigh weight;Egg weight;Egg weight;Egg weight;Subcutaneous neck fat weight;Total white fat weight;Visceral fat weight;Shank length;Cingular fat width;Subcutaneous fat thickness;Breast color;Egg weight;Drumstick weight;Egg number;Haugh units;Body weight;Body weight;Shan…
905215683	chr26	1073910	C	T	22.7273	14.2857	10	56.25	50	60	0.00110832	0.0455683	LRIF1	ENSGALG00000000106	ENSGALT00000000145	Transcript	upstream_gene_variant	-	-	-	-	-	rs313152538	IMPACT=MODIFIER;DISTANCE=1237;STRAND=-1;SYMBOL=LRIF1;SYMBOL_SOURCE=HGNC;HGNC_ID=HGNC:30299;BIOTYPE=protein_coding;CANONICAL=YES;ENSP=ENSGALP00000000144;TREMBL=E1C2I6;UNIPARC=UPI0002C876E4		Egg shell color;
368058323	chr3	23971811	C	T	61.9048	50	75	13.0435	41.1765	13.6364	0.0279147	0.0444635		ENSGALG00000009928	ENSGALT00000016140	Transcript	upstream_gene_variant	-	-	-	-	-	rs316648407	IMPACT=MODIFIER;DISTANCE=15;STRAND=-1;BIOTYPE=protein_coding;CANONICAL=YES;ENSP=ENSGALP00000016121;TREMBL=E1C0K8;UNIPARC=UPI00003ACC9A		Body weight;Body weight;Body weight (35 days);Abdominal fat weight;Abdominal fat percentage;Body weight;Bone mineral density;Antibody response to SRBC antigen;Tibia bone mineral density;Antibody response to KLH antigen;Breast muscle percentage;Average daily gain;Body weight (42 days);Body weight (504 days);Age at sexual maturity;Body weight (336 days);Body weight (84 days);Abdominal fat weight;Dr…
352570766	chr3	8484254	T	C	47.0588	76.4706	53.8462	0	33.3333	25	0.041436	0.0453364	FAM179A	ENSGALG00000008998	ENSGALT00000014637	Transcript	upstream_gene_variant	-	-	-	-	-	rs14316028	IMPACT=MODIFIER;DISTANCE=3919;STRAND=-1;SYMBOL=FAM179A;SYMBOL_SOURCE=EntrezGene;BIOTYPE=protein_coding;CANONICAL=YES;ENSP=ENSGALP00000014621;TREMBL=F1NI58;UNIPARC=UPI0002C87528		Body weight;Body weight;Body weight (35 days);Abdominal fat weight;Abdominal fat percentage;Antibody response to SRBC antigen;Antibody response to KLH antigen;Breast muscle percentage;Dressing percentage;Breast percentage;Body weight;Body weight;Body weight;Body weight (41 days);Average daily gain;Egg weight;Average daily gain;Breast percentage;Antibody response to SRBC antigen;Abdominal fat weig…
742492523	chr10	14755396	T	C	57.1429	55.5556	58.3333	100	90	100	0.000319352	0.0585361	uc_338	ENSGALG00000028916	ENSGALT00000045038	Transcript	upstream_gene_variant	-	-	-	-	-	rs317682765	IMPACT=MODIFIER;DISTANCE=306;STRAND=1;SYMBOL=uc_338;SYMBOL_SOURCE=RFAM;BIOTYPE=misc_RNA;CANONICAL=YES		Egg shell stiffness;Transport loss;Antibody response to SRBC antigen;Egg shell strength;Carcass weight;Total mortality;
474495098	chr4	19960785	T	C	75	76.9231	80	50	50	13.3333	0.0325408	0.0639542		ENSGALG00000027439	ENSGALT00000045296	Transcript	upstream_gene_variant	-	-	-	-	-	rs14436392	IMPACT=MODIFIER;DISTANCE=2318;STRAND=1;BIOTYPE=miRNA;CANONICAL=YES		Visceral fat weight;Average daily gain;Body weight (504 days);Body weight (84 days);Average daily gain;Average daily gain;Egg number;Body weight (42 days);Body weight (336 days);Body weight (21 days);Body weight (168 days);Egg weight;Egg weight;Average daily gain;Body weight (day of first egg);Body weight (day of first egg);Body weight (day of first egg);Age at first egg;Egg weight;Marek's diseas…
627263142	chr6	22931633	C	T	75	83.3333	50	12.5	31.25	46.1538	0.047526	0.0451713	CYP17A1	ENSGALG00000008121	ENSGALT00000033172	Transcript	upstream_gene_variant	-	-	-	-	-	-	IMPACT=MODIFIER;DISTANCE=4250;STRAND=-1;SYMBOL=CYP17A1;SYMBOL_SOURCE=EntrezGene;BIOTYPE=protein_coding;CANONICAL=YES;ENSP=ENSGALP00000032532;TREMBL=F1NYI7;UNIPARC=UPI00003AE398		Body weight;Body weight;Body weight;Drumstick muscle weight;Humerus bone mineral density;Subcutaneous neck fat weight;Hematocrit value;Shank diameter;Plasma coloration;Visceral fat weight;Humerus bone mineral content;Antibody response to SRBC antigen;Antibody response to SRBC antigen;Antibody response to BA (Brucella abortus);Total white fat weight;Body temperature;Glucose level;Egg shell yellown…
928203012	chrZ	7531168	C	T	30.4348	29.4118	26.3158	75	56.25	73.3333	0.00297079	0.0447427	C9orf24	ENSGALG00000005818	ENSGALT00000009347	Transcript	upstream_gene_variant	-	-	-	-	-	rs313958083	IMPACT=MODIFIER;DISTANCE=4475;STRAND=-1;SYMBOL=C9orf24;SYMBOL_SOURCE=HGNC;HGNC_ID=HGNC:19919;BIOTYPE=protein_coding;CANONICAL=YES;ENSP=ENSGALP00000009333;TREMBL=E1C3B8;UNIPARC=UPI0000E81887
967333141	chrZ	46661297	C	A	83.3333	100	90.9091	53.3333	62.5	40	0.00826289	0.0625336	6	ENSGALG00000000253	ENSGALT00000000332	Transcript	upstream_gene_variant	-	-	-	-	-	rs313823149	IMPACT=MODIFIER;DISTANCE=600;STRAND=-1;SYMBOL=6.;SYMBOL_SOURCE=Uniprot_gn;BIOTYPE=protein_coding;CANONICAL=YES;ENSP=ENSGALP00000000331;SWISSPROT=Q5ZIG3;UNIPARC=UPI00004438D2		Egg shell strength;Age at first egg;Marek's disease-related traits;Blood and meat spots;Egg shell thickness;Liver weight;Marek's disease-related traits;Marek's disease-related traits;Marek's disease-related traits;Marek's disease-related traits;Marek's disease-related traits;
840812019	chr17	7751800	C	A	57.1429	53.3333	41.6667	93.75	92.8571	83.3333	0.0023674	0.0617754	gga-mir-126	ENSGALG00000018276	ENSGALT00000028983	Transcript	upstream_gene_variant	-	-	-	-	-	rs316631861	IMPACT=MODIFIER;DISTANCE=3252;STRAND=-1;SYMBOL=gga-mir-126;SYMBOL_SOURCE=miRBase;BIOTYPE=miRNA;CANONICAL=YES		Troponin T concentration;
352625785	chr3	8539273	A	G	53.8462	70.5882	63.6364	23.8095	25	21.7391	0.00137804	0.0462823	MSH2	ENSGALG00000008962	ENSGALT00000014573	Transcript	upstream_gene_variant	-	-	-	-	-	rs316671672	IMPACT=MODIFIER;DISTANCE=4181;STRAND=1;SYMBOL=MSH2;SYMBOL_SOURCE=HGNC;HGNC_ID=HGNC:7325;BIOTYPE=protein_coding;CANONICAL=YES;ENSP=ENSGALP00000014557;TREMBL=F1NV33;UNIPARC=UPI0002C86739		Body weight;Body weight;Body weight (35 days);Abdominal fat weight;Abdominal fat percentage;Antibody response to SRBC antigen;Antibody response to KLH antigen;Breast muscle percentage;Dressing percentage;Breast percentage;Body weight;Body weight;Body weight;Body weight (41 days);Average daily gain;Egg weight;Average daily gain;Breast percentage;Antibody response to SRBC antigen;Abdominal fat weig…
873637073	chr20	8919435	C	T	90	90	84.6154	50	31.25	66.6667	0.0200277	0.052681	HAR1A	ENSGALG00000025688	ENSGALT00000042601	Transcript	upstream_gene_variant	-	-	-	-	-	rs13633836	IMPACT=MODIFIER;DISTANCE=4982;STRAND=1;SYMBOL=HAR1A;SYMBOL_SOURCE=RFAM;BIOTYPE=misc_RNA;CANONICAL=YES		Body weight (35 days);Body weight (49 days);Body weight;Body weight;Femur torsional strength;Femur torsional strength;Breast pH;
796389885	chr13	9443579	C	T	50	75	50	16.6667	25	16.6667	0.0114469	0.050925		ENSGALG00000003134	ENSGALT00000004953	Transcript	upstream_gene_variant	-	-	-	-	-	-	IMPACT=MODIFIER;DISTANCE=4219;STRAND=-1;BIOTYPE=protein_coding;CANONICAL=YES;ENSP=ENSGALP00000004944;TREMBL=H9KZ58;UNIPARC=UPI0000448FFF		Carcass weight;Breast muscle weight;Carcass weight;Breast muscle weight;Drumstick and thigh weight;Average daily gain;Thigh weight;Heart weight;Drumstick muscle weight;Drumstick weight;Body weight;Body weight (42 days);Tibia length;Body weight (84 days);Growth (21-42 days);Body weight (63 days);Body weight (42 days);Body weight (21 days);Body weight (day of first egg);Age at first egg;Age at firs…
799660938	chr13	12714632	A	C	57.1429	75	66.6667	25	37.5	20	0.00612501	0.0512908	RNF130	ENSGALG00000005820	ENSGALT00000009349	Transcript	upstream_gene_variant	-	-	-	-	-	rs316868695	IMPACT=MODIFIER;DISTANCE=1702;STRAND=1;SYMBOL=RNF130;SYMBOL_SOURCE=HGNC;HGNC_ID=HGNC:18280;BIOTYPE=protein_coding;CANONICAL=YES;ENSP=ENSGALP00000009335;TREMBL=E1C3B7;UNIPARC=UPI0000E80F3D		Carcass weight;Breast muscle weight;Carcass weight;Breast muscle weight;Body weight (140 days);Drumstick and thigh weight;Average daily gain;Thigh weight;Heart weight;Drumstick muscle weight;Drumstick weight;Body weight;Body weight (42 days);Tibia length;Body weight (84 days);Growth (21-42 days);Body weight (63 days);Body weight (42 days);Body weight (21 days);Body weight (day of first egg);Age a…
876340043	chr20	11622405	A	G	40	40	16.6667	71.4286	71.4286	70	0.0076499	0.0528302	C20orf85	ENSGALG00000027484	ENSGALT00000044572	Transcript	upstream_gene_variant	-	-	-	-	-	rs313346337	IMPACT=MODIFIER;DISTANCE=1444;STRAND=-1;SYMBOL=C20orf85;SYMBOL_SOURCE=HGNC;HGNC_ID=HGNC:16216;BIOTYPE=protein_coding;CANONICAL=YES;ENSP=ENSGALP00000043369;TREMBL=R4GMB3;UNIPARC=UPI0002C87EE1		Body weight (35 days);Body weight (49 days);Femur torsional strength;Femur torsional strength;Breast pH;Egg shell color;
50137360	chr1	50137360	C	G	60	76.1905	85.7143	50	20	35.7143	0.0278163	0.0446339	FAM83F	ENSGALG00000012053	ENSGALT00000019690	Transcript	upstream_gene_variant	-	-	-	-	-	rs314848004	IMPACT=MODIFIER;DISTANCE=944;STRAND=-1;SYMBOL=FAM83F;SYMBOL_SOURCE=HGNC;HGNC_ID=HGNC:25148;BIOTYPE=protein_coding;CANONICAL=YES;ENSP=ENSGALP00000019664;TREMBL=E1BQF5;UNIPARC=UPI0000ECD2B6		Spleen weight;Shank length;Age at first egg;Antibody response to SRBC antigen;Carcass weight;Body weight (140 days);Drumstick and thigh weight;Egg weight;Egg weight;Egg weight;Subcutaneous neck fat weight;Total white fat weight;Visceral fat weight;Shank length;Cingular fat width;Subcutaneous fat thickness;Breast color;Egg weight;Drumstick weight;Egg number;Haugh units;Body weight;Body weight;Shan…
876290819	chr20	11573181	A	T	100	100	100	66.6667	60	57.1429	0.000163213	0.0487338		ENSGALG00000007575	ENSGALT00000038990	Transcript	upstream_gene_variant	-	-	-	-	-	rs13634829	IMPACT=MODIFIER;DISTANCE=2715;STRAND=1;BIOTYPE=protein_coding;CANONICAL=YES;ENSP=ENSGALP00000038200;TREMBL=E1BTJ9,Q5F466;UNIPARC=UPI0002C86C8E		Body weight (35 days);Body weight (49 days);Femur torsional strength;Femur torsional strength;Breast pH;Egg shell color;
729251118	chr10	1513991	C	T	50	50	36.3636	90	87.5	75	0.00397881	0.0540844	gga-mir-1623	ENSGALG00000025239	ENSGALT00000042152	Transcript	upstream_gene_variant	-	-	-	-	-	-	IMPACT=MODIFIER;DISTANCE=1871;STRAND=1;SYMBOL=gga-mir-1623;SYMBOL_SOURCE=miRBase;BIOTYPE=miRNA;CANONICAL=YES		Feather pecking;Spleen weight;
561087121	chr5	16335973	G	T	80	85.7143	56.5217	45.4545	22.2222	38.8889	0.0269438	0.0646504	P2RX3	ENSGALG00000007501	ENSGALT00000012126	Transcript	upstream_gene_variant	-	-	-	-	-	rs315811929	IMPACT=MODIFIER;DISTANCE=4290;STRAND=-1;SYMBOL=P2RX3;SYMBOL_SOURCE=HGNC;HGNC_ID=HGNC:8534;BIOTYPE=protein_coding;CANONICAL=YES;ENSP=ENSGALP00000012112;TREMBL=E1C2I5;UNIPARC=UPI0000E805C6		Carcass weight;Body weight (63 days);Antibody response to SRBC antigen;Breast muscle weight;Shank diameter;Shank length;Wing percentage;Abdominal fat weight;Body weight;Weight of the front half of the carcass;Conformation score;Drumstick weight;Egg number;Head width;Shank weight;Thigh muscle weight;Growth (46-112 days);Body weight (200 days);Body weight (112 days);
904154764	chr26	12991	A	G	44.4444	41.6667	63.6364	83.3333	81.25	100	0.0136532	0.0783359	MICAL1	ENSGALG00000019751	ENSGALT00000031370	Transcript	upstream_gene_variant	-	-	-	-	-	rs317289237	IMPACT=MODIFIER;DISTANCE=3140;STRAND=1;SYMBOL=MICAL1;SYMBOL_SOURCE=EntrezGene;BIOTYPE=protein_coding;CANONICAL=YES;ENSP=ENSGALP00000030734;TREMBL=F1N9R0,Q5F3F3;UNIPARC=UPI0002C87516
499625297	chr4	45090984	T	C	66.6667	66.6667	57.1429	27.2727	20	28.5714	0.000770389	0.0502633	OC-116	ENSGALG00000010927	ENSGALT00000017776	Transcript	upstream_gene_variant	-	-	-	-	-	-	IMPACT=MODIFIER;DISTANCE=1890;STRAND=-1;SYMBOL=OC-116;SYMBOL_SOURCE=Uniprot_gn;BIOTYPE=protein_coding;CANONICAL=YES;ENSP=ENSGALP00000017755;SWISSPROT=F1NSM7;TREMBL=Q3MQ69;UNIPARC=UPI00003AD797		Visceral fat weight;Tibia width;Egg weight;Egg weight;Egg weight;Average daily gain;Body weight (504 days);Body weight (84 days);Average daily gain;Average daily gain;Egg number;Body weight (42 days);Body weight (336 days);Body weight (21 days);Body weight (168 days);Egg weight;Egg weight;Average daily gain;Body weight (day of first egg);Body weight (day of first egg);Body weight (day of first eg…
915478728	chr28	797685	G	T	57.1429	63.6364	40	100	100	75	0.0251689	0.0533264	KLHL33	ENSGALG00000027742	ENSGALT00000043489	Transcript	upstream_gene_variant	-	-	-	-	-	rs15245713	IMPACT=MODIFIER;DISTANCE=4896;STRAND=-1;SYMBOL=KLHL33;SYMBOL_SOURCE=HGNC;HGNC_ID=HGNC:31952;BIOTYPE=protein_coding;CANONICAL=YES;ENSP=ENSGALP00000041292;TREMBL=R4GGW6;UNIPARC=UPI0002C87DAC
915478728	chr28	797685	G	T	57.1429	63.6364	40	100	100	75	0.0251689	0.0533264		ENSGALG00000021692	ENSGALT00000035203	Transcript	upstream_gene_variant	-	-	-	-	-	rs15245713	IMPACT=MODIFIER;DISTANCE=486;STRAND=-1;BIOTYPE=protein_coding;CANONICAL=YES;ENSP=ENSGALP00000034557;TREMBL=F1NVW7;UNIPARC=UPI0002C86F4D
903152919	chr25	1202285	A	G	100	75	83.3333	37.5	40	66.6667	0.0327939	0.0450261	VANGL2	ENSGALG00000024120	ENSGALT00000040737	Transcript	upstream_gene_variant	-	-	-	-	-	rs312844258	IMPACT=MODIFIER;DISTANCE=1590;STRAND=1;SYMBOL=VANGL2;SYMBOL_SOURCE=HGNC;HGNC_ID=HGNC:15511;BIOTYPE=protein_coding;CANONICAL=YES;ENSP=ENSGALP00000039941;TREMBL=H9L3K5;UNIPARC=UPI0002C86840
108455964	chr1	108455964	T	A	23.0769	0	34.7826	47.0588	71.4286	53.3333	0.0390032	0.0449519	PRDM15	ENSGALG00000019178	ENSGALT00000026017	Transcript	upstream_gene_variant	-	-	-	-	-	rs13920460	IMPACT=MODIFIER;DISTANCE=1088;STRAND=-1;SYMBOL=PRDM15;SYMBOL_SOURCE=HGNC;HGNC_ID=HGNC:13999;BIOTYPE=protein_coding;CANONICAL=YES;ENSP=ENSGALP00000025970;TREMBL=E1BZC6;UNIPARC=UPI000060E4F8		Abdominal fat weight;Spleen weight;Shank length;Age at first egg;Insulin-like growth factor level;Breast muscle percentage;Carcass weight;Body weight (140 days);Body weight;Egg weight;Egg weight;Egg weight;Subcutaneous neck fat weight;Total white fat weight;Visceral fat weight;Shank length;Abdominal fat percentage;Subcutaneous fat thickness;Body weight (35 days);Haugh units;Albumen height;Feed ef…
365468991	chr3	21382479	A	G	33.3333	76.9231	61.5385	15	26.3158	16.6667	0.0456995	0.0542291	INTS7	ENSGALG00000009843	ENSGALT00000016003	Transcript	upstream_gene_variant	-	-	-	-	-	rs15292467	IMPACT=MODIFIER;DISTANCE=3565;STRAND=1;SYMBOL=INTS7;SYMBOL_SOURCE=EntrezGene;BIOTYPE=protein_coding;CANONICAL=YES;ENSP=ENSGALP00000015986;TREMBL=F1NPA4;UNIPARC=UPI0002C86BE5		Body weight;Body weight;Body weight (35 days);Abdominal fat weight;Abdominal fat percentage;Bone mineral density;Antibody response to SRBC antigen;Antibody response to KLH antigen;Breast muscle percentage;Average daily gain;Body weight (42 days);Body weight (504 days);Antibody response to BA (Brucella abortus);Age at sexual maturity;Body weight (336 days);Body weight (84 days);Abdominal fat weigh…
455917496	chr4	1383183	T	C	47.0588	40	76.9231	100	77.7778	100	0.0485844	0.0533482	LPAR4	ENSGALG00000004121	ENSGALT00000006563	Transcript	upstream_gene_variant	-	-	-	-	-	rs315220997	IMPACT=MODIFIER;DISTANCE=2703;STRAND=1;SYMBOL=LPAR4;SYMBOL_SOURCE=EntrezGene;BIOTYPE=protein_coding;CANONICAL=YES;ENSP=ENSGALP00000006553;TREMBL=E1BWJ9;UNIPARC=UPI00003AD3D5
626392100	chr6	22060591	C	T	60	60	88.8889	33.3333	28.5714	33.3333	0.0178157	0.0559776	LDB1	ENSGALG00000007641	ENSGALT00000012362	Transcript	upstream_gene_variant	-	-	-	-	-	-	IMPACT=MODIFIER;DISTANCE=3596;STRAND=1;SYMBOL=LDB1;SYMBOL_SOURCE=EntrezGene;BIOTYPE=protein_coding;CANONICAL=YES;ENSP=ENSGALP00000012348;TREMBL=F1NKP2;UNIPARC=UPI0002C87117		Body weight;Body weight;Body weight;Drumstick muscle weight;Humerus bone mineral density;Subcutaneous neck fat weight;Hematocrit value;Shank diameter;Plasma coloration;Visceral fat weight;Humerus bone mineral content;Antibody response to SRBC antigen;Antibody response to SRBC antigen;Antibody response to BA (Brucella abortus);Total white fat weight;Body temperature;Glucose level;Egg shell yellown…
626391660	chr6	22060151	C	T	66.6667	60	80	22.2222	33.3333	37.5	0.00703201	0.0559776	LDB1	ENSGALG00000007641	ENSGALT00000012362	Transcript	upstream_gene_variant	-	-	-	-	-	-	IMPACT=MODIFIER;DISTANCE=4036;STRAND=1;SYMBOL=LDB1;SYMBOL_SOURCE=EntrezGene;BIOTYPE=protein_coding;CANONICAL=YES;ENSP=ENSGALP00000012348;TREMBL=F1NKP2;UNIPARC=UPI0002C87117		Body weight;Body weight;Body weight;Drumstick muscle weight;Humerus bone mineral density;Subcutaneous neck fat weight;Hematocrit value;Shank diameter;Plasma coloration;Visceral fat weight;Humerus bone mineral content;Antibody response to SRBC antigen;Antibody response to SRBC antigen;Antibody response to BA (Brucella abortus);Total white fat weight;Body temperature;Glucose level;Egg shell yellown…
905215689	chr26	1073916	T	C	10	20	23.0769	50	50	66.6667	0.00513749	0.0455683	LRIF1	ENSGALG00000000106	ENSGALT00000000145	Transcript	upstream_gene_variant	-	-	-	-	-	rs314855467	IMPACT=MODIFIER;DISTANCE=1243;STRAND=-1;SYMBOL=LRIF1;SYMBOL_SOURCE=HGNC;HGNC_ID=HGNC:30299;BIOTYPE=protein_coding;CANONICAL=YES;ENSP=ENSGALP00000000144;TREMBL=E1C2I6;UNIPARC=UPI0002C876E4		Egg shell color;
51097785	chr1	51097785	T	C	16.6667	33.3333	40	57.1429	75	71.4286	0.0127566	0.0659067	MFNG	ENSGALG00000012442	ENSGALT00000020342	Transcript	upstream_gene_variant	-	-	-	-	-	rs13865896	IMPACT=MODIFIER;DISTANCE=1867;STRAND=1;SYMBOL=MFNG;SYMBOL_SOURCE=HGNC;HGNC_ID=HGNC:7038;BIOTYPE=protein_coding;CANONICAL=YES;ENSP=ENSGALP00000020315;TREMBL=E1C8Y5;UNIPARC=UPI0002C87E94		Spleen weight;Shank length;Age at first egg;Antibody response to SRBC antigen;Carcass weight;Body weight (140 days);Drumstick and thigh weight;Egg weight;Egg weight;Egg weight;Subcutaneous neck fat weight;Total white fat weight;Visceral fat weight;Shank length;Cingular fat width;Subcutaneous fat thickness;Breast color;Egg weight;Drumstick weight;Egg number;Haugh units;Body weight;Body weight;Shan…
883443405	chr21	4423166	T	C	37.5	42.8571	20	88.8889	50	75	0.0466881	0.0513091	ATP13A2	ENSGALG00000003774	ENSGALT00000005987	Transcript	upstream_gene_variant	-	-	-	-	-	rs313150423	IMPACT=MODIFIER;DISTANCE=508;STRAND=-1;SYMBOL=ATP13A2;SYMBOL_SOURCE=EntrezGene;BIOTYPE=protein_coding;CANONICAL=YES;ENSP=ENSGALP00000005977;TREMBL=E1BQA9;UNIPARC=UPI0002C87F0C
915949244	chr28	1268201	C	T	30	33.3333	30.7692	60	80	66.6667	0.00326344	0.0522114	C19orf70	ENSGALG00000026847	ENSGALT00000045698	Transcript	upstream_gene_variant	-	-	-	-	-	-	IMPACT=MODIFIER;DISTANCE=2990;STRAND=1;SYMBOL=C19orf70;SYMBOL_SOURCE=HGNC;HGNC_ID=HGNC:33702;BIOTYPE=protein_coding;CANONICAL=YES;ENSP=ENSGALP00000043076;TREMBL=R4GLJ2;UNIPARC=UPI0002C87FCA
928202925	chrZ	7531081	C	T	37.5	40	14.2857	81.8182	60	62.5	0.0247881	0.0447427	C9orf24	ENSGALG00000005818	ENSGALT00000009347	Transcript	upstream_gene_variant	-	-	-	-	-	rs314414600	IMPACT=MODIFIER;DISTANCE=4388;STRAND=-1;SYMBOL=C9orf24;SYMBOL_SOURCE=HGNC;HGNC_ID=HGNC:19919;BIOTYPE=protein_coding;CANONICAL=YES;ENSP=ENSGALP00000009333;TREMBL=E1C3B8;UNIPARC=UPI0000E81887
905216000	chr26	1074227	G	C	25	25	33.3333	72.7273	56.25	66.6667	0.00252786	0.0455683	LRIF1	ENSGALG00000000106	ENSGALT00000000145	Transcript	upstream_gene_variant	-	-	-	-	-	rs312302767	IMPACT=MODIFIER;DISTANCE=1554;STRAND=-1;SYMBOL=LRIF1;SYMBOL_SOURCE=HGNC;HGNC_ID=HGNC:30299;BIOTYPE=protein_coding;CANONICAL=YES;ENSP=ENSGALP00000000144;TREMBL=E1C2I6;UNIPARC=UPI0002C876E4		Egg shell color;
655743967	chr7	16460804	G	C	78.9474	52.6316	75	50	23.0769	21.4286	0.0391205	0.0607961	OLA1	ENSGALG00000009325	ENSGALT00000015187	Transcript	upstream_gene_variant	-	-	-	-	-	rs312340320	IMPACT=MODIFIER;DISTANCE=2870;STRAND=1;SYMBOL=OLA1;SYMBOL_SOURCE=Uniprot_gn;BIOTYPE=protein_coding;CANONICAL=YES;ENSP=ENSGALP00000015171;SWISSPROT=Q5ZM25;UNIPARC=UPI0000443462		Body weight;Body weight;Body weight;Body weight;Body weight;Breast muscle weight;Drumstick muscle weight;Carcass weight;Drumstick weight;Thigh weight;Thigh muscle weight;Wing weight;Average daily gain;Body weight;Body weight;Body weight;Body weight (77 days);Body weight (14 days);Shank length;Bone mineral density;Body weight (35 days);Body weight;Body weight;Intestine length;Drumstick and thigh m…
352599228	chr3	8512716	A	G	50	60	36.3636	80	77.7778	100	0.0195433	0.0453364	WDR43	ENSGALG00000008989	ENSGALT00000039667	Transcript	upstream_gene_variant	-	-	-	-	-	rs315564420	IMPACT=MODIFIER;DISTANCE=888;STRAND=-1;SYMBOL=WDR43;SYMBOL_SOURCE=EntrezGene;BIOTYPE=protein_coding;CANONICAL=YES;ENSP=ENSGALP00000038876;UNIPARC=UPI0002C86E24		Body weight;Body weight;Body weight (35 days);Abdominal fat weight;Abdominal fat percentage;Antibody response to SRBC antigen;Antibody response to KLH antigen;Breast muscle percentage;Dressing percentage;Breast percentage;Body weight;Body weight;Body weight;Body weight (41 days);Average daily gain;Egg weight;Average daily gain;Breast percentage;Antibody response to SRBC antigen;Abdominal fat weig…
830708182	chr15	10840036	T	A	25	25	15.3846	43.75	80	52.9412	0.0307557	0.0560001		ENSGALG00000007954	ENSGALT00000012918	Transcript	upstream_gene_variant	-	-	-	-	-	-	IMPACT=MODIFIER;DISTANCE=4315;STRAND=1;BIOTYPE=protein_coding;CANONICAL=YES;ENSP=ENSGALP00000012903;TREMBL=F1NSI7;UNIPARC=UPI000240C29F		Growth (post-challenge);
561124049	chr5	16372901	T	C	45.4545	50	58.3333	27.2727	15.3846	0	0.0133266	0.0646504	gga-mir-1802	ENSGALG00000025349	ENSGALT00000042262	Transcript	upstream_gene_variant	-	-	-	-	-	-	IMPACT=MODIFIER;DISTANCE=597;STRAND=-1;SYMBOL=gga-mir-1802;SYMBOL_SOURCE=miRBase;BIOTYPE=miRNA;CANONICAL=YES		Carcass weight;Body weight (63 days);Antibody response to SRBC antigen;Breast muscle weight;Egg weight;Shank diameter;Shank length;Wing percentage;Abdominal fat weight;Body weight;Weight of the front half of the carcass;Conformation score;Drumstick weight;Egg number;Head width;Shank weight;Thigh muscle weight;Growth (46-112 days);Body weight (200 days);Body weight (112 days);
829839220	chr15	9971074	G	A	37.5	18.1818	30	80	50	66.6667	0.0232159	0.0496378	SMTN	ENSGALG00000011865	ENSGALT00000038226	Transcript	upstream_gene_variant	-	-	-	-	-	-	IMPACT=MODIFIER;DISTANCE=1685;STRAND=1;SYMBOL=SMTN;SYMBOL_SOURCE=HGNC;HGNC_ID=HGNC:11126;BIOTYPE=protein_coding;CANONICAL=YES;ENSP=ENSGALP00000037432;TREMBL=F1P1P6;UNIPARC=UPI0002C872A1		Abdominal fat weight;Abdominal fat percentage;Carcass protein content, dry matter basis;Liver weight;Carcass fat content;Feather pecking;Carcass fat content, dry matter basis;Corticosterone response;Tibia breaking force;Humerus bone mineral density;Antibody response to SRBC antigen;Tibia bone mineral density;Humerus bone mineral content;Marek's disease-related traits;Body weight (336 days);Leg tw…
829839220	chr15	9971074	G	A	37.5	18.1818	30	80	50	66.6667	0.0232159	0.0496378	gga-mir-1640	ENSGALG00000025342	ENSGALT00000042255	Transcript	upstream_gene_variant	-	-	-	-	-	-	IMPACT=MODIFIER;DISTANCE=2380;STRAND=1;SYMBOL=gga-mir-1640;SYMBOL_SOURCE=miRBase;BIOTYPE=miRNA;CANONICAL=YES		Abdominal fat weight;Abdominal fat percentage;Carcass protein content, dry matter basis;Liver weight;Carcass fat content;Feather pecking;Carcass fat content, dry matter basis;Corticosterone response;Tibia breaking force;Humerus bone mineral density;Antibody response to SRBC antigen;Tibia bone mineral density;Humerus bone mineral content;Marek's disease-related traits;Body weight (336 days);Leg tw…
655745771	chr7	16462608	C	T	66.6667	40	62.5	33.3333	0	25	0.0467403	0.0607961	OLA1	ENSGALG00000009325	ENSGALT00000015187	Transcript	upstream_gene_variant	-	-	-	-	-	-	IMPACT=MODIFIER;DISTANCE=1066;STRAND=1;SYMBOL=OLA1;SYMBOL_SOURCE=Uniprot_gn;BIOTYPE=protein_coding;CANONICAL=YES;ENSP=ENSGALP00000015171;SWISSPROT=Q5ZM25;UNIPARC=UPI0000443462		Body weight;Body weight;Body weight;Body weight;Body weight;Breast muscle weight;Drumstick muscle weight;Carcass weight;Drumstick weight;Thigh weight;Thigh muscle weight;Wing weight;Average daily gain;Body weight;Body weight;Body weight;Body weight (77 days);Body weight (14 days);Shank length;Bone mineral density;Body weight (35 days);Body weight;Body weight;Intestine length;Drumstick and thigh m…
626391338	chr6	22059829	C	T	80	100	88.8889	55.5556	57.1429	45.4545	0.00572381	0.0559776	LDB1	ENSGALG00000007641	ENSGALT00000012362	Transcript	upstream_gene_variant	-	-	-	-	-	rs316961138	IMPACT=MODIFIER;DISTANCE=4358;STRAND=1;SYMBOL=LDB1;SYMBOL_SOURCE=EntrezGene;BIOTYPE=protein_coding;CANONICAL=YES;ENSP=ENSGALP00000012348;TREMBL=F1NKP2;UNIPARC=UPI0002C87117		Body weight;Body weight;Body weight;Drumstick muscle weight;Humerus bone mineral density;Subcutaneous neck fat weight;Hematocrit value;Shank diameter;Plasma coloration;Visceral fat weight;Humerus bone mineral content;Antibody response to SRBC antigen;Antibody response to SRBC antigen;Antibody response to BA (Brucella abortus);Total white fat weight;Body temperature;Glucose level;Egg shell yellown…
626391846	chr6	22060337	C	A	41.6667	37.5	16.6667	71.4286	60	75	0.0146739	0.0559776	LDB1	ENSGALG00000007641	ENSGALT00000012362	Transcript	upstream_gene_variant	-	-	-	-	-	rs314007890	IMPACT=MODIFIER;DISTANCE=3850;STRAND=1;SYMBOL=LDB1;SYMBOL_SOURCE=EntrezGene;BIOTYPE=protein_coding;CANONICAL=YES;ENSP=ENSGALP00000012348;TREMBL=F1NKP2;UNIPARC=UPI0002C87117		Body weight;Body weight;Body weight;Drumstick muscle weight;Humerus bone mineral density;Subcutaneous neck fat weight;Hematocrit value;Shank diameter;Plasma coloration;Visceral fat weight;Humerus bone mineral content;Antibody response to SRBC antigen;Antibody response to SRBC antigen;Antibody response to BA (Brucella abortus);Total white fat weight;Body temperature;Glucose level;Egg shell yellown…
742492583	chr10	14755456	A	G	60	50	46.1538	94.4444	83.3333	88.8889	0.00213643	0.0585361	uc_338	ENSGALG00000028916	ENSGALT00000045038	Transcript	upstream_gene_variant	-	-	-	-	-	rs316111894	IMPACT=MODIFIER;DISTANCE=246;STRAND=1;SYMBOL=uc_338;SYMBOL_SOURCE=RFAM;BIOTYPE=misc_RNA;CANONICAL=YES		Egg shell stiffness;Transport loss;Antibody response to SRBC antigen;Egg shell strength;Carcass weight;Total mortality;
627258251	chr6	22926742	C	G	85.7143	76.9231	61.5385	55.5556	25	33.3333	0.0333181	0.0451713	AS3MT	ENSGALG00000008133	ENSGALT00000013199	Transcript	upstream_gene_variant	-	-	-	-	-	-	IMPACT=MODIFIER;DISTANCE=4817;STRAND=1;SYMBOL=AS3MT;SYMBOL_SOURCE=HGNC;HGNC_ID=HGNC:17452;BIOTYPE=protein_coding;CANONICAL=YES;ENSP=ENSGALP00000013184;TREMBL=F1NCJ8;UNIPARC=UPI000240BC9C		Body weight;Body weight;Body weight;Drumstick muscle weight;Humerus bone mineral density;Subcutaneous neck fat weight;Hematocrit value;Shank diameter;Plasma coloration;Visceral fat weight;Humerus bone mineral content;Antibody response to SRBC antigen;Antibody response to SRBC antigen;Antibody response to BA (Brucella abortus);Total white fat weight;Body temperature;Glucose level;Egg shell yellown…
627258251	chr6	22926742	C	G	85.7143	76.9231	61.5385	55.5556	25	33.3333	0.0333181	0.0451713	C6H10ORF32	ENSGALG00000008124	ENSGALT00000013188	Transcript	upstream_gene_variant	-	-	-	-	-	-	IMPACT=MODIFIER;DISTANCE=1201;STRAND=1;SYMBOL=C6H10ORF32;SYMBOL_SOURCE=EntrezGene;BIOTYPE=protein_coding;CANONICAL=YES;ENSP=ENSGALP00000013173;TREMBL=F1NCP6;UNIPARC=UPI0002C8802F		Body weight;Body weight;Body weight;Drumstick muscle weight;Humerus bone mineral density;Subcutaneous neck fat weight;Hematocrit value;Shank diameter;Plasma coloration;Visceral fat weight;Humerus bone mineral content;Antibody response to SRBC antigen;Antibody response to SRBC antigen;Antibody response to BA (Brucella abortus);Total white fat weight;Body temperature;Glucose level;Egg shell yellown…
897634770	chr24	2007417	G	A	53.8462	64.2857	35.2941	18.1818	8.33333	16.6667	0.0151362	0.0476854	gga-mir-1601	ENSGALG00000025328	ENSGALT00000042241	Transcript	upstream_gene_variant	-	-	-	-	-	rs316764647	IMPACT=MODIFIER;DISTANCE=2612;STRAND=1;SYMBOL=gga-mir-1601;SYMBOL_SOURCE=miRBase;BIOTYPE=miRNA;CANONICAL=YES		Liver weight;
902464574	chr25	513940	A	G	100	100	100	66.6667	50	73.3333	0.00615247	0.0820607	HAPLN2	ENSGALG00000013234	ENSGALT00000021612	Transcript	upstream_gene_variant	-	-	-	-	-	rs316138904	IMPACT=MODIFIER;DISTANCE=3699;STRAND=-1;SYMBOL=HAPLN2;SYMBOL_SOURCE=HGNC;HGNC_ID=HGNC:17410;BIOTYPE=protein_coding;CANONICAL=YES;ENSP=ENSGALP00000021579;TREMBL=H9KZY4;UNIPARC=UPI0002C86E97
863479427	chr19	8745183	C	T	50	66.6667	41.6667	11.1111	10	27.2727	0.0165201	0.0589067		ENSGALG00000023523	ENSGALT00000039046	Transcript	upstream_gene_variant	-	-	-	-	-	rs431855141	IMPACT=MODIFIER;DISTANCE=4137;STRAND=1;BIOTYPE=protein_coding;CANONICAL=YES;ENSP=ENSGALP00000038256;TREMBL=F1NQY3;UNIPARC=UPI0000ECA464
239847071	chr2	44570321	T	A	70.5882	92.3077	100	41.6667	46.6667	64.7059	0.0312076	0.0515717		ENSGALG00000011942	ENSGALT00000031128	Transcript	upstream_gene_variant	-	-	-	-	-	rs312878580	IMPACT=MODIFIER;DISTANCE=2172;STRAND=1;BIOTYPE=protein_coding;CANONICAL=YES;ENSP=ENSGALP00000030492;TREMBL=D7UT09,B0LF68;UNIPARC=UPI00003ABB47		Subcutaneous neck fat weight;Cloacal bacterial burden after challenge with Salmonella E;Carcass weight;Breast muscle weight;Body weight (42 days);Subcutaneous neck fat weight;Total white fat weight;Visceral fat weight;Body weight (200 days);Body weight (46 days);Body weight (140 days);Antibody response to KLH antigen;Breast muscle weight;Egg number;Antibody response to KLH antigen;Skin fat weight…
352599604	chr3	8513092	A	C	15.3846	33.3333	35.2941	75	57.1429	61.5385	0.0116799	0.0453364	WDR43	ENSGALG00000008989	ENSGALT00000039667	Transcript	upstream_gene_variant	-	-	-	-	-	rs316002861	IMPACT=MODIFIER;DISTANCE=1264;STRAND=-1;SYMBOL=WDR43;SYMBOL_SOURCE=EntrezGene;BIOTYPE=protein_coding;CANONICAL=YES;ENSP=ENSGALP00000038876;UNIPARC=UPI0002C86E24		Body weight;Body weight;Body weight (35 days);Abdominal fat weight;Abdominal fat percentage;Antibody response to SRBC antigen;Antibody response to KLH antigen;Breast muscle percentage;Dressing percentage;Breast percentage;Body weight;Body weight;Body weight;Body weight (41 days);Average daily gain;Egg weight;Average daily gain;Breast percentage;Antibody response to SRBC antigen;Abdominal fat weig…
626392221	chr6	22060712	G	A	100	66.6667	85.7143	60	50	33.3333	0.0427367	0.0559776	LDB1	ENSGALG00000007641	ENSGALT00000012362	Transcript	upstream_gene_variant	-	-	-	-	-	rs316619067	IMPACT=MODIFIER;DISTANCE=3475;STRAND=1;SYMBOL=LDB1;SYMBOL_SOURCE=EntrezGene;BIOTYPE=protein_coding;CANONICAL=YES;ENSP=ENSGALP00000012348;TREMBL=F1NKP2;UNIPARC=UPI0002C87117		Body weight;Body weight;Body weight;Drumstick muscle weight;Humerus bone mineral density;Subcutaneous neck fat weight;Hematocrit value;Shank diameter;Plasma coloration;Visceral fat weight;Humerus bone mineral content;Antibody response to SRBC antigen;Antibody response to SRBC antigen;Antibody response to BA (Brucella abortus);Total white fat weight;Body temperature;Glucose level;Egg shell yellown…
499657220	chr4	45122907	C	T	19.0476	46.1538	16.6667	56.25	64.2857	70	0.0242485	0.0502633	NUDT9	ENSGALG00000010932	ENSGALT00000017784	Transcript	upstream_gene_variant	-	-	-	-	-	rs16400807	IMPACT=MODIFIER;DISTANCE=2206;STRAND=-1;SYMBOL=NUDT9;SYMBOL_SOURCE=HGNC;HGNC_ID=HGNC:8056;BIOTYPE=protein_coding;CANONICAL=YES;ENSP=ENSGALP00000017763;TREMBL=F1NSM1;UNIPARC=UPI0002C86931		Visceral fat weight;Tibia width;Egg weight;Egg weight;Egg weight;Average daily gain;Body weight (504 days);Body weight (84 days);Average daily gain;Average daily gain;Egg number;Body weight (42 days);Body weight (336 days);Body weight (21 days);Body weight (168 days);Egg weight;Egg weight;Average daily gain;Body weight (day of first egg);Body weight (day of first egg);Body weight (day of first eg…
560971586	chr5	16220438	A	G	100	100	100	66.6667	50	75	0.00796622	0.0583695	DTX4	ENSGALG00000010835	ENSGALT00000017615	Transcript	upstream_gene_variant	-	-	-	-	-	-	IMPACT=MODIFIER;DISTANCE=381;STRAND=-1;SYMBOL=DTX4;SYMBOL_SOURCE=HGNC;HGNC_ID=HGNC:29151;BIOTYPE=protein_coding;CANONICAL=YES;ENSP=ENSGALP00000017594;TREMBL=F1NLX9;UNIPARC=UPI0002C86CEE		Carcass weight;Antibody response to SRBC antigen;Breast muscle weight;Shank diameter;Shank length;Wing percentage;Abdominal fat weight;Body weight;Weight of the front half of the carcass;Conformation score;Drumstick weight;Egg number;Head width;Shank weight;Thigh muscle weight;Growth (46-112 days);Body weight (200 days);Body weight (112 days);Marek's disease-related traits;
830679658	chr15	10811512	G	C	50	75	66.6667	100	100	100	0.00796622	0.0466107	RNF215	ENSGALG00000007891	ENSGALT00000038167	Transcript	upstream_gene_variant	-	-	-	-	-	rs15784107	IMPACT=MODIFIER;DISTANCE=3172;STRAND=1;SYMBOL=RNF215;SYMBOL_SOURCE=HGNC;HGNC_ID=HGNC:33434;BIOTYPE=protein_coding;CANONICAL=YES;ENSP=ENSGALP00000037374;TREMBL=F1ND85;UNIPARC=UPI0000E81153		Growth (post-challenge);
424952903	chr3	80866391	A	G	76.9231	83.3333	60	40	38.8889	33.3333	0.00770091	0.0468253	SLC17A5	ENSGALG00000015916	ENSGALT00000025651	Transcript	upstream_gene_variant	-	-	-	-	-	rs315971677	IMPACT=MODIFIER;DISTANCE=1851;STRAND=1;SYMBOL=SLC17A5;SYMBOL_SOURCE=Uniprot_gn;BIOTYPE=protein_coding;CANONICAL=YES;ENSP=ENSGALP00000025604;TREMBL=Q5ZL94;UNIPARC=UPI000044355E		Body weight;Body weight;Body weight (63 days);Body weight;Antibody response to SRBC antigen;Egg weight;Body weight;Antibody response to KLH antigen;Body weight;Body weight;Body weight (35 days);Skin fat weight;Body weight (63 days);Body weight (49 days);Leg twisting;Skin fat weight;Growth (1-8 days);Body weight (200 days);Body weight (112 days);Body weight (8 days);Receiving feather pecking;Tibia…
83398268	chr1	83398268	A	G	44.4444	20	9.09091	53.3333	61.5385	66.6667	0.0320122	0.0493932	scyc1	ENSGALG00000015235	ENSGALT00000024585	Transcript	upstream_gene_variant	-	-	-	-	-	rs315293453	IMPACT=MODIFIER;DISTANCE=1802;STRAND=1;SYMBOL=scyc1;SYMBOL_SOURCE=Uniprot_gn;BIOTYPE=protein_coding;CANONICAL=YES;ENSP=ENSGALP00000024539;TREMBL=O57411;UNIPARC=UPI00000FE0C8		Spleen weight;Shank length;Age at first egg;Insulin-like growth factor level;Antibody response to SRBC antigen;Breast muscle percentage;Humerus area;Carcass weight;Body weight (140 days);Drumstick and thigh weight;Body weight;Egg weight;Egg weight;Egg weight;Subcutaneous neck fat weight;Total white fat weight;Visceral fat weight;Shank length;Abdominal fat percentage;Abdominal fat weight;Cingular …
499654638	chr4	45120325	C	T	50	22.2222	46.1538	66.6667	66.6667	92.8571	0.0433456	0.0502633		ENSGALG00000010963	ENSGALT00000017844	Transcript	upstream_gene_variant	-	-	-	-	-	rs14461718	IMPACT=MODIFIER;DISTANCE=544;STRAND=1;BIOTYPE=protein_coding;CANONICAL=YES;ENSP=ENSGALP00000017823;TREMBL=F1NPQ5;UNIPARC=UPI0002C87129		Visceral fat weight;Tibia width;Egg weight;Egg weight;Egg weight;Average daily gain;Body weight (504 days);Body weight (84 days);Average daily gain;Average daily gain;Egg number;Body weight (42 days);Body weight (336 days);Body weight (21 days);Body weight (168 days);Egg weight;Egg weight;Average daily gain;Body weight (day of first egg);Body weight (day of first egg);Body weight (day of first eg…
911142419	chr27	1670661	T	C	75	77.7778	72.7273	25	42.8571	50	0.00906395	0.0605862		ENSGALG00000000287	ENSGALT00000000376	Transcript	upstream_gene_variant	-	-	-	-	-	rs314006881	IMPACT=MODIFIER;DISTANCE=4079;STRAND=1;BIOTYPE=protein_coding;CANONICAL=YES;ENSP=ENSGALP00000000375;TREMBL=F1NKP0;UNIPARC=UPI000061030E		Antibody response to SRBC antigen;Body weight;Wing weight;Carcass ash content, dry matter basis;Carcass fat content;Carcass fat content, dry matter basis;Carcass protein content, dry matter basis;Abdominal fat percentage;Antibody response to KLH antigen;Body weight (35 days);Body weight;Humerus area;Humerus length;Body weight;Body weight (41 days);Antibody response to SRBC antigen;Body weight (1 …
911142419	chr27	1670661	T	C	75	77.7778	72.7273	25	42.8571	50	0.00906395	0.0605862		ENSGALG00000000274	ENSGALT00000000361	Transcript	upstream_gene_variant	-	-	-	-	-	rs314006881	IMPACT=MODIFIER;DISTANCE=1508;STRAND=-1;BIOTYPE=protein_coding;CANONICAL=YES;ENSP=ENSGALP00000000360;TREMBL=F1NKQ1;UNIPARC=UPI0002C884F0		Antibody response to SRBC antigen;Body weight;Wing weight;Carcass ash content, dry matter basis;Carcass fat content;Carcass fat content, dry matter basis;Carcass protein content, dry matter basis;Abdominal fat percentage;Antibody response to KLH antigen;Body weight (35 days);Body weight;Humerus area;Humerus length;Body weight;Body weight (41 days);Antibody response to SRBC antigen;Body weight (1 …
456398918	chr4	1864605	G	A	50	27.2727	14.2857	66.6667	75	57.1429	0.0372652	0.0459239	RPS4X	ENSGALG00000004831	ENSGALT00000007717	Transcript	upstream_gene_variant	-	-	-	-	-	rs15473352	IMPACT=MODIFIER;DISTANCE=3119;STRAND=1;SYMBOL=RPS4X;SYMBOL_SOURCE=EntrezGene;BIOTYPE=protein_coding;CANONICAL=YES;ENSP=ENSGALP00000007705;SWISSPROT=P47836;TREMBL=F1NFC6;UNIPARC=UPI0000134FF0		Shank growth;Feather length, tail;
818832006	chr14	14125665	A	C	50	64.2857	58.3333	100	88.8889	90.9091	0.00265138	0.0459632	gga-mir-1588	ENSGALG00000025419	ENSGALT00000042332	Transcript	upstream_gene_variant	-	-	-	-	-	rs15758829	IMPACT=MODIFIER;DISTANCE=54;STRAND=-1;SYMBOL=gga-mir-1588;SYMBOL_SOURCE=miRBase;BIOTYPE=miRNA;CANONICAL=YES		Intramuscular fat;Drumstick and thigh weight;Antibody titer to LPS antigen;Antibody titer to LTA antigen;Body weight (140 days);Breast muscle weight;Chest width;Antibody titer to LPS antigen;Egg shell stiffness;Antibody response to KLH antigen;Egg shell stiffness;
7305576	chr1	7305576	G	A	46.6667	60	41.6667	76.9231	100	78.5714	0.0179903	0.0517172	HSPA14	ENSGALG00000006643	ENSGALT00000010732	Transcript	upstream_gene_variant	-	-	-	-	-	-	IMPACT=MODIFIER;DISTANCE=310;STRAND=1;SYMBOL=HSPA14;SYMBOL_SOURCE=HGNC;HGNC_ID=HGNC:29526;BIOTYPE=protein_coding;CANONICAL=YES;ENSP=ENSGALP00000010718;TREMBL=H9L3V4;UNIPARC=UPI0000ECD083		Shank length;Antibody response to SRBC antigen;Cingular fat width;Subcutaneous fat thickness;Body weight (63 days);Body weight (70 days);Fear-stand latency;Insulin level;Pectoralis major weight;Chest width;Tibia width;Abdominal fat percentage;Abdominal fat weight;
631573828	chr6	27242319	C	T	20	16.6667	42.3077	52.9412	54.5455	78.5714	0.0365973	0.045192	TDRD1	ENSGALG00000008971	ENSGALT00000014592	Transcript	upstream_gene_variant	-	-	-	-	-	rs312986238	IMPACT=MODIFIER;DISTANCE=3363;STRAND=1;SYMBOL=TDRD1;SYMBOL_SOURCE=HGNC;HGNC_ID=HGNC:11712;BIOTYPE=protein_coding;CANONICAL=YES;ENSP=ENSGALP00000014576;TREMBL=E1BWC3;UNIPARC=UPI0000ECB5FB		Breast muscle percentage;Body weight;Egg shell weight;Humerus bone mineral density;Subcutaneous neck fat weight;Hematocrit value;Egg shell stiffness;Shank diameter;Plasma coloration;Visceral fat weight;Egg shell stiffness;Humerus bone mineral content;Antibody titer to LPS antigen;Antibody response to SRBC antigen;Antibody response to SRBC antigen;Antibody response to BA (Brucella abortus);Total w…
830650289	chr15	10782143	A	G	75	66.6667	63.6364	11.1111	42.8571	44.4444	0.0351103	0.0466107	SLC35E4	ENSGALG00000028106	ENSGALT00000042899	Transcript	upstream_gene_variant	-	-	-	-	-	-	IMPACT=MODIFIER;DISTANCE=2384;STRAND=-1;SYMBOL=SLC35E4;SYMBOL_SOURCE=HGNC;HGNC_ID=HGNC:17058;BIOTYPE=protein_coding;CANONICAL=YES;ENSP=ENSGALP00000041854;TREMBL=R4GIC1;UNIPARC=UPI0002C87550		Growth (post-challenge);
830650289	chr15	10782143	A	G	75	66.6667	63.6364	11.1111	42.8571	44.4444	0.0351103	0.0466107	PES1	ENSGALG00000007778	ENSGALT00000012619	Transcript	upstream_gene_variant	-	-	-	-	-	-	IMPACT=MODIFIER;DISTANCE=3155;STRAND=1;SYMBOL=PES1;SYMBOL_SOURCE=HGNC;HGNC_ID=HGNC:8848;BIOTYPE=protein_coding;CANONICAL=YES;ENSP=ENSGALP00000012605;TREMBL=F1NP58;UNIPARC=UPI0002C86821		Growth (post-challenge);
16486379	chr1	16486379	T	C	56.25	68.4211	81.25	33.3333	19.0476	47.619	0.0322365	0.0443373		ENSGALG00000027385	ENSGALT00000045258	Transcript	upstream_gene_variant	-	-	-	-	-	rs15192603	IMPACT=MODIFIER;DISTANCE=3699;STRAND=-1;BIOTYPE=protein_coding;CANONICAL=YES;ENSP=ENSGALP00000041137;TREMBL=R4GGG8;UNIPARC=UPI0002C87D27		Shank length;Antibody response to SRBC antigen;Cingular fat width;Subcutaneous fat thickness;Body weight (63 days);Body weight (70 days);Fear-stand latency;Insulin level;Pectoralis major weight;Chest width;Tibia width;Abdominal fat percentage;Abdominal fat weight;
545139667	chr5	388519	A	G	77.7778	63.6364	87.5	44.4444	28.5714	50	0.0201718	0.0482606		ENSGALG00000028799	ENSGALT00000045282	Transcript	upstream_gene_variant	-	-	-	-	-	-	IMPACT=MODIFIER;DISTANCE=271;STRAND=1;BIOTYPE=protein_coding;CANONICAL=YES;ENSP=ENSGALP00000041634;TREMBL=R4GHS5;UNIPARC=UPI0002C876AC
545139667	chr5	388519	A	G	77.7778	63.6364	87.5	44.4444	28.5714	50	0.0201718	0.0482606	CPSF7	ENSGALG00000013298	ENSGALT00000021713	Transcript	upstream_gene_variant	-	-	-	-	-	-	IMPACT=MODIFIER;DISTANCE=4157;STRAND=1;SYMBOL=CPSF7;SYMBOL_SOURCE=HGNC;HGNC_ID=HGNC:30098;BIOTYPE=protein_coding;CANONICAL=YES;ENSP=ENSGALP00000021677;TREMBL=H9L006;UNIPARC=UPI000240BA6F
456013286	chr4	1478973	A	G	40	33.3333	25	62.5	75	66.6667	0.00343287	0.0484443		ENSGALG00000020332	ENSGALT00000032425	Transcript	upstream_gene_variant	-	-	-	-	-	rs317053183	IMPACT=MODIFIER;DISTANCE=1694;STRAND=-1;BIOTYPE=protein_coding;CANONICAL=YES;ENSP=ENSGALP00000031789;TREMBL=E1C0Y1;UNIPARC=UPI0000447F76		Shank growth;
911168993	chr27	1697235	G	A	62.5	25	33.3333	75	71.4286	80	0.0389842	0.0460903	PSMC5	ENSGALG00000000349	ENSGALT00000000469	Transcript	upstream_gene_variant	-	-	-	-	-	rs14301531	IMPACT=MODIFIER;DISTANCE=4129;STRAND=1;SYMBOL=PSMC5;SYMBOL_SOURCE=HGNC;HGNC_ID=HGNC:9552;BIOTYPE=protein_coding;CANONICAL=YES;ENSP=ENSGALP00000000468;TREMBL=F1NU79;UNIPARC=UPI0000610311		Antibody response to SRBC antigen;Carcass weight;Body weight;Wing weight;Carcass ash content, dry matter basis;Carcass fat content;Carcass fat content, dry matter basis;Carcass protein content, dry matter basis;Abdominal fat percentage;Antibody response to KLH antigen;Body weight (35 days);Body weight;Humerus area;Humerus length;Body weight;Body weight (41 days);Antibody response to SRBC antigen;…
409627363	chr3	65540851	A	G	61.1111	50	83.3333	100	100	100	0.0229482	0.0496377	REV3L	ENSGALG00000015033	ENSGALT00000024245	Transcript	upstream_gene_variant	-	-	-	-	-	rs316722771	IMPACT=MODIFIER;DISTANCE=1960;STRAND=1;SYMBOL=REV3L;SYMBOL_SOURCE=HGNC;HGNC_ID=HGNC:9968;BIOTYPE=protein_coding;CANONICAL=YES;ENSP=ENSGALP00000024199;TREMBL=F1NQT0;UNIPARC=UPI0002C8818B		Body weight;Body weight;Body weight (63 days);Body weight;Antibody response to SRBC antigen;Egg weight;Body weight;Antibody response to KLH antigen;Body weight;Body weight;Lung weight;Body weight;Body weight (35 days);Skin fat weight;Body weight (63 days);Body weight (49 days);Leg twisting;Skin fat weight;Growth (1-8 days);Body weight (200 days);Body weight (112 days);Body weight (8 days);Glucose…
51470190	chr1	51470190	C	A	33.3333	12.5	25	50	57.8947	68.4211	0.0120897	0.0465938	IFT27	ENSGALG00000012523	ENSGALT00000020454	Transcript	upstream_gene_variant	-	-	-	-	-	rs13866154	IMPACT=MODIFIER;DISTANCE=2197;STRAND=1;SYMBOL=IFT27;SYMBOL_SOURCE=EntrezGene;BIOTYPE=protein_coding;CANONICAL=YES;ENSP=ENSGALP00000020427;TREMBL=E1C6N4;UNIPARC=UPI00003A986E		Spleen weight;Shank length;Age at first egg;Antibody response to SRBC antigen;Carcass weight;Body weight (140 days);Drumstick and thigh weight;Egg weight;Egg weight;Egg weight;Subcutaneous neck fat weight;Total white fat weight;Visceral fat weight;Shank length;Cingular fat width;Subcutaneous fat thickness;Breast color;Femur bone mineral density;Egg weight;Drumstick weight;Egg number;Haugh units;B…
883443191	chr21	4422952	A	T	57.1429	41.6667	66.6667	93.3333	90	87.5	0.00933449	0.0513091	ATP13A2	ENSGALG00000003774	ENSGALT00000005987	Transcript	upstream_gene_variant	-	-	-	-	-	rs13792887	IMPACT=MODIFIER;DISTANCE=294;STRAND=-1;SYMBOL=ATP13A2;SYMBOL_SOURCE=EntrezGene;BIOTYPE=protein_coding;CANONICAL=YES;ENSP=ENSGALP00000005977;TREMBL=E1BQA9;UNIPARC=UPI0002C87F0C
352623308	chr3	8536796	T	C	43.75	61.5385	75	27.2727	16.6667	31.25	0.0251543	0.0462823		ENSGALG00000023717	ENSGALT00000039657	Transcript	upstream_gene_variant	-	-	-	-	-	rs312975560	IMPACT=MODIFIER;DISTANCE=4751;STRAND=-1;BIOTYPE=protein_coding;CANONICAL=YES;ENSP=ENSGALP00000038865;TREMBL=E1BY20;UNIPARC=UPI0000E7FFF1		Body weight;Body weight;Body weight (35 days);Abdominal fat weight;Abdominal fat percentage;Antibody response to SRBC antigen;Antibody response to KLH antigen;Breast muscle percentage;Dressing percentage;Breast percentage;Body weight;Body weight;Body weight;Body weight (41 days);Average daily gain;Egg weight;Average daily gain;Breast percentage;Antibody response to SRBC antigen;Abdominal fat weig…
829857637	chr15	9989491	T	C	100	92.8571	100	77.7778	70	40	0.0408101	0.0496378		ENSGALG00000028891	ENSGALT00000044347	Transcript	upstream_gene_variant	-	-	-	-	-	rs312687568	IMPACT=MODIFIER;DISTANCE=587;STRAND=1;BIOTYPE=protein_coding;CANONICAL=YES;ENSP=ENSGALP00000042104;TREMBL=R4GJ04;UNIPARC=UPI0002C87E9F		Abdominal fat weight;Abdominal fat percentage;Carcass protein content, dry matter basis;Liver weight;Carcass fat content;Feather pecking;Carcass fat content, dry matter basis;Corticosterone response;Tibia breaking force;Humerus bone mineral density;Antibody response to SRBC antigen;Tibia bone mineral density;Humerus bone mineral content;Marek's disease-related traits;Body weight (336 days);Leg tw…
829857637	chr15	9989491	T	C	100	92.8571	100	77.7778	70	40	0.0408101	0.0496378	INPP5J	ENSGALG00000023266	ENSGALT00000038225	Transcript	upstream_gene_variant	-	-	-	-	-	rs312687568	IMPACT=MODIFIER;DISTANCE=3006;STRAND=1;SYMBOL=INPP5J;SYMBOL_SOURCE=HGNC;HGNC_ID=HGNC:8956;BIOTYPE=protein_coding;CANONICAL=YES;ENSP=ENSGALP00000037431;TREMBL=F1P1P7;UNIPARC=UPI0002C87EC1		Abdominal fat weight;Abdominal fat percentage;Carcass protein content, dry matter basis;Liver weight;Carcass fat content;Feather pecking;Carcass fat content, dry matter basis;Corticosterone response;Tibia breaking force;Humerus bone mineral density;Antibody response to SRBC antigen;Tibia bone mineral density;Humerus bone mineral content;Marek's disease-related traits;Body weight (336 days);Leg tw…
891997107	chr23	2092993	G	T	25	50	33.3333	75	66.6667	100	0.0232151	0.0489892	PHACTR4	ENSGALG00000002871	ENSGALT00000004527	Transcript	synonymous_variant	96	96	32	V	gtG/gtT	rs80742598	IMPACT=LOW;STRAND=1;SYMBOL=PHACTR4;SYMBOL_SOURCE=HGNC;HGNC_ID=HGNC:25793;BIOTYPE=protein_coding;CANONICAL=YES;ENSP=ENSGALP00000004518;TREMBL=I6L4M8;UNIPARC=UPI0002C874CB;EXON=2/14;HGVSc=ENSGALT00000004527.4:c.96G>T;HGVSp=ENSGALT00000004527.4:c.96G>T(p.%3D)		Receiving feather pecking;Triglyceride level;Shank growth;Shank length;Shank length;Shank length;Shank length;Growth (post-challenge);
875118044	chr20	10400406	T	C	45.4545	50	42.8571	100	100	66.6667	0.0193613	0.0538004	MYLK2	ENSGALG00000006273	ENSGALT00000010138	Transcript	synonymous_variant	2624	1941	647	T	acT/acC	-	IMPACT=LOW;STRAND=1;SYMBOL=MYLK2;SYMBOL_SOURCE=EntrezGene;BIOTYPE=protein_coding;CANONICAL=YES;ENSP=ENSGALP00000010124;TREMBL=E1BX17;UNIPARC=UPI00003AC2A2;EXON=8/12;DOMAINS=SMART_domains:SM00220,SMART_domains:SM00219,PROSITE_profiles:PS50011,Pfam_domain:PF00069,Pfam_domain:PF07714,Superfamily_domains:SSF56112;HGVSc=ENSGALT00000010138.3:c.1941T>C;HGVSp=ENSGALT00000010138.3:c.1941T>C(p.%3D)		Body weight (35 days);Body weight (49 days);Body weight;Body weight;Femur torsional strength;Femur torsional strength;Breast pH;Egg shell color;
796389885	chr13	9443579	C	T	50	75	50	16.6667	25	16.6667	0.0114469	0.050925	RGS14	ENSGALG00000003113	ENSGALT00000004915	Transcript	synonymous_variant	330	330	110	P	ccC/ccT	-	IMPACT=LOW;STRAND=1;SYMBOL=RGS14;SYMBOL_SOURCE=HGNC;HGNC_ID=HGNC:9996;BIOTYPE=protein_coding;CANONICAL=YES;ENSP=ENSGALP00000004906;TREMBL=F1NAM4;UNIPARC=UPI000240C1B7;EXON=4/14;DOMAINS=SMART_domains:SM00315,Pfam_domain:PF00615,Prints_domain:PR01301,PROSITE_profiles:PS50132,Superfamily_domains:SSF48097;HGVSc=ENSGALT00000004915.4:c.330C>T;HGVSp=ENSGALT00000004915.4:c.330C>T(p.%3D)		Carcass weight;Breast muscle weight;Carcass weight;Breast muscle weight;Drumstick and thigh weight;Average daily gain;Thigh weight;Heart weight;Drumstick muscle weight;Drumstick weight;Body weight;Body weight (42 days);Tibia length;Body weight (84 days);Growth (21-42 days);Body weight (63 days);Body weight (42 days);Body weight (21 days);Body weight (day of first egg);Age at first egg;Age at firs…
718704722	chr9	14409275	C	T	40	62.5	36.3636	71.4286	83.3333	100	0.0293994	0.0456646	TFRC	ENSGALG00000007485	ENSGALT00000012101	Transcript	synonymous_variant	876	211	71	L	Ctg/Ttg	-	IMPACT=LOW;STRAND=1;SYMBOL=TFRC;SYMBOL_SOURCE=EntrezGene;BIOTYPE=protein_coding;CANONICAL=YES;ENSP=ENSGALP00000012087;TREMBL=F1NTM6;UNIPARC=UPI0002C87A0A;EXON=1/19;HGVSc=ENSGALT00000012101.4:c.211C>T;HGVSp=ENSGALT00000012101.4:c.211C>T(p.%3D)		Shank diameter;Body weight (63 days);Average daily gain;Body weight (84 days);Body weight (336 days);Body weight;Antibody response to SRBC antigen;Egg weight;Egg weight;Feed intake;Growth (46-112 days);Body weight (200 days);Abdominal fat weight;Wing weight;
904154764	chr26	12991	A	G	44.4444	41.6667	63.6364	83.3333	81.25	100	0.0136532	0.0783359		ENSGALG00000024286	ENSGALT00000041022	Transcript	synonymous_variant	390	390	130	A	gcA/gcG	rs317289237	IMPACT=LOW;STRAND=1;BIOTYPE=protein_coding;CANONICAL=YES;ENSP=ENSGALP00000040227;TREMBL=E1BRH6;UNIPARC=UPI0002C87856;EXON=3/7;DOMAINS=Pfam_domain:PF05781;HGVSc=ENSGALT00000041022.2:c.390A>G;HGVSp=ENSGALT00000041022.2:c.390A>G(p.%3D)
899116537	chr24	3489184	G	A	38.4615	9.09091	26.6667	66.6667	50	71.4286	0.024026	0.0449601	SORL1	ENSGALG00000006598	ENSGALT00000010639	Transcript	synonymous_variant	5913	5913	1971	Y	taC/taT	rs314287876	IMPACT=LOW;STRAND=-1;SYMBOL=SORL1;SYMBOL_SOURCE=HGNC;HGNC_ID=HGNC:11185;BIOTYPE=protein_coding;CANONICAL=YES;ENSP=ENSGALP00000010625;TREMBL=E1BUD4;UNIPARC=UPI0002C87235;EXON=43/47;DOMAINS=PROSITE_profiles:PS50853,Superfamily_domains:SSF49265,Pfam_domain:PF00041,SMART_domains:SM00060;HGVSc=ENSGALT00000010639.4:c.5913C>T;HGVSp=ENSGALT00000010639.4:c.5913C>T(p.%3D)		Egg shell weight;Liver weight;
827358058	chr15	7489912	G	A	75	55.5556	50	23.5294	22.2222	22.2222	0.00779839	0.0544056	MN1	ENSGALG00000026119	ENSGALT00000043791	Transcript	synonymous_variant	1149	840	280	A	gcC/gcT	-	IMPACT=LOW;STRAND=-1;SYMBOL=MN1;SYMBOL_SOURCE=HGNC;HGNC_ID=HGNC:7180;BIOTYPE=protein_coding;CANONICAL=YES;ENSP=ENSGALP00000040989;TREMBL=R4GG28;UNIPARC=UPI0002C87AAE;EXON=3/3;HGVSc=ENSGALT00000043791.1:c.840C>T;HGVSp=ENSGALT00000043791.1:c.840C>T(p.%3D)		Abdominal fat weight;Abdominal fat percentage;Liver weight;Tibia breaking force;Humerus bone mineral density;Antibody response to SRBC antigen;Tibia bone mineral density;Humerus bone mineral content;Marek's disease-related traits;Body weight (336 days);Breast muscle weight;Leg twisting;Age at first egg;Fat distribution;Abdominal fat weight;Growth (8-46 days);Body weight (46 days);Marek's disease-…
543750132	chr4	89215819	C	T	66.6667	60	52.9412	25	27.2727	18.1818	0.00164093	0.0463793	CCT7	ENSGALG00000016088	ENSGALT00000037092	Transcript	synonymous_variant	1561	1503	501	A	gcG/gcA	-	IMPACT=LOW;STRAND=-1;SYMBOL=CCT7;SYMBOL_SOURCE=Uniprot_gn;BIOTYPE=protein_coding;CANONICAL=YES;ENSP=ENSGALP00000036304;SWISSPROT=Q5ZJK8;TREMBL=F1NK38;UNIPARC=UPI0002C866FC;EXON=12/13;DOMAINS=TIGRFAM_domain:TIGR02345,Pfam_domain:PF00118,Superfamily_domains:SSF48592;HGVSc=ENSGALT00000037092.2:c.1503G>A;HGVSp=ENSGALT00000037092.2:c.1503G>A(p.%3D)		Average daily gain;Body weight (49 days);
624617876	chr6	20286367	T	G	16.6667	13.3333	25	41.1765	64.2857	57.8947	0.00943093	0.0489208	KIF11	ENSGALG00000006790	ENSGALT00000010981	Transcript	synonymous_variant	801	801	267	V	gtA/gtC	rs16552112	IMPACT=LOW;STRAND=-1;SYMBOL=KIF11;SYMBOL_SOURCE=EntrezGene;BIOTYPE=protein_coding;CANONICAL=YES;ENSP=ENSGALP00000010967;TREMBL=F1NXA1;UNIPARC=UPI0002C86DC0;EXON=6/22;DOMAINS=SMART_domains:SM00129,Pfam_domain:PF00225,PROSITE_profiles:PS50067,Superfamily_domains:SSF52540;HGVSc=ENSGALT00000010981.4:c.801A>C;HGVSp=ENSGALT00000010981.4:c.801A>C(p.%3D)		Body weight;Body weight;Body weight;Drumstick muscle weight;Humerus bone mineral density;Subcutaneous neck fat weight;Hematocrit value;Shank diameter;Plasma coloration;Visceral fat weight;Humerus bone mineral content;Antibody response to SRBC antigen;Antibody response to SRBC antigen;Antibody response to BA (Brucella abortus);Total white fat weight;Body temperature;Glucose level;Egg shell yellown…
911168993	chr27	1697235	G	A	62.5	25	33.3333	75	71.4286	80	0.0389842	0.0460903	FTSJ3	ENSGALG00000000332	ENSGALT00000040636	Transcript	synonymous_variant	1955	1242	414	G	ggC/ggT	rs14301531	IMPACT=LOW;STRAND=-1;SYMBOL=FTSJ3;SYMBOL_SOURCE=EntrezGene;BIOTYPE=protein_coding;CANONICAL=YES;ENSP=ENSGALP00000039839;TREMBL=E1C6Y7;UNIPARC=UPI0002C8785A;EXON=13/22;DOMAINS=PROSITE_profiles:PS50313;HGVSc=ENSGALT00000040636.2:c.1242C>T;HGVSp=ENSGALT00000040636.2:c.1242C>T(p.%3D)		Antibody response to SRBC antigen;Carcass weight;Body weight;Wing weight;Carcass ash content, dry matter basis;Carcass fat content;Carcass fat content, dry matter basis;Carcass protein content, dry matter basis;Abdominal fat percentage;Antibody response to KLH antigen;Body weight (35 days);Body weight;Humerus area;Humerus length;Body weight;Body weight (41 days);Antibody response to SRBC antigen;…
893906284	chr23	4002170	C	T	30.7692	9.09091	30.7692	54.5455	77.7778	71.4286	0.0114107	0.0474456	STK40	ENSGALG00000002130	ENSGALT00000040971	Transcript	splice_region_variant,intron_variant	-	-	-	-	-	-	IMPACT=LOW;STRAND=1;SYMBOL=STK40;SYMBOL_SOURCE=EntrezGene;BIOTYPE=protein_coding;CANONICAL=YES;ENSP=ENSGALP00000040176;TREMBL=F1NR66;UNIPARC=UPI00003AC5C6;INTRON=9/11;HGVSc=ENSGALT00000040971.2:c.885-8C>T		Receiving feather pecking;Triglyceride level;Shank growth;Shank length;Shank length;Shank length;Shank length;Growth (post-challenge);
520901898	chr4	66367585	T	C	52.9412	76.9231	83.3333	41.6667	33.3333	25	0.0223744	0.0532731	CORIN	ENSGALG00000014144	ENSGALT00000022884	Transcript	splice_region_variant,intron_variant	-	-	-	-	-	rs15609139	IMPACT=LOW;STRAND=1;SYMBOL=CORIN;SYMBOL_SOURCE=HGNC;HGNC_ID=HGNC:19012;BIOTYPE=protein_coding;CANONICAL=YES;ENSP=ENSGALP00000022844;TREMBL=F1NZW6;UNIPARC=UPI0002C86CD0;INTRON=21/21;HGVSc=ENSGALT00000022884.4:c.2959-8T>C		Wing weight;Drumstick weight;Drumstick muscle weight;Body temperature;Pectoralis major weight;Growth (42-56 days);Visceral fat weight;Tibia width;Tibia width;Egg shell percentage;Total white fat weight;Egg weight;Egg weight;Humerus bone mineral content;Albumen weight;Egg weight;Egg weight;Egg weight;Egg weight;Short length of egg;Growth (0-14 days);Breast pH;Abdominal fat percentage;Shank length;…
967333141	chrZ	46661297	C	A	83.3333	100	90.9091	53.3333	62.5	40	0.00826289	0.0625336		ENSGALG00000027567	ENSGALT00000045195	Transcript	non_coding_transcript_exon_variant,non_coding_transcript_variant	81	-	-	-	-	rs313823149	IMPACT=MODIFIER;STRAND=1;BIOTYPE=miRNA;CANONICAL=YES;EXON=1/1;HGVSc=ENSGALT00000045195.1:n.81C>A		Egg shell strength;Age at first egg;Marek's disease-related traits;Blood and meat spots;Egg shell thickness;Liver weight;Marek's disease-related traits;Marek's disease-related traits;Marek's disease-related traits;Marek's disease-related traits;Marek's disease-related traits;
560923299	chr5	16172151	G	A	28.5714	25	20	71.4286	50	71.4286	0.00626557	0.0471758		ENSGALG00000010831	ENSGALT00000011767	Transcript	missense_variant	2215	2215	739	E/K	Gag/Aag	-	IMPACT=MODERATE;STRAND=1;BIOTYPE=protein_coding;CANONICAL=YES;ENSP=ENSGALP00000011753;TREMBL=F1NAZ0;UNIPARC=UPI0002C88504;SIFT=deleterious(0);EXON=8/16;DOMAINS=PROSITE_profiles:PS50287,Pfam_domain:PF00530,Superfamily_domains:SSF56487,SMART_domains:SM00202;HGVSc=ENSGALT00000011767.4:c.2215G>A;HGVSp=ENSGALP00000011753.4:p.Glu739Lys		Carcass weight;Antibody response to SRBC antigen;Breast muscle weight;Shank diameter;Shank length;Wing percentage;Abdominal fat weight;Body weight;Weight of the front half of the carcass;Conformation score;Drumstick weight;Egg number;Head width;Shank weight;Thigh muscle weight;Growth (46-112 days);Body weight (200 days);Body weight (112 days);Marek's disease-related traits;
748673568	chr11	1025352	C	T	50	55.5556	50	7.69231	36.3636	0	0.0295695	0.0596282	KIAA0895L	ENSGALG00000001779	ENSGALT00000002737	Transcript	missense_variant	7	7	3	D/N	Gac/Aac	rs314973177	IMPACT=MODERATE;STRAND=-1;SYMBOL=KIAA0895L;SYMBOL_SOURCE=HGNC;HGNC_ID=HGNC:34408;BIOTYPE=protein_coding;CANONICAL=YES;ENSP=ENSGALP00000002734;TREMBL=F1NGY9;UNIPARC=UPI000240C005;SIFT=tolerated_low_confidence(0.14);EXON=1/6;HGVSc=ENSGALT00000002737.4:c.7G>A;HGVSp=ENSGALP00000002734.4:p.Asp3Asn		Body weight (140 days);Tibia area;Tibia breaking force;Frequency of defecation;Back percentage;Tibia stress;Chest width;Intestine length;
223916010	chr2	28639260	A	G	66.6667	0	28.5714	100	100	91.6667	0.0284053	0.0474679	BZW2	ENSGALG00000010809	ENSGALT00000017574	Transcript	intron_variant	-	-	-	-	-	rs15931222	IMPACT=MODIFIER;STRAND=1;SYMBOL=BZW2;SYMBOL_SOURCE=EntrezGene;BIOTYPE=protein_coding;CANONICAL=YES;ENSP=ENSGALP00000017553;TREMBL=F1NM03;UNIPARC=UPI00003ABA05;INTRON=4/11;HGVSc=ENSGALT00000017574.3:c.340-239A>G		Subcutaneous neck fat weight;Subcutaneous neck fat weight;Total white fat weight;Antibody response to KLH antigen;Body weight;Body weight;Haugh units;Haugh units;Marek's disease-related traits;Body weight (42 days);Antibody response to KLH antigen;Insulin-like growth factor level;Insulin level;Body weight;Body weight;Drumstick and thigh muscle weight;
830987107	chr15	11118961	C	T	87.5	80	58.3333	0	21.4286	16.6667	0.00455081	0.0501247	THOC5	ENSGALG00000008082	ENSGALT00000038042	Transcript	intron_variant	-	-	-	-	-	-	IMPACT=MODIFIER;STRAND=1;SYMBOL=THOC5;SYMBOL_SOURCE=EntrezGene;BIOTYPE=protein_coding;CANONICAL=YES;ENSP=ENSGALP00000037250;SWISSPROT=Q5ZJK1;TREMBL=F1NCM4;UNIPARC=UPI0002C87ECE;INTRON=15/18;HGVSc=ENSGALT00000038042.2:c.1591-36C>T		Growth (post-challenge);
457975447	chr4	3441134	T	C	85.7143	53.3333	87.5	18.75	30	0	0.0137803	0.0472614	FRMD7	ENSGALG00000023843	ENSGALT00000039999	Transcript	intron_variant	-	-	-	-	-	rs14420947	IMPACT=MODIFIER;STRAND=-1;SYMBOL=FRMD7;SYMBOL_SOURCE=HGNC;HGNC_ID=HGNC:8079;BIOTYPE=protein_coding;CANONICAL=YES;ENSP=ENSGALP00000039206;TREMBL=E1BQY9;UNIPARC=UPI0000610B88;INTRON=2/11;HGVSc=ENSGALT00000039999.2:c.163-55A>G		Shank growth;
321233522	chr2	125956772	G	C	12.5	42.8571	33.3333	69.2308	100	90	0.0111612	0.0479658	ESRP1	ENSGALG00000015968	ENSGALT00000025730	Transcript	intron_variant	-	-	-	-	-	-	IMPACT=MODIFIER;STRAND=1;SYMBOL=ESRP1;SYMBOL_SOURCE=HGNC;HGNC_ID=HGNC:25966;BIOTYPE=protein_coding;CANONICAL=YES;ENSP=ENSGALP00000025683;TREMBL=F1P509;UNIPARC=UPI000240B785;INTRON=1/14;HGVSc=ENSGALT00000025730.4:c.132+21G>C		Marek's disease-related traits;Breast muscle weight;Body weight (63 days);Shank diameter;Shank length;Cloacal bacterial burden after challenge with Salmonella E;Shank weight;Liver weight;Body weight;Body weight (21 days);Tibia bone mineral density;Shank diameter percentage;Shank length percentage;Body weight (63 days);Body weight (49 days);Body weight (35 days);Body weight (21 days);Body weight (…
796380090	chr13	9433784	C	A	0	66.6667	22.2222	91.6667	92.3077	75	0.0498649	0.050925	LMAN2	ENSGALG00000028356	ENSGALT00000043519	Transcript	intron_variant	-	-	-	-	-	-	IMPACT=MODIFIER;STRAND=-1;SYMBOL=LMAN2;SYMBOL_SOURCE=HGNC;HGNC_ID=HGNC:16986;BIOTYPE=protein_coding;CANONICAL=YES;ENSP=ENSGALP00000041057;TREMBL=R4GG92;UNIPARC=UPI0002C86923;INTRON=6/7;HGVSc=ENSGALT00000043519.1:c.754+19G>T		Carcass weight;Breast muscle weight;Carcass weight;Breast muscle weight;Drumstick and thigh weight;Average daily gain;Thigh weight;Heart weight;Drumstick muscle weight;Drumstick weight;Body weight;Body weight (42 days);Tibia length;Body weight (84 days);Growth (21-42 days);Body weight (63 days);Body weight (42 days);Body weight (21 days);Body weight (day of first egg);Age at first egg;Age at firs…
655775237	chr7	16492074	C	T	33.3333	16.6667	25	69.2308	83.3333	88.8889	0.00184872	0.0688867	OLA1	ENSGALG00000009325	ENSGALT00000015187	Transcript	intron_variant	-	-	-	-	-	-	IMPACT=MODIFIER;STRAND=1;SYMBOL=OLA1;SYMBOL_SOURCE=Uniprot_gn;BIOTYPE=protein_coding;CANONICAL=YES;ENSP=ENSGALP00000015171;SWISSPROT=Q5ZM25;UNIPARC=UPI0000443462;INTRON=4/10;HGVSc=ENSGALT00000015187.4:c.374-6937C>T		Body weight;Body weight;Body weight;Body weight;Body weight;Breast muscle weight;Drumstick muscle weight;Carcass weight;Drumstick weight;Thigh weight;Thigh muscle weight;Wing weight;Average daily gain;Body weight;Body weight;Body weight;Body weight (77 days);Body weight (14 days);Shank length;Bone mineral density;Body weight (35 days);Body weight;Body weight;Intestine length;Drumstick and thigh m…
904684719	chr26	542946	G	T	14.2857	16.6667	36.3636	75	71.4286	83.3333	0.00229965	0.0491168	KDM5B	ENSGALG00000000427	ENSGALT00000000582	Transcript	intron_variant	-	-	-	-	-	rs16346380	IMPACT=MODIFIER;STRAND=1;SYMBOL=KDM5B;SYMBOL_SOURCE=EntrezGene;BIOTYPE=protein_coding;CANONICAL=YES;ENSP=ENSGALP00000000581;TREMBL=F1NRC4;UNIPARC=UPI0002C8793D;INTRON=7/28;HGVSc=ENSGALT00000000582.4:c.684+153G>T
601518108	chr5	56766960	G	C	0	15.3846	23.0769	66.6667	50	83.3333	0.0102335	0.0460623	MDGA2	ENSGALG00000012228	ENSGALT00000019970	Transcript	intron_variant	-	-	-	-	-	rs314351960	IMPACT=MODIFIER;STRAND=-1;SYMBOL=MDGA2;SYMBOL_SOURCE=HGNC;HGNC_ID=HGNC:19835;BIOTYPE=protein_coding;CANONICAL=YES;ENSP=ENSGALP00000019943;TREMBL=F1NIA0;UNIPARC=UPI000240BC5A;INTRON=6/15;HGVSc=ENSGALT00000019970.4:c.1451-232C>G		Drumstick and thigh percentage;Abdominal fat weight;Egg shell thickness;Abdominal fat weight;Carcass weight;Drumstick and thigh weight;Receiving feather pecking;Abdominal fat weight;Body weight (140 days);Non-esterified fatty acid level ;Wing weight;Troponin T concentration;Gizzard weight;Egg weight;Growth (42-63 days);Bone mineral density;Abdominal fat weight;
764834713	chr11	17186497	G	A	42.8571	18.1818	36.3636	57.1429	100	100	0.0296252	0.0630129	GSE1	ENSGALG00000014284	ENSGALT00000023100	Transcript	intron_variant	-	-	-	-	-	rs16042080	IMPACT=MODIFIER;STRAND=-1;SYMBOL=GSE1;SYMBOL_SOURCE=HGNC;HGNC_ID=HGNC:28979;BIOTYPE=protein_coding;CANONICAL=YES;ENSP=ENSGALP00000023057;TREMBL=F1NIQ5;UNIPARC=UPI0002C868AC;INTRON=2/18;HGVSc=ENSGALT00000023100.4:c.-160+4169C>T		Body temperature;Breast color;Breast color;Spleen weight;Carcass weight;Carcass weight;Feather pecking;Intestine length;Body weight (140 days);Troponin T concentration;Breast color;Breast color;Breast color;Femur bending strength;Thigh muscle weight;Feed conversion ratio;Growth (8-46 days);Body weight (112 days);Body weight (46 days);Tibia width;
425001941	chr3	80915429	T	A	71.4286	33.3333	25	100	88.8889	100	0.0229038	0.0516062	EF1A	ENSGALG00000015917	ENSGALT00000025653	Transcript	intron_variant	-	-	-	-	-	rs16310531	IMPACT=MODIFIER;STRAND=1;SYMBOL=EF1A;SYMBOL_SOURCE=Uniprot_gn;BIOTYPE=protein_coding;CANONICAL=YES;ENSP=ENSGALP00000025606;SWISSPROT=Q90835;TREMBL=Q6PTX1;UNIPARC=UPI0000129BF7;INTRON=4/6;HGVSc=ENSGALT00000025653.4:c.773-64T>A		Body weight;Body weight;Body weight (63 days);Body weight;Antibody response to SRBC antigen;Egg weight;Body weight;Antibody response to KLH antigen;Body weight;Body weight;Body weight (35 days);Skin fat weight;Body weight (63 days);Body weight (49 days);Leg twisting;Skin fat weight;Growth (1-8 days);Body weight (200 days);Body weight (112 days);Body weight (8 days);Receiving feather pecking;Tibia…
130499100	chr1	130499100	T	C	25	30	0	100	50	63.6364	0.0395823	0.0636535	GABRG3	ENSGALG00000019144	ENSGALT00000030259	Transcript	intron_variant	-	-	-	-	-	rs317493245	IMPACT=MODIFIER;STRAND=-1;SYMBOL=GABRG3;SYMBOL_SOURCE=HGNC;HGNC_ID=HGNC:4088;BIOTYPE=protein_coding;CANONICAL=YES;ENSP=ENSGALP00000029621;TREMBL=E1C779;UNIPARC=UPI000240B34B;INTRON=3/9;HGVSc=ENSGALT00000030259.3:c.271-46415A>G		Abdominal fat weight;Egg shell stiffness;Liver weight;Spleen weight;Breast pH;Age at first egg;Carcass weight;Body weight (140 days);Body weight;Egg weight;Egg weight;Egg weight;Total white fat weight;Visceral fat weight;Breast pH;Growth (42-63 days);Growth (21-42 days);Body weight (63 days);Body weight (42 days);Body weight (21 days);Leg bowing;Shank length;Subcutaneous fat thickness;Body weight…
904679552	chr26	537779	C	A	15.3846	11.1111	27.2727	71.4286	71.4286	69.2308	0.000418151	0.0491168	KDM5B	ENSGALG00000000427	ENSGALT00000000582	Transcript	intron_variant	-	-	-	-	-	rs316241079	IMPACT=MODIFIER;STRAND=1;SYMBOL=KDM5B;SYMBOL_SOURCE=EntrezGene;BIOTYPE=protein_coding;CANONICAL=YES;ENSP=ENSGALP00000000581;TREMBL=F1NRC4;UNIPARC=UPI0002C8793D;INTRON=3/28;HGVSc=ENSGALT00000000582.4:c.178-1021C>A
624070750	chr6	19739241	G	T	100	60	100	25	33.3333	45.4545	0.0234286	0.0600123	PLCE1	ENSGALG00000028043	ENSGALT00000043599	Transcript	intron_variant	-	-	-	-	-	rs15794611	IMPACT=MODIFIER;STRAND=-1;SYMBOL=PLCE1;SYMBOL_SOURCE=HGNC;HGNC_ID=HGNC:17175;BIOTYPE=protein_coding;CANONICAL=YES;ENSP=ENSGALP00000043291;TREMBL=R4GM42;UNIPARC=UPI0002C86E7A;INTRON=3/31;HGVSc=ENSGALT00000043599.1:c.1537+6943C>A		Body weight;Body weight;Body weight;Drumstick muscle weight;Humerus bone mineral density;Subcutaneous neck fat weight;Hematocrit value;Shank diameter;Plasma coloration;Visceral fat weight;Humerus bone mineral content;Antibody response to SRBC antigen;Antibody response to SRBC antigen;Antibody response to BA (Brucella abortus);Total white fat weight;Body temperature;Glucose level;Egg shell yellown…
365475765	chr3	21389253	C	A	83.3333	68.75	76.9231	20	42.1053	11.7647	0.0066305	0.0542291	INTS7	ENSGALG00000009843	ENSGALT00000016003	Transcript	intron_variant	-	-	-	-	-	rs317888183	IMPACT=MODIFIER;STRAND=1;SYMBOL=INTS7;SYMBOL_SOURCE=EntrezGene;BIOTYPE=protein_coding;CANONICAL=YES;ENSP=ENSGALP00000015986;TREMBL=F1NPA4;UNIPARC=UPI0002C86BE5;INTRON=3/19;HGVSc=ENSGALT00000016003.4:c.663-976C>A		Body weight;Body weight;Body weight (35 days);Abdominal fat weight;Abdominal fat percentage;Bone mineral density;Antibody response to SRBC antigen;Antibody response to KLH antigen;Breast muscle percentage;Average daily gain;Body weight (42 days);Body weight (504 days);Antibody response to BA (Brucella abortus);Age at sexual maturity;Body weight (336 days);Body weight (84 days);Abdominal fat weigh…
170282178	chr1	170282178	C	G	20	16.6667	50	71.4286	70	100	0.0231973	0.0482547	LHFP	ENSGALG00000017036	ENSGALT00000027525	Transcript	intron_variant	-	-	-	-	-	rs316650207	IMPACT=MODIFIER;STRAND=1;SYMBOL=LHFPL1;SYMBOL_SOURCE=HGNC;HGNC_ID=HGNC:6587;BIOTYPE=protein_coding;CANONICAL=YES;ENSP=ENSGALP00000027473;TREMBL=E1BUW2;UNIPARC=UPI00003AA04D;INTRON=1/2;HGVSc=ENSGALT00000027525.3:c.385+15718C>G		Spleen weight;Age at first egg;Body weight;Total white fat weight;Body weight (49 days);Carcass ash content, dry matter basis;Carcass fat content, dry matter basis;Carcass protein content, dry matter basis;Shank weight percentage;Carcass fat content, dry matter basis;Body weight;Carcass fat content;Body weight;Abdominal fat weight;Body weight (56 days);Body weight (49 days);Body weight (42 days);…
909353820	chr26	5212047	T	C	20	25	20	100	62.5	57.1429	0.0191927	0.0667397	OPTC	ENSGALG00000003554	ENSGALT00000005624	Transcript	intron_variant	-	-	-	-	-	rs313871767	IMPACT=MODIFIER;STRAND=1;SYMBOL=OPTC;SYMBOL_SOURCE=EntrezGene;BIOTYPE=protein_coding;CANONICAL=YES;ENSP=ENSGALP00000005614;TREMBL=F1NJV2;UNIPARC=UPI00003AC88A;INTRON=1/5;HGVSc=ENSGALT00000005624.3:c.244-140T>C		Abdominal fat weight;
624070768	chr6	19739259	A	T	100	60	100	23.0769	27.2727	55.5556	0.0376649	0.0600123	PLCE1	ENSGALG00000028043	ENSGALT00000043599	Transcript	intron_variant	-	-	-	-	-	-	IMPACT=MODIFIER;STRAND=-1;SYMBOL=PLCE1;SYMBOL_SOURCE=HGNC;HGNC_ID=HGNC:17175;BIOTYPE=protein_coding;CANONICAL=YES;ENSP=ENSGALP00000043291;TREMBL=R4GM42;UNIPARC=UPI0002C86E7A;INTRON=3/31;HGVSc=ENSGALT00000043599.1:c.1537+6925T>A		Body weight;Body weight;Body weight;Drumstick muscle weight;Humerus bone mineral density;Subcutaneous neck fat weight;Hematocrit value;Shank diameter;Plasma coloration;Visceral fat weight;Humerus bone mineral content;Antibody response to SRBC antigen;Antibody response to SRBC antigen;Antibody response to BA (Brucella abortus);Total white fat weight;Body temperature;Glucose level;Egg shell yellown…
2512323	chr1	2512323	G	A	8.33333	25	53.8462	83.3333	84.6154	72.7273	0.0207831	0.0535454	PLXNA4	ENSGALG00000006473	ENSGALT00000010457	Transcript	intron_variant	-	-	-	-	-	rs317342990	IMPACT=MODIFIER;STRAND=1;SYMBOL=PLXNA4;SYMBOL_SOURCE=HGNC;HGNC_ID=HGNC:9102;BIOTYPE=protein_coding;CANONICAL=YES;ENSP=ENSGALP00000010443;TREMBL=F1NZB0;UNIPARC=UPI0002C870CD;INTRON=4/30;HGVSc=ENSGALT00000010457.4:c.1595+15086G>A		Shank length;Body weight (63 days);Insulin level;Pectoralis major weight;Blood cell count (total);Growth (49-56 days);
834179026	chr17	1118807	C	T	44.4444	25	0	66.6667	85.7143	66.6667	0.0254369	0.0456671	GRIN1	ENSGALG00000008898	ENSGALT00000040369	Transcript	intron_variant	-	-	-	-	-	rs317370435	IMPACT=MODIFIER;STRAND=-1;SYMBOL=GRIN1;SYMBOL_SOURCE=EntrezGene;BIOTYPE=protein_coding;CANONICAL=YES;ENSP=ENSGALP00000039568;TREMBL=F1P2J9;UNIPARC=UPI0002C88458;INTRON=1/20;HGVSc=ENSGALT00000040369.2:c.-1+19321G>A		Bone mineral content;Bone mineral content;Bursa of Fabricius weight;Egg production rate;
834179026	chr17	1118807	C	T	44.4444	25	0	66.6667	85.7143	66.6667	0.0254369	0.0456671	ZNF618	ENSGALG00000008886	ENSGALT00000014440	Transcript	intron_variant	-	-	-	-	-	rs317370435	IMPACT=MODIFIER;STRAND=-1;SYMBOL=ZNF618;SYMBOL_SOURCE=HGNC;HGNC_ID=HGNC:29416;BIOTYPE=protein_coding;CANONICAL=YES;ENSP=ENSGALP00000014424;TREMBL=F1NLK3;UNIPARC=UPI0002C876F2;INTRON=2/14;HGVSc=ENSGALT00000014440.4:c.257-1185G>A		Bone mineral content;Bone mineral content;Bursa of Fabricius weight;Egg production rate;
914815574	chr28	134531	C	A	60	90.9091	100	22.2222	20	60	0.0491869	0.0504862		ENSGALG00000000307	ENSGALT00000000407	Transcript	intron_variant	-	-	-	-	-	rs316244391	IMPACT=MODIFIER;STRAND=-1;BIOTYPE=protein_coding;CANONICAL=YES;ENSP=ENSGALP00000000406;TREMBL=E1C668;UNIPARC=UPI00006103C7;INTRON=2/11;HGVSc=ENSGALT00000000407.4:c.-1-3920G>T
626396533	chr6	22065024	C	T	85.7143	87.5	68.75	28.5714	31.5789	33.3333	0.00128175	0.0559776	LDB1	ENSGALG00000007641	ENSGALT00000012362	Transcript	intron_variant	-	-	-	-	-	rs316535444	IMPACT=MODIFIER;STRAND=1;SYMBOL=LDB1;SYMBOL_SOURCE=EntrezGene;BIOTYPE=protein_coding;CANONICAL=YES;ENSP=ENSGALP00000012348;TREMBL=F1NKP2;UNIPARC=UPI0002C87117;INTRON=1/11;HGVSc=ENSGALT00000012362.3:c.28+810C>T		Body weight;Body weight;Body weight;Drumstick muscle weight;Humerus bone mineral density;Subcutaneous neck fat weight;Hematocrit value;Shank diameter;Plasma coloration;Visceral fat weight;Humerus bone mineral content;Antibody response to SRBC antigen;Antibody response to SRBC antigen;Antibody response to BA (Brucella abortus);Total white fat weight;Body temperature;Glucose level;Egg shell yellown…
827370113	chr15	7501967	C	T	14.2857	16	14.2857	72.7273	38.4615	81.8182	0.020039	0.048276	MN1	ENSGALG00000026119	ENSGALT00000043791	Transcript	intron_variant	-	-	-	-	-	rs15775634	IMPACT=MODIFIER;STRAND=-1;SYMBOL=MN1;SYMBOL_SOURCE=HGNC;HGNC_ID=HGNC:7180;BIOTYPE=protein_coding;CANONICAL=YES;ENSP=ENSGALP00000040989;TREMBL=R4GG28;UNIPARC=UPI0002C87AAE;INTRON=2/2;HGVSc=ENSGALT00000043791.1:c.668-11883G>A		Abdominal fat weight;Abdominal fat percentage;Liver weight;Tibia breaking force;Humerus bone mineral density;Antibody response to SRBC antigen;Tibia bone mineral density;Humerus bone mineral content;Marek's disease-related traits;Body weight (336 days);Breast muscle weight;Leg twisting;Age at first egg;Fat distribution;Abdominal fat weight;Growth (8-46 days);Body weight (46 days);Marek's disease-…
50307696	chr1	50307696	G	A	50	86.6667	80	33.3333	10	25	0.0199314	0.0667522	CACNA1I	ENSGALG00000012122	ENSGALT00000019796	Transcript	intron_variant	-	-	-	-	-	rs14822759	IMPACT=MODIFIER;STRAND=-1;SYMBOL=CACNA1I;SYMBOL_SOURCE=HGNC;HGNC_ID=HGNC:1396;BIOTYPE=protein_coding;CANONICAL=YES;ENSP=ENSGALP00000019769;TREMBL=F1NF70;UNIPARC=UPI0002C878CF;INTRON=7/33;HGVSc=ENSGALT00000019796.4:c.1479+2338C>T		Spleen weight;Shank length;Age at first egg;Antibody response to SRBC antigen;Carcass weight;Body weight (140 days);Drumstick and thigh weight;Egg weight;Egg weight;Egg weight;Subcutaneous neck fat weight;Total white fat weight;Visceral fat weight;Shank length;Cingular fat width;Subcutaneous fat thickness;Breast color;Egg weight;Drumstick weight;Egg number;Haugh units;Body weight;Body weight;Shan…
599436560	chr5	54685412	A	G	69.2308	80	88.8889	40	25	25	0.00285332	0.0538226	RTN1	ENSGALG00000012006	ENSGALT00000019594	Transcript	intron_variant	-	-	-	-	-	rs315789809	IMPACT=MODIFIER;STRAND=1;SYMBOL=RTN1;SYMBOL_SOURCE=EntrezGene;BIOTYPE=protein_coding;ENSP=ENSGALP00000019568;TREMBL=F1NH22;UNIPARC=UPI00003AE07C;INTRON=2/6;HGVSc=ENSGALT00000019594.3:c.270-46A>G		Drumstick and thigh percentage;Abdominal fat weight;Egg shell thickness;Abdominal fat weight;Carcass weight;Drumstick and thigh weight;Receiving feather pecking;Abdominal fat weight;Body weight (140 days);Non-esterified fatty acid level ;Wing weight;Troponin T concentration;Gizzard weight;Egg weight;Shank diameter;Growth (42-63 days);Bone mineral density;Marek's disease-related traits;
599436560	chr5	54685412	A	G	69.2308	80	88.8889	40	25	25	0.00285332	0.0538226	RTN1	ENSGALG00000012006	ENSGALT00000019593	Transcript	intron_variant	-	-	-	-	-	rs315789809	IMPACT=MODIFIER;STRAND=1;SYMBOL=RTN1;SYMBOL_SOURCE=EntrezGene;BIOTYPE=protein_coding;CANONICAL=YES;ENSP=ENSGALP00000019567;TREMBL=F1NH23;UNIPARC=UPI0000ECBB76;INTRON=4/8;HGVSc=ENSGALT00000019593.4:c.1926-46A>G		Drumstick and thigh percentage;Abdominal fat weight;Egg shell thickness;Abdominal fat weight;Carcass weight;Drumstick and thigh weight;Receiving feather pecking;Abdominal fat weight;Body weight (140 days);Non-esterified fatty acid level ;Wing weight;Troponin T concentration;Gizzard weight;Egg weight;Shank diameter;Growth (42-63 days);Bone mineral density;Marek's disease-related traits;
599436560	chr5	54685412	A	G	69.2308	80	88.8889	40	25	25	0.00285332	0.0538226	DAAM1	ENSGALG00000012017	ENSGALT00000019608	Transcript	intron_variant	-	-	-	-	-	rs315789809	IMPACT=MODIFIER;STRAND=-1;SYMBOL=DAAM1;SYMBOL_SOURCE=Uniprot_gn;BIOTYPE=protein_coding;CANONICAL=YES;ENSP=ENSGALP00000019582;TREMBL=F1NH09,Q1G7H3;UNIPARC=UPI0002C867B9;INTRON=24/24;HGVSc=ENSGALT00000019608.4:c.3072-45838T>C		Drumstick and thigh percentage;Abdominal fat weight;Egg shell thickness;Abdominal fat weight;Carcass weight;Drumstick and thigh weight;Receiving feather pecking;Abdominal fat weight;Body weight (140 days);Non-esterified fatty acid level ;Wing weight;Troponin T concentration;Gizzard weight;Egg weight;Shank diameter;Growth (42-63 days);Bone mineral density;Marek's disease-related traits;
927485450	chrZ	6813606	A	G	88.8889	60	52.6316	25	11.1111	17.6471	0.0138612	0.070804	KIAA1328	ENSGALG00000002419	ENSGALT00000039551	Transcript	intron_variant	-	-	-	-	-	-	IMPACT=MODIFIER;STRAND=-1;SYMBOL=KIAA1328;SYMBOL_SOURCE=EntrezGene;BIOTYPE=protein_coding;CANONICAL=YES;ENSP=ENSGALP00000038761;TREMBL=E1BR49;UNIPARC=UPI0002C881BB;INTRON=9/9;HGVSc=ENSGALT00000039551.2:c.1537+1620T>C
167259554	chr1	167259554	G	A	50	100	50	11.1111	27.2727	14.2857	0.0475883	0.0460661	ZC3H13	ENSGALG00000016984	ENSGALT00000027439	Transcript	intron_variant	-	-	-	-	-	rs312523949	IMPACT=MODIFIER;STRAND=-1;SYMBOL=ZC3H13;SYMBOL_SOURCE=HGNC;HGNC_ID=HGNC:20368;BIOTYPE=protein_coding;CANONICAL=YES;ENSP=ENSGALP00000027387;TREMBL=E1BXC5;UNIPARC=UPI0002C86A5E;INTRON=15/18;HGVSc=ENSGALT00000027439.4:c.4085-948C>T		Abdominal fat weight;Spleen weight;Age at first egg;Body weight;Total white fat weight;Body weight (49 days);Body weight;Body weight;Abdominal fat weight;Body weight (56 days);Body weight (49 days);Body weight (28 days);Breast muscle weight;Body weight;Growth (112-200 days);Growth (46-112 days);Growth (8-46 days);Growth (1-8 days);Body weight (200 days);Body weight (112 days);Body weight (46 days…
625694443	chr6	21362934	A	C	10.5263	14.2857	8.33333	38.0952	71.4286	69.2308	0.0112322	0.050358	ADGRA1	ENSGALG00000007045	ENSGALT00000011413	Transcript	intron_variant	-	-	-	-	-	rs80652030	IMPACT=MODIFIER;STRAND=-1;SYMBOL=GPR123;SYMBOL_SOURCE=HGNC;HGNC_ID=HGNC:13838;BIOTYPE=protein_coding;CANONICAL=YES;ENSP=ENSGALP00000011399;TREMBL=F1NG90;UNIPARC=UPI0002C87EA8;INTRON=1/19;HGVSc=ENSGALT00000011413.4:c.29+12483T>G		Body weight;Body weight;Body weight;Drumstick muscle weight;Humerus bone mineral density;Subcutaneous neck fat weight;Hematocrit value;Shank diameter;Plasma coloration;Visceral fat weight;Humerus bone mineral content;Antibody response to SRBC antigen;Antibody response to SRBC antigen;Antibody response to BA (Brucella abortus);Total white fat weight;Body temperature;Glucose level;Egg shell yellown…
587454290	chr5	42703142	T	C	18.1818	16.6667	27.2727	70	87.5	50	0.0128705	0.0543998	FOXN3	ENSGALG00000010665	ENSGALT00000017352	Transcript	intron_variant	-	-	-	-	-	rs315892008	IMPACT=MODIFIER;STRAND=-1;SYMBOL=FOXN3;SYMBOL_SOURCE=HGNC;HGNC_ID=HGNC:1928;BIOTYPE=protein_coding;CANONICAL=YES;ENSP=ENSGALP00000017332;TREMBL=E1C4G1;UNIPARC=UPI0002C86D5B;INTRON=4/7;HGVSc=ENSGALT00000017352.4:c.1052-15032A>G		Carcass weight;Body weight (140 days);Non-esterified fatty acid level ;Wing weight;Troponin T concentration;Gizzard weight;Abdominal fat weight;Receiving feather pecking;Body weight;Antibody titer to LTA antigen;Abdominal fat percentage;Glucose level;Egg weight;Breast muscle weight;Egg weight;Shank diameter;Shank length;Egg number;Head width;Growth (42-63 days);
799730206	chr13	12783900	T	A	75	42.1053	85.7143	16.6667	15.7895	25	0.0226773	0.0453298	SQSTM1	ENSGALG00000005906	ENSGALT00000009500	Transcript	intron_variant	-	-	-	-	-	rs314548376	IMPACT=MODIFIER;STRAND=-1;SYMBOL=SQSTM1;SYMBOL_SOURCE=HGNC;HGNC_ID=HGNC:11280;BIOTYPE=protein_coding;CANONICAL=YES;ENSP=ENSGALP00000009486;TREMBL=F1NA86;UNIPARC=UPI0002C870BE;INTRON=5/7;HGVSc=ENSGALT00000009500.4:c.749-109A>T		Carcass weight;Breast muscle weight;Carcass weight;Breast muscle weight;Body weight (140 days);Drumstick and thigh weight;Average daily gain;Thigh weight;Heart weight;Drumstick muscle weight;Drumstick weight;Body weight;Body weight (42 days);Tibia length;Body weight (84 days);Growth (21-42 days);Body weight (63 days);Body weight (42 days);Body weight (21 days);Body weight (day of first egg);Age a…
503788082	chr4	49253769	C	A	57.8947	69.2308	62.5	25	7.14286	12.5	0.00148912	0.0473102	SHROOM3	ENSGALG00000011487	ENSGALT00000018724	Transcript	intron_variant	-	-	-	-	-	-	IMPACT=MODIFIER;STRAND=-1;SYMBOL=SHROOM3;SYMBOL_SOURCE=HGNC;HGNC_ID=HGNC:30422;BIOTYPE=protein_coding;CANONICAL=YES;ENSP=ENSGALP00000018701;TREMBL=F1NZI3;UNIPARC=UPI0002C872E2;INTRON=1/10;HGVSc=ENSGALT00000018724.4:c.166-4863G>T		Wing weight;Drumstick weight;Drumstick muscle weight;Visceral fat weight;Tibia width;Total white fat weight;Egg weight;Egg weight;Egg weight;Growth (0-14 days);Growth (28-42 days);Average daily gain;Body weight (504 days);Liver weight;Body weight (84 days);Body weight;Average daily gain;Body weight;Average daily gain;Egg number;Body weight (42 days);Carcass weight;Body weight (336 days);Body weig…
610823932	chr6	6492423	T	C	50	83.3333	66.6667	0	20	36.3636	0.0283266	0.0576799	CTNNA3	ENSGALG00000002845	ENSGALT00000004486	Transcript	intron_variant	-	-	-	-	-	-	IMPACT=MODIFIER;STRAND=1;SYMBOL=CTNNA3;SYMBOL_SOURCE=EntrezGene;BIOTYPE=protein_coding;ENSP=ENSGALP00000004477;TREMBL=F1N9R1;UNIPARC=UPI00003AE179;INTRON=13/17;HGVSc=ENSGALT00000004486.3:c.1887+12082T>C		Subcutaneous neck fat weight;Shank diameter;Visceral fat weight;Antibody response to SRBC antigen;Antibody response to SRBC antigen;Body temperature;Receiving feather pecking;Glucose level;Egg shell yellowness;Egg shell redness;Egg shell lightness;
610823932	chr6	6492423	T	C	50	83.3333	66.6667	0	20	36.3636	0.0283266	0.0576799	CTNNA3	ENSGALG00000002845	ENSGALT00000004487	Transcript	intron_variant	-	-	-	-	-	-	IMPACT=MODIFIER;STRAND=1;SYMBOL=CTNNA3;SYMBOL_SOURCE=EntrezGene;BIOTYPE=protein_coding;CANONICAL=YES;ENSP=ENSGALP00000004478;TREMBL=F1N9R1,E1C434;UNIPARC=UPI0002C8736B;INTRON=13/17;HGVSc=ENSGALT00000004487.3:c.1917+12082T>C		Subcutaneous neck fat weight;Shank diameter;Visceral fat weight;Antibody response to SRBC antigen;Antibody response to SRBC antigen;Body temperature;Receiving feather pecking;Glucose level;Egg shell yellowness;Egg shell redness;Egg shell lightness;
254521727	chr2	59244977	C	T	22.2222	13.3333	10	77.7778	69.2308	41.6667	0.0142369	0.0454649	CDKAL1	ENSGALG00000012677	ENSGALT00000020688	Transcript	intron_variant	-	-	-	-	-	-	IMPACT=MODIFIER;STRAND=-1;SYMBOL=CDKAL1;SYMBOL_SOURCE=HGNC;HGNC_ID=HGNC:21050;BIOTYPE=protein_coding;CANONICAL=YES;ENSP=ENSGALP00000020659;TREMBL=E1BRH0;UNIPARC=UPI0000447A17;INTRON=10/14;HGVSc=ENSGALT00000020688.4:c.1049+5805G>A		Breast muscle weight;Subcutaneous neck fat weight;Cloacal bacterial burden after challenge with Salmonella E;Factor Fear;Fear-stand latency;Carcass weight;Breast muscle weight;Body weight (42 days);Subcutaneous neck fat weight;Total white fat weight;Visceral fat weight;Age at first egg;Head percentage;Shank weight percentage;Drumstick and thigh percentage;Breast percentage;Body weight (200 days);…
503734804	chr4	49200491	G	A	80	64.7059	70.5882	27.7778	27.7778	16.6667	0.00118687	0.0444764	SHROOM3	ENSGALG00000011487	ENSGALT00000018724	Transcript	intron_variant	-	-	-	-	-	rs316504142	IMPACT=MODIFIER;STRAND=-1;SYMBOL=SHROOM3;SYMBOL_SOURCE=HGNC;HGNC_ID=HGNC:30422;BIOTYPE=protein_coding;CANONICAL=YES;ENSP=ENSGALP00000018701;TREMBL=F1NZI3;UNIPARC=UPI0002C872E2;INTRON=2/10;HGVSc=ENSGALT00000018724.4:c.321-17285C>T		Wing weight;Drumstick weight;Drumstick muscle weight;Visceral fat weight;Tibia width;Total white fat weight;Egg weight;Egg weight;Egg weight;Growth (0-14 days);Growth (28-42 days);Average daily gain;Body weight (504 days);Liver weight;Body weight (84 days);Body weight;Average daily gain;Body weight;Average daily gain;Egg number;Body weight (42 days);Carcass weight;Body weight (336 days);Body weig…
561097928	chr5	16346780	C	T	22.2222	50	16.6667	71.4286	80	80	0.0113268	0.0646504	TNKS1BP1	ENSGALG00000027524	ENSGALT00000045337	Transcript	intron_variant	-	-	-	-	-	rs318187509	IMPACT=MODIFIER;STRAND=1;SYMBOL=TNKS1BP1;SYMBOL_SOURCE=HGNC;HGNC_ID=HGNC:19081;BIOTYPE=protein_coding;CANONICAL=YES;ENSP=ENSGALP00000041647;TREMBL=R4GHT7;UNIPARC=UPI0002C871FF;INTRON=4/15;HGVSc=ENSGALT00000045337.1:c.2034+203C>T		Carcass weight;Body weight (63 days);Antibody response to SRBC antigen;Breast muscle weight;Egg weight;Shank diameter;Shank length;Wing percentage;Abdominal fat weight;Body weight;Weight of the front half of the carcass;Conformation score;Drumstick weight;Egg number;Head width;Shank weight;Thigh muscle weight;Growth (46-112 days);Body weight (200 days);Body weight (112 days);
625624978	chr6	21293469	G	A	20	27.2727	18.75	73.913	66.6667	66.6667	0.000195516	0.0473452	ADGRA1	ENSGALG00000007045	ENSGALT00000011413	Transcript	intron_variant	-	-	-	-	-	rs80753637	IMPACT=MODIFIER;STRAND=-1;SYMBOL=GPR123;SYMBOL_SOURCE=HGNC;HGNC_ID=HGNC:13838;BIOTYPE=protein_coding;CANONICAL=YES;ENSP=ENSGALP00000011399;TREMBL=F1NG90;UNIPARC=UPI0002C87EA8;INTRON=9/19;HGVSc=ENSGALT00000011413.4:c.1138-155C>T		Body weight;Body weight;Body weight;Drumstick muscle weight;Humerus bone mineral density;Subcutaneous neck fat weight;Hematocrit value;Shank diameter;Plasma coloration;Visceral fat weight;Humerus bone mineral content;Antibody response to SRBC antigen;Antibody response to SRBC antigen;Antibody response to BA (Brucella abortus);Total white fat weight;Body temperature;Glucose level;Egg shell yellown…
529966323	chr4	75432010	C	T	20	18.1818	38.0952	71.4286	95.6522	50	0.0327087	0.0546172	LCORL	ENSGALG00000014421	ENSGALT00000028196	Transcript	intron_variant	-	-	-	-	-	rs14491002	IMPACT=MODIFIER;STRAND=1;SYMBOL=LCORL;SYMBOL_SOURCE=EntrezGene;BIOTYPE=protein_coding;CANONICAL=YES;ENSP=ENSGALP00000028143;SWISSPROT=Q5ZJK5;UNIPARC=UPI00015E1638;INTRON=2/6;HGVSc=ENSGALT00000028196.4:c.215-2451C>T		Wing weight;Drumstick weight;Drumstick muscle weight;Body temperature;Pectoralis major weight;Growth (42-56 days);Visceral fat weight;Tibia width;Tibia width;Egg shell percentage;Total white fat weight;Egg weight;Egg weight;Humerus bone mineral content;Albumen weight;Egg weight;Egg weight;Egg weight;Egg weight;Short length of egg;Growth (0-14 days);Breast pH;Abdominal fat percentage;Growth (28-42…
863522197	chr19	8787953	T	C	25	36.3636	15.3846	75	70	71.4286	0.00172691	0.0505036	MSI2	ENSGALG00000005567	ENSGALT00000008930	Transcript	intron_variant	-	-	-	-	-	-	IMPACT=MODIFIER;STRAND=-1;SYMBOL=MSI2;SYMBOL_SOURCE=HGNC;HGNC_ID=HGNC:18585;BIOTYPE=protein_coding;CANONICAL=YES;ENSP=ENSGALP00000008916;TREMBL=E1C1R8;UNIPARC=UPI0000ECA466;INTRON=10/11;HGVSc=ENSGALT00000008930.4:c.373+5876A>G
59161700	chr1	59161700	C	G	64.7059	92.8571	95	54.1667	42.1053	16.6667	0.0343043	0.0450714	FGD4	ENSGALG00000012932	ENSGALT00000021093	Transcript	intron_variant	-	-	-	-	-	rs317652197	IMPACT=MODIFIER;STRAND=-1;SYMBOL=FGD4;SYMBOL_SOURCE=HGNC;HGNC_ID=HGNC:19125;BIOTYPE=protein_coding;CANONICAL=YES;ENSP=ENSGALP00000021062;TREMBL=E1C246;UNIPARC=UPI0002C8756B;INTRON=1/16;HGVSc=ENSGALT00000021093.4:c.11-10179G>C		Spleen weight;Shank length;Age at first egg;Insulin-like growth factor level;Antibody response to SRBC antigen;Cloacal bacterial burden after challenge with Salmonella T;Carcass weight;Body weight (140 days);Drumstick and thigh weight;Body weight;Egg weight;Egg weight;Egg weight;Subcutaneous neck fat weight;Total white fat weight;Visceral fat weight;Shank length;Age at first egg;Age at first egg;…
954216005	chrZ	33544161	A	G	28.5714	66.6667	16.6667	80	83.3333	87.5	0.0384116	0.044975	DENND4C	ENSGALG00000015083	ENSGALT00000024332	Transcript	intron_variant	-	-	-	-	-	rs317383830	IMPACT=MODIFIER;STRAND=1;SYMBOL=DENND4C;SYMBOL_SOURCE=HGNC;HGNC_ID=HGNC:26079;BIOTYPE=protein_coding;CANONICAL=YES;ENSP=ENSGALP00000024286;TREMBL=F1NQ24;UNIPARC=UPI0002C86887;INTRON=3/32;HGVSc=ENSGALT00000024332.6:c.735-1876A>G		Marek's disease-related traits;Blood and meat spots;Long length of egg;Antibody titer to LPS antigen;Egg shell thickness;Antibody response to BA (Brucella abortus);Age at first egg;Antibody titer to LPS antigen;Liver weight;Egg number;Body weight;Body weight;Antibody titer to LTA antigen;Haugh units;
51030836	chr1	51030836	C	T	12.5	33.3333	22.2222	80	60	66.6667	0.00535798	0.0574841		ENSGALG00000012422	ENSGALT00000020305	Transcript	intron_variant	-	-	-	-	-	-	IMPACT=MODIFIER;STRAND=-1;BIOTYPE=protein_coding;CANONICAL=YES;ENSP=ENSGALP00000020278;TREMBL=R4GLN2,F1NDY2;UNIPARC=UPI000240B1A6;INTRON=17/17;HGVSc=ENSGALT00000020305.4:c.1648+163G>A		Spleen weight;Shank length;Age at first egg;Antibody response to SRBC antigen;Carcass weight;Body weight (140 days);Drumstick and thigh weight;Egg weight;Egg weight;Egg weight;Subcutaneous neck fat weight;Total white fat weight;Visceral fat weight;Shank length;Cingular fat width;Subcutaneous fat thickness;Breast color;Egg weight;Drumstick weight;Egg number;Haugh units;Body weight;Body weight;Shan…
171622492	chr1	171622492	G	C	100	100	85.7143	50	40	57.1429	0.00256823	0.0489026	ALG5	ENSGALG00000017049	ENSGALT00000027546	Transcript	intron_variant	-	-	-	-	-	-	IMPACT=MODIFIER;STRAND=1;SYMBOL=ALG5;SYMBOL_SOURCE=HGNC;HGNC_ID=HGNC:20266;BIOTYPE=protein_coding;CANONICAL=YES;ENSP=ENSGALP00000027494;TREMBL=E1BUU9;UNIPARC=UPI0000E7FBD9;INTRON=1/9;HGVSc=ENSGALT00000027546.4:c.79-142G>C		Spleen weight;Age at first egg;Body weight;Body weight (49 days);Carcass ash content, dry matter basis;Carcass fat content, dry matter basis;Carcass protein content, dry matter basis;Shank weight percentage;Carcass fat content, dry matter basis;Body weight;Carcass fat content;Body weight;Abdominal fat weight;Body weight (56 days);Body weight (49 days);Body weight (42 days);Body weight (35 days);B…
503541367	chr4	49007054	G	A	75	50	52.6316	5.55556	5.55556	28.5714	0.0140634	0.04755		ENSGALG00000019003	ENSGALT00000029980	Transcript	intron_variant	-	-	-	-	-	rs314217076	IMPACT=MODIFIER;STRAND=1;BIOTYPE=protein_coding;CANONICAL=YES;ENSP=ENSGALP00000029342;TREMBL=E1C4C8;UNIPARC=UPI0002C88141;INTRON=1/5;HGVSc=ENSGALT00000029980.3:c.58-6400G>A		Wing weight;Drumstick weight;Drumstick muscle weight;Visceral fat weight;Tibia width;Total white fat weight;Egg weight;Egg weight;Egg weight;Growth (0-14 days);Growth (28-42 days);Average daily gain;Body weight (504 days);Liver weight;Body weight (84 days);Body weight;Average daily gain;Body weight;Average daily gain;Egg number;Body weight (42 days);Carcass weight;Body weight (336 days);Body weig…
448572	chr1	448572	T	C	12.5	28.5714	21.4286	80	60	60	0.00486739	0.0478112	DENND6B	ENSGALG00000013772	ENSGALT00000022367	Transcript	intron_variant	-	-	-	-	-	-	IMPACT=MODIFIER;STRAND=-1;SYMBOL=DENND6B;SYMBOL_SOURCE=HGNC;HGNC_ID=HGNC:32690;BIOTYPE=protein_coding;CANONICAL=YES;ENSP=ENSGALP00000022327;TREMBL=F1P1F1;UNIPARC=UPI0002C86DCB;INTRON=4/19;HGVSc=ENSGALT00000022367.4:c.513+174A>G
599408104	chr5	54656956	C	G	14.2857	50	46.1538	69.2308	92.8571	85.7143	0.0262657	0.0449064	RTN1	ENSGALG00000012006	ENSGALT00000019593	Transcript	intron_variant	-	-	-	-	-	rs313946769	IMPACT=MODIFIER;STRAND=1;SYMBOL=RTN1;SYMBOL_SOURCE=EntrezGene;BIOTYPE=protein_coding;CANONICAL=YES;ENSP=ENSGALP00000019567;TREMBL=F1NH23;UNIPARC=UPI0000ECBB76;INTRON=3/8;HGVSc=ENSGALT00000019593.4:c.1717+6003C>G		Drumstick and thigh percentage;Abdominal fat weight;Egg shell thickness;Abdominal fat weight;Carcass weight;Drumstick and thigh weight;Receiving feather pecking;Abdominal fat weight;Body weight (140 days);Non-esterified fatty acid level ;Wing weight;Troponin T concentration;Gizzard weight;Egg weight;Shank diameter;Growth (42-63 days);Bone mineral density;Marek's disease-related traits;
599408104	chr5	54656956	C	G	14.2857	50	46.1538	69.2308	92.8571	85.7143	0.0262657	0.0449064	DAAM1	ENSGALG00000012017	ENSGALT00000019608	Transcript	intron_variant	-	-	-	-	-	rs313946769	IMPACT=MODIFIER;STRAND=-1;SYMBOL=DAAM1;SYMBOL_SOURCE=Uniprot_gn;BIOTYPE=protein_coding;CANONICAL=YES;ENSP=ENSGALP00000019582;TREMBL=F1NH09,Q1G7H3;UNIPARC=UPI0002C867B9;INTRON=24/24;HGVSc=ENSGALT00000019608.4:c.3072-17382G>C		Drumstick and thigh percentage;Abdominal fat weight;Egg shell thickness;Abdominal fat weight;Carcass weight;Drumstick and thigh weight;Receiving feather pecking;Abdominal fat weight;Body weight (140 days);Non-esterified fatty acid level ;Wing weight;Troponin T concentration;Gizzard weight;Egg weight;Shank diameter;Growth (42-63 days);Bone mineral density;Marek's disease-related traits;
587454370	chr5	42703222	G	T	33.3333	42.8571	63.6364	90	86.6667	100	0.00963859	0.0543998	FOXN3	ENSGALG00000010665	ENSGALT00000017352	Transcript	intron_variant	-	-	-	-	-	-	IMPACT=MODIFIER;STRAND=-1;SYMBOL=FOXN3;SYMBOL_SOURCE=HGNC;HGNC_ID=HGNC:1928;BIOTYPE=protein_coding;CANONICAL=YES;ENSP=ENSGALP00000017332;TREMBL=E1C4G1;UNIPARC=UPI0002C86D5B;INTRON=4/7;HGVSc=ENSGALT00000017352.4:c.1052-15112C>A		Carcass weight;Body weight (140 days);Non-esterified fatty acid level ;Wing weight;Troponin T concentration;Gizzard weight;Abdominal fat weight;Receiving feather pecking;Body weight;Antibody titer to LTA antigen;Abdominal fat percentage;Glucose level;Egg weight;Breast muscle weight;Egg weight;Shank diameter;Shank length;Egg number;Head width;Growth (42-63 days);
459668004	chr4	5133691	C	T	100	83.3333	87.5	40	55.5556	38.4615	0.00353359	0.0608894	CSTF2	ENSGALG00000006760	ENSGALT00000010924	Transcript	intron_variant	-	-	-	-	-	rs313473194	IMPACT=MODIFIER;STRAND=-1;SYMBOL=CSTF2;SYMBOL_SOURCE=Uniprot_gn;BIOTYPE=protein_coding;CANONICAL=YES;ENSP=ENSGALP00000010910;TREMBL=Q5ZLS0;UNIPARC=UPI00004434C3;INTRON=8/11;HGVSc=ENSGALT00000010924.3:c.902-1120G>A		Visceral fat weight;Body weight;Body weight;Body weight;Average daily gain;Body weight (84 days);Body weight (42 days);Age at first egg;Breast muscle percentage;Pectoralis major weight;Shank growth;
191633312	chr1	191633312	T	C	35.7143	8.33333	0	58.3333	60	62.5	0.0136927	0.0480394	TENM4	ENSGALG00000017261	ENSGALT00000027898	Transcript	intron_variant	-	-	-	-	-	-	IMPACT=MODIFIER;STRAND=1;SYMBOL=TENM4;SYMBOL_SOURCE=HGNC;HGNC_ID=HGNC:29945;BIOTYPE=protein_coding;CANONICAL=YES;ENSP=ENSGALP00000027845;TREMBL=F1NVT4;UNIPARC=UPI0002C88463;INTRON=15/30;HGVSc=ENSGALT00000027898.4:c.2509+5228T>C		Body weight;Drip loss;Carcass ash content, dry matter basis;Carcass fat content, dry matter basis;Carcass protein content, dry matter basis;Shank weight percentage;Carcass fat content, dry matter basis;Body weight;Insulin-like growth factor level;Carcass fat content;Body weight;Abdominal fat weight;Growth (112-200 days);Growth (46-112 days);Growth (8-46 days);Growth (1-8 days);Body weight (200 da…
666066246	chr7	26783083	G	A	73.3333	75	46.1538	5.88235	25	27.2727	0.0170443	0.0544434	MYLK	ENSGALG00000011708	ENSGALT00000037978	Transcript	intron_variant	-	-	-	-	-	rs316639270	IMPACT=MODIFIER;STRAND=-1;SYMBOL=MYLK;SYMBOL_SOURCE=EntrezGene;BIOTYPE=protein_coding;CANONICAL=YES;ENSP=ENSGALP00000037183;TREMBL=E1C906,F1NQ78,Q6LDG3;UNIPARC=UPI0002C87769;INTRON=3/31;HGVSc=ENSGALT00000037978.2:c.529+1050C>T		Body weight;Body weight;Body weight (42 days);Body weight (49 days);Body weight (56 days);Egg shell strength;Abdominal fat weight;Body weight (63 days);Long length of egg;Body weight (70 days);Body weight;Body weight;Body weight;Breast muscle weight;Drumstick muscle weight;Carcass weight;Drumstick weight;Thigh weight;Thigh muscle weight;Wing weight;Carcass weight;Body weight (84 days);Breast musc…
666066246	chr7	26783083	G	A	73.3333	75	46.1538	5.88235	25	27.2727	0.0170443	0.0544434	MYLK	ENSGALG00000011708	ENSGALT00000019136	Transcript	intron_variant	-	-	-	-	-	rs316639270	IMPACT=MODIFIER;STRAND=-1;SYMBOL=MYLK;SYMBOL_SOURCE=EntrezGene;BIOTYPE=protein_coding;ENSP=ENSGALP00000019112;TREMBL=F1NQ78,Q6LDG3;UNIPARC=UPI0000ECB729;INTRON=2/30;HGVSc=ENSGALT00000019136.4:c.358+1050C>T		Body weight;Body weight;Body weight (42 days);Body weight (49 days);Body weight (56 days);Egg shell strength;Abdominal fat weight;Body weight (63 days);Long length of egg;Body weight (70 days);Body weight;Body weight;Body weight;Breast muscle weight;Drumstick muscle weight;Carcass weight;Drumstick weight;Thigh weight;Thigh muscle weight;Wing weight;Carcass weight;Body weight (84 days);Breast musc…
829935593	chr15	10067447	T	G	61.5385	71.4286	100	30	44.4444	22.2222	0.026512	0.0452555	P2RX6	ENSGALG00000026902	ENSGALT00000045968	Transcript	intron_variant	-	-	-	-	-	rs317461076	IMPACT=MODIFIER;STRAND=-1;SYMBOL=P2RX6;SYMBOL_SOURCE=HGNC;HGNC_ID=HGNC:8538;BIOTYPE=protein_coding;CANONICAL=YES;ENSP=ENSGALP00000042473;TREMBL=R4GJZ2;UNIPARC=UPI0002C86C34;INTRON=6/11;HGVSc=ENSGALT00000045968.1:c.645-21A>C		Abdominal fat weight;Abdominal fat percentage;Carcass protein content, dry matter basis;Liver weight;Carcass fat content;Feather pecking;Carcass fat content, dry matter basis;Corticosterone response;Tibia breaking force;Humerus bone mineral density;Antibody response to SRBC antigen;Tibia bone mineral density;Humerus bone mineral content;Marek's disease-related traits;Body weight (336 days);Leg tw…
627250074	chr6	22918565	A	G	84.6154	76.4706	100	38.4615	50	36.3636	0.00496183	0.0523783	WBP1L	ENSGALG00000026326	ENSGALT00000044223	Transcript	intron_variant	-	-	-	-	-	rs313158614	IMPACT=MODIFIER;STRAND=1;SYMBOL=WBP1L;SYMBOL_SOURCE=HGNC;HGNC_ID=HGNC:23510;BIOTYPE=protein_coding;CANONICAL=YES;ENSP=ENSGALP00000042802;TREMBL=R4GKU3;UNIPARC=UPI00004486A3;INTRON=2/3;HGVSc=ENSGALT00000044223.1:c.131-756A>G		Body weight;Body weight;Body weight;Drumstick muscle weight;Humerus bone mineral density;Subcutaneous neck fat weight;Hematocrit value;Shank diameter;Plasma coloration;Visceral fat weight;Humerus bone mineral content;Antibody response to SRBC antigen;Antibody response to SRBC antigen;Antibody response to BA (Brucella abortus);Total white fat weight;Body temperature;Glucose level;Egg shell yellown…
357438378	chr3	13351866	G	A	65	83.3333	50	9.09091	30.7692	22.2222	0.0169116	0.0551915	PLCB4	ENSGALG00000008907	ENSGALT00000014481	Transcript	intron_variant	-	-	-	-	-	rs316919317	IMPACT=MODIFIER;STRAND=-1;SYMBOL=PLCB4;SYMBOL_SOURCE=EntrezGene;BIOTYPE=protein_coding;CANONICAL=YES;ENSP=ENSGALP00000014465;TREMBL=E1BY87;UNIPARC=UPI0002C87BB8;INTRON=21/36;HGVSc=ENSGALT00000014481.4:c.1999+867C>T		Body weight;Body weight;Body weight (35 days);Abdominal fat weight;Abdominal fat percentage;Antibody response to SRBC antigen;Antibody response to KLH antigen;Breast muscle percentage;Dressing percentage;Breast percentage;Comb size;Comb size;Body weight;Body weight;Body weight;Body weight (41 days);Average daily gain;Egg weight;Average daily gain;Breast percentage;Antibody response to SRBC antige…
357438378	chr3	13351866	G	A	65	83.3333	50	9.09091	30.7692	22.2222	0.0169116	0.0551915	PLCB4	ENSGALG00000008907	ENSGALT00000044628	Transcript	intron_variant	-	-	-	-	-	rs316919317	IMPACT=MODIFIER;STRAND=-1;SYMBOL=PLCB4;SYMBOL_SOURCE=EntrezGene;BIOTYPE=protein_coding;ENSP=ENSGALP00000040699;TREMBL=R4GFB3;UNIPARC=UPI0000E8001F;INTRON=20/35;HGVSc=ENSGALT00000044628.1:c.1963+867C>T		Body weight;Body weight;Body weight (35 days);Abdominal fat weight;Abdominal fat percentage;Antibody response to SRBC antigen;Antibody response to KLH antigen;Breast muscle percentage;Dressing percentage;Breast percentage;Comb size;Comb size;Body weight;Body weight;Body weight;Body weight (41 days);Average daily gain;Egg weight;Average daily gain;Breast percentage;Antibody response to SRBC antige…
136356488	chr1	136356488	C	T	22.2222	37.5	50	90	85.7143	70	0.0108228	0.0545473	RASA3	ENSGALG00000016817	ENSGALT00000027149	Transcript	intron_variant	-	-	-	-	-	-	IMPACT=MODIFIER;STRAND=1;SYMBOL=RASA3;SYMBOL_SOURCE=EntrezGene;BIOTYPE=protein_coding;CANONICAL=YES;ENSP=ENSGALP00000027098;TREMBL=F1P4A4;UNIPARC=UPI0002C87687;INTRON=1/24;HGVSc=ENSGALT00000027149.4:c.55+10519C>T		Abdominal fat weight;Egg shell stiffness;Liver weight;Spleen weight;Breast pH;Age at first egg;Carcass weight;Body weight;Egg weight;Egg weight;Egg weight;Total white fat weight;Visceral fat weight;Breast pH;Growth (42-63 days);Growth (21-42 days);Body weight (63 days);Body weight (42 days);Body weight (21 days);Leg bowing;Shank length;Subcutaneous fat thickness;Body weight (70 days);Body weight …
917729402	chr28	3048359	C	G	66.6667	33.3333	18.1818	87.5	83.3333	83.3333	0.0344991	0.0594676		ENSGALG00000015203	ENSGALT00000024529	Transcript	intron_variant	-	-	-	-	-	-	IMPACT=MODIFIER;STRAND=1;BIOTYPE=protein_coding;CANONICAL=YES;ENSP=ENSGALP00000024483;TREMBL=E1C503;UNIPARC=UPI0002C87347;INTRON=2/12;HGVSc=ENSGALT00000024529.4:c.158+630C>G		Shank length;Breast muscle weight;Body weight;Body weight (504 days);Right ventricular weight as percentage of body weight;Carcass weight;Skin fat weight;Abdominal fat weight;Antibody response to SE (Salmonella enteritidis);Antibody response to E. coli;Average daily gain;Tibia cortex width;Skin fat weight;Abdominal fat weight;
170282183	chr1	170282183	T	C	16.6667	28.5714	42.8571	66.6667	57.1429	100	0.0396146	0.0482547	LHFP	ENSGALG00000017036	ENSGALT00000027525	Transcript	intron_variant	-	-	-	-	-	rs314540155	IMPACT=MODIFIER;STRAND=1;SYMBOL=LHFPL1;SYMBOL_SOURCE=HGNC;HGNC_ID=HGNC:6587;BIOTYPE=protein_coding;CANONICAL=YES;ENSP=ENSGALP00000027473;TREMBL=E1BUW2;UNIPARC=UPI00003AA04D;INTRON=1/2;HGVSc=ENSGALT00000027525.3:c.385+15723T>C		Spleen weight;Age at first egg;Body weight;Total white fat weight;Body weight (49 days);Carcass ash content, dry matter basis;Carcass fat content, dry matter basis;Carcass protein content, dry matter basis;Shank weight percentage;Carcass fat content, dry matter basis;Body weight;Carcass fat content;Body weight;Abdominal fat weight;Body weight (56 days);Body weight (49 days);Body weight (42 days);…
503734780	chr4	49200467	G	A	76.1905	72.2222	76.9231	36.3636	44.4444	9.09091	0.0138924	0.0444764	SHROOM3	ENSGALG00000011487	ENSGALT00000018724	Transcript	intron_variant	-	-	-	-	-	-	IMPACT=MODIFIER;STRAND=-1;SYMBOL=SHROOM3;SYMBOL_SOURCE=HGNC;HGNC_ID=HGNC:30422;BIOTYPE=protein_coding;CANONICAL=YES;ENSP=ENSGALP00000018701;TREMBL=F1NZI3;UNIPARC=UPI0002C872E2;INTRON=2/10;HGVSc=ENSGALT00000018724.4:c.321-17261C>T		Wing weight;Drumstick weight;Drumstick muscle weight;Visceral fat weight;Tibia width;Total white fat weight;Egg weight;Egg weight;Egg weight;Growth (0-14 days);Growth (28-42 days);Average daily gain;Body weight (504 days);Liver weight;Body weight (84 days);Body weight;Average daily gain;Body weight;Average daily gain;Egg number;Body weight (42 days);Carcass weight;Body weight (336 days);Body weig…
729488477	chr10	1751350	A	G	37.5	0	40	77.7778	75	60	0.0327188	0.064921	CD276	ENSGALG00000001729	ENSGALT00000002653	Transcript	intron_variant	-	-	-	-	-	rs314771140	IMPACT=MODIFIER;STRAND=1;SYMBOL=CD276;SYMBOL_SOURCE=HGNC;HGNC_ID=HGNC:19137;BIOTYPE=protein_coding;CANONICAL=YES;ENSP=ENSGALP00000002650;TREMBL=F1NI56;UNIPARC=UPI00003AA261;INTRON=1/6;HGVSc=ENSGALT00000002653.4:c.41-777A>G		Feather pecking;Spleen weight;
767257642	chr12	208347	C	A	0	5	27.7778	80	54.5455	33.3333	0.0478389	0.0524418	DUSP7	ENSGALG00000026085	ENSGALT00000044759	Transcript	intron_variant	-	-	-	-	-	rs315874439	IMPACT=MODIFIER;STRAND=1;SYMBOL=DUSP7;SYMBOL_SOURCE=HGNC;HGNC_ID=HGNC:3073;BIOTYPE=protein_coding;CANONICAL=YES;ENSP=ENSGALP00000042653;TREMBL=R4GKF8;UNIPARC=UPI0002C86835;INTRON=3/3;HGVSc=ENSGALT00000044759.1:c.523+470C>A
796563526	chr13	9617220	G	A	14.2857	36.3636	55.5556	90	84.6154	66.6667	0.0313719	0.0465737	UIMC1	ENSGALG00000001158	ENSGALT00000001743	Transcript	intron_variant	-	-	-	-	-	-	IMPACT=MODIFIER;STRAND=1;SYMBOL=UIMC1;SYMBOL_SOURCE=HGNC;HGNC_ID=HGNC:30298;BIOTYPE=protein_coding;CANONICAL=YES;ENSP=ENSGALP00000001741;TREMBL=F1P3Q7;UNIPARC=UPI0002C88499;INTRON=1/15;HGVSc=ENSGALT00000001743.4:c.-8-244G>A		Carcass weight;Breast muscle weight;Carcass weight;Breast muscle weight;Drumstick and thigh weight;Average daily gain;Thigh weight;Heart weight;Drumstick muscle weight;Drumstick weight;Body weight;Body weight (42 days);Tibia length;Body weight (84 days);Growth (21-42 days);Body weight (63 days);Body weight (42 days);Body weight (21 days);Body weight (day of first egg);Age at first egg;Age at firs…
53377920	chr1	53377920	G	A	30	37.5	33.3333	71.4286	76.9231	87.5	0.000974008	0.0463967	BTBD11	ENSGALG00000012635	ENSGALT00000020623	Transcript	intron_variant	-	-	-	-	-	rs314343131	IMPACT=MODIFIER;STRAND=-1;SYMBOL=BTBD11;SYMBOL_SOURCE=HGNC;HGNC_ID=HGNC:23844;BIOTYPE=protein_coding;CANONICAL=YES;ENSP=ENSGALP00000020594;TREMBL=F1NYF0;UNIPARC=UPI0002C86B86;INTRON=4/16;HGVSc=ENSGALT00000020623.4:c.555-3753C>T		Spleen weight;Shank length;Age at first egg;Antibody response to SRBC antigen;Cloacal bacterial burden after challenge with Salmonella T;Carcass weight;Body weight (140 days);Drumstick and thigh weight;Body weight;Egg weight;Egg weight;Egg weight;Subcutaneous neck fat weight;Total white fat weight;Visceral fat weight;Shank length;Cingular fat width;Subcutaneous fat thickness;Breast color;Femur bo…
826495543	chr15	6627397	C	G	16.6667	23.0769	11.1111	80	45.4545	60	0.0133146	0.0502996	SVOP	ENSGALG00000004970	ENSGALT00000007970	Transcript	intron_variant	-	-	-	-	-	-	IMPACT=MODIFIER;STRAND=-1;SYMBOL=SVOP;SYMBOL_SOURCE=HGNC;HGNC_ID=HGNC:25417;BIOTYPE=protein_coding;CANONICAL=YES;ENSP=ENSGALP00000007956;TREMBL=F1NIB3;UNIPARC=UPI000240C33A;INTRON=1/15;HGVSc=ENSGALT00000007970.4:c.36-1384G>C		Abdominal fat weight;Abdominal fat percentage;Liver weight;Tibia breaking force;Humerus bone mineral density;Antibody response to SRBC antigen;Tibia bone mineral density;Humerus bone mineral content;Marek's disease-related traits;Body weight (336 days);Breast muscle weight;Leg twisting;Age at first egg;Fat distribution;Abdominal fat weight;Growth (8-46 days);Body weight (46 days);Marek's disease-…
545059656	chr5	308508	C	T	100	83.3333	100	71.4286	40	37.5	0.021627	0.0527283	DAGLA	ENSGALG00000013306	ENSGALT00000021732	Transcript	intron_variant	-	-	-	-	-	-	IMPACT=MODIFIER;STRAND=-1;SYMBOL=DAGLA;SYMBOL_SOURCE=HGNC;HGNC_ID=HGNC:1165;BIOTYPE=protein_coding;CANONICAL=YES;ENSP=ENSGALP00000021696;TREMBL=F1NJG6;UNIPARC=UPI0002C86FBB;INTRON=16/20;HGVSc=ENSGALT00000021732.4:c.1587-579G>A
818855083	chr14	14148742	C	T	21.4286	14.2857	25	75	60	60	0.00162867	0.0459632		ENSGALG00000009205	ENSGALT00000014988	Transcript	intron_variant	-	-	-	-	-	-	IMPACT=MODIFIER;STRAND=-1;BIOTYPE=protein_coding;CANONICAL=YES;ENSP=ENSGALP00000014972;TREMBL=F1NEW4;UNIPARC=UPI0002C8767A;INTRON=3/22;HGVSc=ENSGALT00000014988.4:c.109-10719G>A		Intramuscular fat;Drumstick and thigh weight;Antibody titer to LPS antigen;Antibody titer to LTA antigen;Body weight (140 days);Breast muscle weight;Chest width;Antibody titer to LPS antigen;Egg shell stiffness;Antibody response to KLH antigen;Egg shell stiffness;
51028163	chr1	51028163	T	C	33.3333	18.1818	33.3333	66.6667	70	82.3529	0.00299612	0.0574841	PDXP	ENSGALG00000023131	ENSGALT00000037821	Transcript	intron_variant	-	-	-	-	-	-	IMPACT=MODIFIER;STRAND=-1;SYMBOL=PDXP;SYMBOL_SOURCE=HGNC;HGNC_ID=HGNC:30259;BIOTYPE=protein_coding;CANONICAL=YES;ENSP=ENSGALP00000037027;TREMBL=F1NC58;UNIPARC=UPI0002C87380;INTRON=1/1;HGVSc=ENSGALT00000037821.2:c.602-404A>G		Spleen weight;Shank length;Age at first egg;Antibody response to SRBC antigen;Carcass weight;Body weight (140 days);Drumstick and thigh weight;Egg weight;Egg weight;Egg weight;Subcutaneous neck fat weight;Total white fat weight;Visceral fat weight;Shank length;Cingular fat width;Subcutaneous fat thickness;Breast color;Egg weight;Drumstick weight;Egg number;Haugh units;Body weight;Body weight;Shan…
665738899	chr7	26455736	A	G	55.5556	76.4706	78.5714	13.3333	21.0526	42.1053	0.0167802	0.0516414	ADCY5	ENSGALG00000011699	ENSGALT00000037994	Transcript	intron_variant	-	-	-	-	-	rs316483815	IMPACT=MODIFIER;STRAND=-1;SYMBOL=ADCY5;SYMBOL_SOURCE=EntrezGene;BIOTYPE=protein_coding;CANONICAL=YES;ENSP=ENSGALP00000037199;TREMBL=F1NEC3;UNIPARC=UPI0002C87609;INTRON=17/20;HGVSc=ENSGALT00000037994.2:c.2931+509T>C		Body weight;Body weight;Body weight (42 days);Body weight (49 days);Body weight (56 days);Egg shell strength;Body weight (63 days);Long length of egg;Body weight (70 days);Body weight;Body weight;Body weight;Breast muscle weight;Drumstick muscle weight;Carcass weight;Drumstick weight;Thigh weight;Thigh muscle weight;Wing weight;Carcass weight;Body weight (84 days);Breast muscle weight;Body weight…
352582022	chr3	8495510	A	G	33.3333	36.3636	47.0588	72.7273	100	77.7778	0.00886608	0.0453364	WDR43	ENSGALG00000008989	ENSGALT00000039667	Transcript	intron_variant	-	-	-	-	-	rs316897595	IMPACT=MODIFIER;STRAND=-1;SYMBOL=WDR43;SYMBOL_SOURCE=EntrezGene;BIOTYPE=protein_coding;CANONICAL=YES;ENSP=ENSGALP00000038876;UNIPARC=UPI0002C86E24;INTRON=12/17;HGVSc=ENSGALT00000039667.2:c.1408-158T>C		Body weight;Body weight;Body weight (35 days);Abdominal fat weight;Abdominal fat percentage;Antibody response to SRBC antigen;Antibody response to KLH antigen;Breast muscle percentage;Dressing percentage;Breast percentage;Body weight;Body weight;Body weight;Body weight (41 days);Average daily gain;Egg weight;Average daily gain;Breast percentage;Antibody response to SRBC antigen;Abdominal fat weig…
796527334	chr13	9581028	C	G	38.4615	70	64.2857	17.6471	21.4286	0	0.0191582	0.0465737	NSD1	ENSGALG00000002971	ENSGALT00000004699	Transcript	intron_variant	-	-	-	-	-	rs316929244	IMPACT=MODIFIER;STRAND=-1;SYMBOL=NSD1;SYMBOL_SOURCE=HGNC;HGNC_ID=HGNC:14234;BIOTYPE=protein_coding;CANONICAL=YES;ENSP=ENSGALP00000004690;TREMBL=F1N972;UNIPARC=UPI0002C87DAF;INTRON=1/27;HGVSc=ENSGALT00000004699.4:c.37-3277G>C		Carcass weight;Breast muscle weight;Carcass weight;Breast muscle weight;Drumstick and thigh weight;Average daily gain;Thigh weight;Heart weight;Drumstick muscle weight;Drumstick weight;Body weight;Body weight (42 days);Tibia length;Body weight (84 days);Growth (21-42 days);Body weight (63 days);Body weight (42 days);Body weight (21 days);Body weight (day of first egg);Age at first egg;Age at firs…
986003387	chrZ	65331543	G	A	29.4118	37.5	14.2857	60	76.9231	77.7778	0.00758768	0.058122		ENSGALG00000026058	ENSGALT00000045796	Transcript	intron_variant	-	-	-	-	-	rs316458220	IMPACT=MODIFIER;STRAND=-1;BIOTYPE=protein_coding;CANONICAL=YES;ENSP=ENSGALP00000042306;TREMBL=R4GJI9;UNIPARC=UPI0002C87D8F;INTRON=2/2;HGVSc=ENSGALT00000045796.1:c.58-91843C>T		Egg shell strength;Age at first egg;Marek's disease-related traits;Body weight;
57674689	chr1	57674689	A	G	57.1429	85.7143	71.4286	16.6667	50	14.2857	0.0350025	0.0483801	DGKI	ENSGALG00000012890	ENSGALT00000021020	Transcript	intron_variant	-	-	-	-	-	rs312562341	IMPACT=MODIFIER;STRAND=1;SYMBOL=DGKI;SYMBOL_SOURCE=HGNC;HGNC_ID=HGNC:2855;BIOTYPE=protein_coding;CANONICAL=YES;ENSP=ENSGALP00000020990;TREMBL=F1P1H5;UNIPARC=UPI0002C8737F;INTRON=3/30;HGVSc=ENSGALT00000021020.4:c.588+833A>G		Spleen weight;Shank length;Age at first egg;Insulin-like growth factor level;Antibody response to SRBC antigen;Cloacal bacterial burden after challenge with Salmonella T;Carcass weight;Body weight (140 days);Drumstick and thigh weight;Body weight;Egg weight;Egg weight;Egg weight;Subcutaneous neck fat weight;Total white fat weight;Visceral fat weight;Shank length;Age at first egg;Age at first egg;…
885027768	chr21	6007529	G	A	61.5385	76.9231	88.8889	30.7692	33.3333	30.7692	0.00516907	0.0515134	EPHB2	ENSGALG00000004741	ENSGALT00000007553	Transcript	intron_variant	-	-	-	-	-	rs314779488	IMPACT=MODIFIER;STRAND=-1;SYMBOL=EPHB2;SYMBOL_SOURCE=EntrezGene;BIOTYPE=protein_coding;CANONICAL=YES;ENSP=ENSGALP00000007541;TREMBL=F1NHC7;UNIPARC=UPI0000ECA353;INTRON=1/15;HGVSc=ENSGALT00000007553.3:c.65-247C>T
757565746	chr11	9917530	T	C	83.3333	60	50	27.2727	20	14.2857	0.0141801	0.0459176	PEPD	ENSGALG00000004899	ENSGALT00000007832	Transcript	intron_variant	-	-	-	-	-	-	IMPACT=MODIFIER;STRAND=-1;SYMBOL=PEPD;SYMBOL_SOURCE=EntrezGene;BIOTYPE=protein_coding;CANONICAL=YES;ENSP=ENSGALP00000007819;TREMBL=F1NIQ9;UNIPARC=UPI0002C87C0F;INTRON=3/14;HGVSc=ENSGALT00000007832.4:c.329+1629A>G		Spleen weight;Carcass weight;Intestine length;Body weight (140 days);Troponin T concentration;Tibia width;Abdominal fat weight;Tibia area;Feather pecking;Thigh bone weight;Tibia width;Egg shell yellowness;Egg shell redness;Egg shell lightness;
51033686	chr1	51033686	C	T	28.5714	40	25	58.3333	75	91.6667	0.0146101	0.0574841		ENSGALG00000012422	ENSGALT00000020305	Transcript	intron_variant	-	-	-	-	-	rs317183273	IMPACT=MODIFIER;STRAND=-1;BIOTYPE=protein_coding;CANONICAL=YES;ENSP=ENSGALP00000020278;TREMBL=R4GLN2,F1NDY2;UNIPARC=UPI000240B1A6;INTRON=7/17;HGVSc=ENSGALT00000020305.4:c.613-173G>A		Spleen weight;Shank length;Age at first egg;Antibody response to SRBC antigen;Carcass weight;Body weight (140 days);Drumstick and thigh weight;Egg weight;Egg weight;Egg weight;Subcutaneous neck fat weight;Total white fat weight;Visceral fat weight;Shank length;Cingular fat width;Subcutaneous fat thickness;Breast color;Egg weight;Drumstick weight;Egg number;Haugh units;Body weight;Body weight;Shan…
699575724	chr8	24047521	T	C	20	33.3333	33.3333	57.1429	85.7143	75	0.00980528	0.0459981	CDCP2	ENSGALG00000010752	ENSGALT00000017490	Transcript	intron_variant	-	-	-	-	-	-	IMPACT=MODIFIER;STRAND=-1;SYMBOL=CDCP2;SYMBOL_SOURCE=HGNC;HGNC_ID=HGNC:27297;BIOTYPE=protein_coding;CANONICAL=YES;ENSP=ENSGALP00000017469;TREMBL=F1NPU7;UNIPARC=UPI0002C8672C;INTRON=3/4;HGVSc=ENSGALT00000017490.4:c.1120+367A>G		Body weight;Body weight;Egg aftertaste;Wing weight;Breast percentage;Body weight;Egg shell shape;Drumstick and thigh weight;Breast muscle weight;Body weight (504 days);Body weight (168 days);Body weight (84 days);Body weight (42 days);Body weight (21 days);Tibia bone mineral density;Body weight (day of first egg);Body weight (day of first egg);Drumstick muscle weight;Breast muscle weight;Growth (…
707273937	chr9	2978490	T	C	43.75	25	22.2222	78.5714	66.6667	76.9231	0.00478591	0.0482077	VPS8	ENSGALG00000006704	ENSGALT00000010839	Transcript	intron_variant	-	-	-	-	-	rs316469141	IMPACT=MODIFIER;STRAND=1;SYMBOL=VPS8;SYMBOL_SOURCE=HGNC;HGNC_ID=HGNC:29122;BIOTYPE=protein_coding;CANONICAL=YES;ENSP=ENSGALP00000010825;TREMBL=F1NZZ7;UNIPARC=UPI0002C8756D;INTRON=11/44;HGVSc=ENSGALT00000010839.4:c.1294-220T>C		Antibody response to SRBC antigen;Creatine kinase level;Body weight;Body weight;Tibia bone mineral density;Drumstick and thigh muscle weight;Leg bowing;Frequency of calling;Antibody titer to LPS antigen;Head percentage;Albumen height;Antibody titer to LPS antigen;Femur bending strength;Femur bending strength;Drumstick meat-to-bone ratio;Breast muscle weight;Residual feed intake;Drumstick muscle w…
817372517	chr14	12666176	T	C	85.7143	50	33.3333	100	100	100	0.0475782	0.0744031	SRL	ENSGALG00000007782	ENSGALT00000039553	Transcript	intron_variant	-	-	-	-	-	rs14080063	IMPACT=MODIFIER;STRAND=-1;SYMBOL=SRL;SYMBOL_SOURCE=EntrezGene;BIOTYPE=protein_coding;CANONICAL=YES;ENSP=ENSGALP00000038763;TREMBL=E1BR47;UNIPARC=UPI0002C88498;INTRON=4/6;HGVSc=ENSGALT00000039553.2:c.292+1570A>G		Intramuscular fat;Drumstick and thigh weight;Antibody titer to LPS antigen;Antibody titer to LTA antigen;Body weight (140 days);Breast muscle weight;Chest width;Antibody titer to LPS antigen;Egg shell stiffness;Antibody response to KLH antigen;Egg shell stiffness;
817372517	chr14	12666176	T	C	85.7143	50	33.3333	100	100	100	0.0475782	0.0744031	SRL	ENSGALG00000007782	ENSGALT00000012623	Transcript	intron_variant	-	-	-	-	-	rs14080063	IMPACT=MODIFIER;STRAND=-1;SYMBOL=SRL;SYMBOL_SOURCE=EntrezGene;BIOTYPE=protein_coding;ENSP=ENSGALP00000012609;TREMBL=E1C0X2;UNIPARC=UPI0002C8739B;INTRON=3/5;HGVSc=ENSGALT00000012623.4:c.257-2040A>G		Intramuscular fat;Drumstick and thigh weight;Antibody titer to LPS antigen;Antibody titer to LTA antigen;Body weight (140 days);Breast muscle weight;Chest width;Antibody titer to LPS antigen;Egg shell stiffness;Antibody response to KLH antigen;Egg shell stiffness;
503769843	chr4	49235530	T	C	90	94.4444	70	38.8889	61.5385	23.0769	0.0315711	0.0444764	SHROOM3	ENSGALG00000011487	ENSGALT00000018724	Transcript	intron_variant	-	-	-	-	-	rs15573250	IMPACT=MODIFIER;STRAND=-1;SYMBOL=SHROOM3;SYMBOL_SOURCE=HGNC;HGNC_ID=HGNC:30422;BIOTYPE=protein_coding;CANONICAL=YES;ENSP=ENSGALP00000018701;TREMBL=F1NZI3;UNIPARC=UPI0002C872E2;INTRON=2/10;HGVSc=ENSGALT00000018724.4:c.320+13222A>G		Wing weight;Drumstick weight;Drumstick muscle weight;Visceral fat weight;Tibia width;Total white fat weight;Egg weight;Egg weight;Egg weight;Growth (0-14 days);Growth (28-42 days);Average daily gain;Body weight (504 days);Liver weight;Body weight (84 days);Body weight;Average daily gain;Body weight;Average daily gain;Egg number;Body weight (42 days);Carcass weight;Body weight (336 days);Body weig…
57676266	chr1	57676266	C	T	33.3333	54.5455	25	76.9231	66.6667	100	0.0299832	0.0483801	DGKI	ENSGALG00000012890	ENSGALT00000021020	Transcript	intron_variant	-	-	-	-	-	rs317910232	IMPACT=MODIFIER;STRAND=1;SYMBOL=DGKI;SYMBOL_SOURCE=HGNC;HGNC_ID=HGNC:2855;BIOTYPE=protein_coding;CANONICAL=YES;ENSP=ENSGALP00000020990;TREMBL=F1P1H5;UNIPARC=UPI0002C8737F;INTRON=3/30;HGVSc=ENSGALT00000021020.4:c.589-1324C>T		Spleen weight;Shank length;Age at first egg;Insulin-like growth factor level;Antibody response to SRBC antigen;Cloacal bacterial burden after challenge with Salmonella T;Carcass weight;Body weight (140 days);Drumstick and thigh weight;Body weight;Egg weight;Egg weight;Egg weight;Subcutaneous neck fat weight;Total white fat weight;Visceral fat weight;Shank length;Age at first egg;Age at first egg;…
928190923	chrZ	7519079	C	A	43.75	20	16.6667	78.5714	52.381	80	0.0245775	0.0450687		ENSGALG00000005814	ENSGALT00000009335	Transcript	intron_variant	-	-	-	-	-	rs16128277	IMPACT=MODIFIER;STRAND=-1;BIOTYPE=protein_coding;CANONICAL=YES;ENSP=ENSGALP00000009321;TREMBL=F1NB98;UNIPARC=UPI0000ECBF26;INTRON=1/1;HGVSc=ENSGALT00000009335.4:c.-125+2809G>T
986084972	chrZ	65413128	C	T	8.69565	11.1111	23.0769	58.3333	75	40	0.0169893	0.0848513		ENSGALG00000026058	ENSGALT00000045796	Transcript	intron_variant	-	-	-	-	-	rs315637668	IMPACT=MODIFIER;STRAND=-1;BIOTYPE=protein_coding;CANONICAL=YES;ENSP=ENSGALP00000042306;TREMBL=R4GJI9;UNIPARC=UPI0002C87D8F;INTRON=2/2;HGVSc=ENSGALT00000045796.1:c.57+25166G>A		Egg shell strength;Age at first egg;Marek's disease-related traits;Body weight;
904685031	chr26	543258	T	C	25	33.3333	18.75	57.1429	80	70	0.00524715	0.0491168	KDM5B	ENSGALG00000000427	ENSGALT00000000582	Transcript	intron_variant	-	-	-	-	-	rs314182168	IMPACT=MODIFIER;STRAND=1;SYMBOL=KDM5B;SYMBOL_SOURCE=EntrezGene;BIOTYPE=protein_coding;CANONICAL=YES;ENSP=ENSGALP00000000581;TREMBL=F1NRC4;UNIPARC=UPI0002C8793D;INTRON=7/28;HGVSc=ENSGALT00000000582.4:c.685-67T>C
651225289	chr7	11942126	G	C	57.1429	70	71.4286	0	45.4545	23.0769	0.0354723	0.0511559	DYTN	ENSGALG00000008562	ENSGALT00000043413	Transcript	intron_variant	-	-	-	-	-	rs315453006	IMPACT=MODIFIER;STRAND=1;SYMBOL=DYTN;SYMBOL_SOURCE=HGNC;HGNC_ID=HGNC:23279;BIOTYPE=protein_coding;CANONICAL=YES;ENSP=ENSGALP00000043064;TREMBL=R4GLI0;UNIPARC=UPI0002C878EB;INTRON=18/19;HGVSc=ENSGALT00000043413.1:c.*3-9875G>C		Body weight;Body weight;Body weight;Body weight;Body weight;Breast muscle weight;Drumstick muscle weight;Carcass weight;Drumstick weight;Thigh weight;Thigh muscle weight;Wing weight;Average daily gain;Body weight;Body weight;Body weight;Body weight;Body weight;Drumstick and thigh muscle weight;Drumstick and thigh muscle weight;Fat distribution;Skin fat weight;Abdominal fat weight;Heart weight;Bod…
651225289	chr7	11942126	G	C	57.1429	70	71.4286	0	45.4545	23.0769	0.0354723	0.0511559	DYTN	ENSGALG00000008562	ENSGALT00000013947	Transcript	intron_variant	-	-	-	-	-	rs315453006	IMPACT=MODIFIER;STRAND=1;SYMBOL=DYTN;SYMBOL_SOURCE=HGNC;HGNC_ID=HGNC:23279;BIOTYPE=protein_coding;ENSP=ENSGALP00000013931;TREMBL=E1BQJ9;UNIPARC=UPI0002C87322;INTRON=12/13;HGVSc=ENSGALT00000013947.3:c.*3-9875G>C		Body weight;Body weight;Body weight;Body weight;Body weight;Breast muscle weight;Drumstick muscle weight;Carcass weight;Drumstick weight;Thigh weight;Thigh muscle weight;Wing weight;Average daily gain;Body weight;Body weight;Body weight;Body weight;Body weight;Drumstick and thigh muscle weight;Drumstick and thigh muscle weight;Fat distribution;Skin fat weight;Abdominal fat weight;Heart weight;Bod…
796532260	chr13	9585954	G	A	33.3333	25	66.6667	75	80	100	0.0432835	0.0465737	NSD1	ENSGALG00000002971	ENSGALT00000004699	Transcript	intron_variant	-	-	-	-	-	rs80598820	IMPACT=MODIFIER;STRAND=-1;SYMBOL=NSD1;SYMBOL_SOURCE=HGNC;HGNC_ID=HGNC:14234;BIOTYPE=protein_coding;CANONICAL=YES;ENSP=ENSGALP00000004690;TREMBL=F1N972;UNIPARC=UPI0002C87DAF;INTRON=1/27;HGVSc=ENSGALT00000004699.4:c.36+2996C>T		Carcass weight;Breast muscle weight;Carcass weight;Breast muscle weight;Drumstick and thigh weight;Average daily gain;Thigh weight;Heart weight;Drumstick muscle weight;Drumstick weight;Body weight;Body weight (42 days);Tibia length;Body weight (84 days);Growth (21-42 days);Body weight (63 days);Body weight (42 days);Body weight (21 days);Body weight (day of first egg);Age at first egg;Age at firs…
59147827	chr1	59147827	T	C,A	84.6154	100	87.5	52.9412	66.6667	22.7273	0.0351047	0.0450714	FGD4	ENSGALG00000012932	ENSGALT00000021093	Transcript	intron_variant	-	-	-	-	-	rs317407871	IMPACT=MODIFIER;STRAND=-1;SYMBOL=FGD4;SYMBOL_SOURCE=HGNC;HGNC_ID=HGNC:19125;BIOTYPE=protein_coding;CANONICAL=YES;ENSP=ENSGALP00000021062;TREMBL=E1C246;UNIPARC=UPI0002C8756B;INTRON=2/16;HGVSc=ENSGALT00000021093.4:c.176-3041A>T		Spleen weight;Shank length;Age at first egg;Insulin-like growth factor level;Antibody response to SRBC antigen;Cloacal bacterial burden after challenge with Salmonella T;Carcass weight;Body weight (140 days);Drumstick and thigh weight;Body weight;Egg weight;Egg weight;Egg weight;Subcutaneous neck fat weight;Total white fat weight;Visceral fat weight;Shank length;Age at first egg;Age at first egg;…
59147827	chr1	59147827	T	C,A	84.6154	100	87.5	52.9412	66.6667	22.7273	0.0351047	0.0450714	FGD4	ENSGALG00000012932	ENSGALT00000021093	Transcript	intron_variant	-	-	-	-	-	rs317407871	IMPACT=MODIFIER;STRAND=-1;SYMBOL=FGD4;SYMBOL_SOURCE=HGNC;HGNC_ID=HGNC:19125;BIOTYPE=protein_coding;CANONICAL=YES;ENSP=ENSGALP00000021062;TREMBL=E1C246;UNIPARC=UPI0002C8756B;INTRON=2/16;HGVSc=ENSGALT00000021093.4:c.176-3041A>G		Spleen weight;Shank length;Age at first egg;Insulin-like growth factor level;Antibody response to SRBC antigen;Cloacal bacterial burden after challenge with Salmonella T;Carcass weight;Body weight (140 days);Drumstick and thigh weight;Body weight;Egg weight;Egg weight;Egg weight;Subcutaneous neck fat weight;Total white fat weight;Visceral fat weight;Shank length;Age at first egg;Age at first egg;…
59533995	chr1	59533995	A	G	66.6667	87.5	100	40	40	44.4444	0.0117197	0.0509237	AMN1	ENSGALG00000012938	ENSGALT00000021103	Transcript	intron_variant	-	-	-	-	-	rs15284409	IMPACT=MODIFIER;STRAND=1;SYMBOL=AMN1;SYMBOL_SOURCE=HGNC;HGNC_ID=HGNC:27281;BIOTYPE=protein_coding;CANONICAL=YES;ENSP=ENSGALP00000021072;TREMBL=E1C238;UNIPARC=UPI0000447308;INTRON=3/6;HGVSc=ENSGALT00000021103.4:c.340+1623A>G		Spleen weight;Shank length;Age at first egg;Insulin-like growth factor level;Antibody response to SRBC antigen;Cloacal bacterial burden after challenge with Salmonella T;Carcass weight;Body weight (140 days);Drumstick and thigh weight;Body weight;Egg weight;Egg weight;Egg weight;Subcutaneous neck fat weight;Total white fat weight;Visceral fat weight;Shank length;Age at first egg;Age at first egg;…
893906279	chr23	4002165	G	A	20	0	30.7692	40	77.7778	62.5	0.0383985	0.0474456	STK40	ENSGALG00000002130	ENSGALT00000040971	Transcript	intron_variant	-	-	-	-	-	rs313522264	IMPACT=MODIFIER;STRAND=1;SYMBOL=STK40;SYMBOL_SOURCE=EntrezGene;BIOTYPE=protein_coding;CANONICAL=YES;ENSP=ENSGALP00000040176;TREMBL=F1NR66;UNIPARC=UPI00003AC5C6;INTRON=9/11;HGVSc=ENSGALT00000040971.2:c.885-13G>A		Receiving feather pecking;Triglyceride level;Shank growth;Shank length;Shank length;Shank length;Shank length;Growth (post-challenge);
746372277	chr10	18635150	C	T	40	37.5	37.5	87.5	90	66.6667	0.00443755	0.0623026	CLN6	ENSGALG00000007981	ENSGALT00000012959	Transcript	intron_variant	-	-	-	-	-	rs314325238	IMPACT=MODIFIER;STRAND=-1;SYMBOL=CLN6;SYMBOL_SOURCE=EntrezGene;BIOTYPE=protein_coding;CANONICAL=YES;ENSP=ENSGALP00000012944;TREMBL=E1C3M7;UNIPARC=UPI000240BED2;INTRON=3/6;HGVSc=ENSGALT00000012959.4:c.298-64G>A		Abdominal fat percentage;Egg shell stiffness;Body weight (41 days);Body weight (35 days);Carcass ash content, dry matter basis;Abdominal fat percentage;Factor Fear;Fear-call latency;Body weight (ascites conditions);Transport loss;Antibody response to SRBC antigen;Egg shell strength;Carcass weight;
842684278	chr17	9624059	C	T	100	82.6087	77.7778	48.2759	45	38.0952	0.00433078	0.0479935	GAPVD1	ENSGALG00000000993	ENSGALT00000001466	Transcript	intron_variant	-	-	-	-	-	rs316796198	IMPACT=MODIFIER;STRAND=1;SYMBOL=GAPVD1;SYMBOL_SOURCE=HGNC;HGNC_ID=HGNC:23375;BIOTYPE=protein_coding;CANONICAL=YES;ENSP=ENSGALP00000001464;TREMBL=E1C268;UNIPARC=UPI0002C882C2;INTRON=25/25;HGVSc=ENSGALT00000001466.4:c.4270-213C>T		Troponin T concentration;
791526449	chr13	4580143	G	A	20	22.2222	0	50	54.5455	66.6667	0.00762078	0.0649614	TENM2	ENSGALG00000001768	ENSGALT00000029075	Transcript	intron_variant	-	-	-	-	-	rs316956565	IMPACT=MODIFIER;STRAND=-1;SYMBOL=TENM2;SYMBOL_SOURCE=EntrezGene;BIOTYPE=protein_coding;ENSP=ENSGALP00000028429;TREMBL=E1C414;UNIPARC=UPI000060EE2F;INTRON=2/11;HGVSc=ENSGALT00000029075.1:c.502+43130C>T		Breast muscle weight;Drumstick and thigh weight;Average daily gain;Body weight (42 days);Body weight (84 days);Body weight (day of first egg);Age at first egg;Age at first egg;
791526449	chr13	4580143	G	A	20	22.2222	0	50	54.5455	66.6667	0.00762078	0.0649614	TENM2	ENSGALG00000001768	ENSGALT00000002712	Transcript	intron_variant	-	-	-	-	-	rs316956565	IMPACT=MODIFIER;STRAND=-1;SYMBOL=TENM2;SYMBOL_SOURCE=EntrezGene;BIOTYPE=protein_coding;CANONICAL=YES;ENSP=ENSGALP00000002709;TREMBL=F1NGZ7;UNIPARC=UPI0002C87636;INTRON=3/30;HGVSc=ENSGALT00000002712.4:c.502+43130C>T		Breast muscle weight;Drumstick and thigh weight;Average daily gain;Body weight (42 days);Body weight (84 days);Body weight (day of first egg);Age at first egg;Age at first egg;
818736530	chr14	14030189	C	A	14.2857	50	20	60	71.4286	81.8182	0.0279537	0.0514539	NTN3	ENSGALG00000029072	ENSGALT00000045108	Transcript	intron_variant	-	-	-	-	-	rs313656240	IMPACT=MODIFIER;STRAND=-1;SYMBOL=NTN3;SYMBOL_SOURCE=EntrezGene;BIOTYPE=protein_coding;CANONICAL=YES;ENSP=ENSGALP00000043056;TREMBL=R4GLH4;UNIPARC=UPI0002C869E3;INTRON=2/6;HGVSc=ENSGALT00000045108.1:c.1031-2225G>T		Intramuscular fat;Drumstick and thigh weight;Antibody titer to LPS antigen;Antibody titer to LTA antigen;Body weight (140 days);Breast muscle weight;Chest width;Antibody titer to LPS antigen;Egg shell stiffness;Antibody response to KLH antigen;Egg shell stiffness;
809692514	chr14	4986173	A	G	57.1429	83.3333	66.6667	25	33.3333	20	0.00748328	0.0585302	ATPAF2	ENSGALG00000004926	ENSGALT00000007880	Transcript	intron_variant	-	-	-	-	-	rs14073223	IMPACT=MODIFIER;STRAND=-1;SYMBOL=ATPAF2;SYMBOL_SOURCE=HGNC;HGNC_ID=HGNC:18802;BIOTYPE=protein_coding;CANONICAL=YES;ENSP=ENSGALP00000007866;TREMBL=E1BUZ7;UNIPARC=UPI00004490DE;INTRON=1/7;HGVSc=ENSGALT00000007880.4:c.109+263T>C		Intramuscular fat;Drumstick and thigh weight;Antibody titer to LPS antigen;Antibody titer to LTA antigen;Body weight (140 days);Drip loss;Breast muscle weight;Antibody response to KLH antigen;Antibody response to KLH antigen;Antibody response to MB antigen;Antibody response to KLH antigen;Antibody titer to LPS antigen;Intestine length;Body weight;Dressing percentage;Body weight (1 day);
404873731	chr3	60787219	C	T	13.3333	21.4286	20	54.5455	58.8235	70	0.00121498	0.056609	HSF2	ENSGALG00000014870	ENSGALT00000031736	Transcript	intron_variant	-	-	-	-	-	rs80703653	IMPACT=MODIFIER;STRAND=-1;SYMBOL=HSF2;SYMBOL_SOURCE=EntrezGene;BIOTYPE=protein_coding;CANONICAL=YES;ENSP=ENSGALP00000031100;SWISSPROT=P38530;TREMBL=F1P5T7;UNIPARC=UPI0000ECC9BE;INTRON=10/12;HGVSc=ENSGALT00000031736.3:c.1263+1928G>A		Body weight;Body weight;Body weight (63 days);Body weight;Antibody response to SRBC antigen;Body weight;Antibody response to KLH antigen;Body weight;Body weight;Lung weight;Body weight;Body weight (35 days);Skin fat weight;Body weight (63 days);Body weight (49 days);Leg twisting;Skin fat weight;Growth (1-8 days);Body weight (200 days);Body weight (112 days);Body weight (8 days);Tibia breaking for…
167270277	chr1	167270277	C	A	14.2857	16.6667	50	62.5	88.8889	57.8947	0.0466494	0.0460661	ZC3H13	ENSGALG00000016984	ENSGALT00000027439	Transcript	intron_variant	-	-	-	-	-	rs314992656	IMPACT=MODIFIER;STRAND=-1;SYMBOL=ZC3H13;SYMBOL_SOURCE=HGNC;HGNC_ID=HGNC:20368;BIOTYPE=protein_coding;CANONICAL=YES;ENSP=ENSGALP00000027387;TREMBL=E1BXC5;UNIPARC=UPI0002C86A5E;INTRON=9/18;HGVSc=ENSGALT00000027439.4:c.1264+678G>T		Abdominal fat weight;Spleen weight;Age at first egg;Body weight;Total white fat weight;Body weight (49 days);Body weight;Body weight;Abdominal fat weight;Body weight (56 days);Body weight (49 days);Body weight (28 days);Breast muscle weight;Body weight;Growth (112-200 days);Growth (46-112 days);Growth (8-46 days);Growth (1-8 days);Body weight (200 days);Body weight (112 days);Body weight (46 days…
917767441	chr28	3086398	A	C	45.4545	72.7273	44.4444	100	90.9091	100	0.011809	0.0458384	DAZAP1	ENSGALG00000015200	ENSGALT00000024525	Transcript	intron_variant	-	-	-	-	-	rs16111829	IMPACT=MODIFIER;STRAND=1;SYMBOL=DAZAP1;SYMBOL_SOURCE=EntrezGene;BIOTYPE=protein_coding;CANONICAL=YES;ENSP=ENSGALP00000024479;TREMBL=F1NTG9;UNIPARC=UPI0002C872C4;INTRON=7/11;HGVSc=ENSGALT00000024525.4:c.546+1441A>C		Shank length;Breast muscle weight;Body weight;Body weight (504 days);Right ventricular weight as percentage of body weight;Carcass weight;Skin fat weight;Abdominal fat weight;Antibody response to SE (Salmonella enteritidis);Antibody response to E. coli;Average daily gain;Tibia cortex width;Skin fat weight;Abdominal fat weight;
185373820	chr1	185373820	T	C	61.5385	60	80	0	40	33.3333	0.0374665	0.0471289	SLC36A4	ENSGALG00000017227	ENSGALT00000027842	Transcript	intron_variant	-	-	-	-	-	rs317218544	IMPACT=MODIFIER;STRAND=1;SYMBOL=SLC36A4;SYMBOL_SOURCE=HGNC;HGNC_ID=HGNC:19660;BIOTYPE=protein_coding;CANONICAL=YES;ENSP=ENSGALP00000027789;TREMBL=F1NY02;UNIPARC=UPI00003AA180;INTRON=10/10;HGVSc=ENSGALT00000027842.4:c.1178-8237T>C		Age at first egg;Body weight;Drip loss;Carcass ash content, dry matter basis;Carcass fat content, dry matter basis;Carcass protein content, dry matter basis;Shank weight percentage;Carcass fat content, dry matter basis;Body weight;Insulin-like growth factor level;Carcass fat content;Body weight;Abdominal fat weight;Growth (112-200 days);Growth (46-112 days);Growth (8-46 days);Growth (1-8 days);Bo…
960419556	chrZ	39747712	A	G	73.3333	75	72.7273	18.1818	25	50	0.0117248	0.0541249	FRMD3	ENSGALG00000012577	ENSGALT00000020544	Transcript	intron_variant	-	-	-	-	-	rs315401403	IMPACT=MODIFIER;STRAND=-1;SYMBOL=FRMD3;SYMBOL_SOURCE=HGNC;HGNC_ID=HGNC:24125;BIOTYPE=protein_coding;CANONICAL=YES;ENSP=ENSGALP00000020515;TREMBL=F1P2F6;UNIPARC=UPI000240CAE1;INTRON=1/13;HGVSc=ENSGALT00000020544.4:c.100-1624T>C		Egg shell strength;Age at first egg;Marek's disease-related traits;Blood and meat spots;Egg shell strength;Egg shell thickness;Liver weight;
459737275	chr4	5202962	G	A	50	75	44.4444	0	33.3333	8.33333	0.0361748	0.0445839	Pcdh19	ENSGALG00000006822	ENSGALT00000039757	Transcript	intron_variant	-	-	-	-	-	-	IMPACT=MODIFIER;STRAND=1;SYMBOL=Pcdh19;SYMBOL_SOURCE=Uniprot_gn;BIOTYPE=protein_coding;CANONICAL=YES;ENSP=ENSGALP00000038966;TREMBL=F1NER2,Q9YGR3,Q6V0P1,Q9YGR0,A5Y5L7;UNIPARC=UPI0002C86D15;INTRON=2/4;HGVSc=ENSGALT00000039757.2:c.2452-7724G>A		Visceral fat weight;Body weight;Body weight;Body weight;Average daily gain;Body weight (84 days);Body weight (42 days);Age at first egg;Breast muscle percentage;Pectoralis major weight;Shank growth;
194387203	chr1	194387203	T	C	16.6667	33.3333	30.7692	50	83.3333	75	0.0195898	0.0677908	FCHSD2	ENSGALG00000017329	ENSGALT00000028004	Transcript	intron_variant	-	-	-	-	-	-	IMPACT=MODIFIER;STRAND=-1;SYMBOL=FCHSD2;SYMBOL_SOURCE=HGNC;HGNC_ID=HGNC:29114;BIOTYPE=protein_coding;CANONICAL=YES;ENSP=ENSGALP00000027951;TREMBL=F1NPB0;UNIPARC=UPI0002C86C1B;INTRON=3/20;HGVSc=ENSGALT00000028004.4:c.208-10357A>G		Body weight;Drip loss;Wing weight;Fear-call latency;Average daily gain;Body weight (168 days);
510694795	chr4	56160482	G	C	41.6667	20	26.6667	88.2353	70	57.1429	0.0186574	0.048801	CAMK2D	ENSGALG00000012036	ENSGALT00000019642	Transcript	intron_variant	-	-	-	-	-	rs13523480	IMPACT=MODIFIER;STRAND=1;SYMBOL=CAMK2D;SYMBOL_SOURCE=EntrezGene;BIOTYPE=protein_coding;CANONICAL=YES;ENSP=ENSGALP00000019616;TREMBL=F1NG22;UNIPARC=UPI0002C87E50;INTRON=1/20;HGVSc=ENSGALT00000019642.3:c.67+15527G>C		Wing weight;Drumstick weight;Drumstick muscle weight;Body temperature;Visceral fat weight;Tibia width;Total white fat weight;Egg weight;Egg weight;Egg weight;Growth (0-14 days);Breast pH;Abdominal fat percentage;Shank length;Growth (28-42 days);Average daily gain;Body weight (504 days);Growth (14-28 days);Liver weight;Body weight (84 days);Body weight;Average daily gain;Body weight;Average daily …
510694795	chr4	56160482	G	C	41.6667	20	26.6667	88.2353	70	57.1429	0.0186574	0.048801	CAMK2D	ENSGALG00000012036	ENSGALT00000037701	Transcript	intron_variant	-	-	-	-	-	rs13523480	IMPACT=MODIFIER;STRAND=1;SYMBOL=CAMK2D;SYMBOL_SOURCE=EntrezGene;BIOTYPE=protein_coding;ENSP=ENSGALP00000036906;TREMBL=E1C3I7;UNIPARC=UPI0002C86953;INTRON=1/16;HGVSc=ENSGALT00000037701.2:c.97+15527G>C		Wing weight;Drumstick weight;Drumstick muscle weight;Body temperature;Visceral fat weight;Tibia width;Total white fat weight;Egg weight;Egg weight;Egg weight;Growth (0-14 days);Breast pH;Abdominal fat percentage;Shank length;Growth (28-42 days);Average daily gain;Body weight (504 days);Growth (14-28 days);Liver weight;Body weight (84 days);Body weight;Average daily gain;Body weight;Average daily …
842684287	chr17	9624068	C	T	100	82.6087	84.6154	44.8276	50	45.4545	0.00179268	0.0479935	GAPVD1	ENSGALG00000000993	ENSGALT00000001466	Transcript	intron_variant	-	-	-	-	-	rs15789298	IMPACT=MODIFIER;STRAND=1;SYMBOL=GAPVD1;SYMBOL_SOURCE=HGNC;HGNC_ID=HGNC:23375;BIOTYPE=protein_coding;CANONICAL=YES;ENSP=ENSGALP00000001464;TREMBL=E1C268;UNIPARC=UPI0002C882C2;INTRON=25/25;HGVSc=ENSGALT00000001466.4:c.4270-204C>T		Troponin T concentration;
666081273	chr7	26798110	T	C	28.5714	11.1111	14.2857	77.7778	36.3636	66.6667	0.0350481	0.0544434	MYLK	ENSGALG00000011708	ENSGALT00000037978	Transcript	intron_variant	-	-	-	-	-	rs16602778	IMPACT=MODIFIER;STRAND=-1;SYMBOL=MYLK;SYMBOL_SOURCE=EntrezGene;BIOTYPE=protein_coding;CANONICAL=YES;ENSP=ENSGALP00000037183;TREMBL=E1C906,F1NQ78,Q6LDG3;UNIPARC=UPI0002C87769;INTRON=2/31;HGVSc=ENSGALT00000037978.2:c.321+7065A>G		Body weight;Body weight;Body weight (42 days);Body weight (49 days);Body weight (56 days);Egg shell strength;Abdominal fat weight;Body weight (63 days);Long length of egg;Body weight (70 days);Body weight;Body weight;Body weight;Breast muscle weight;Drumstick muscle weight;Carcass weight;Drumstick weight;Thigh weight;Thigh muscle weight;Wing weight;Carcass weight;Body weight (84 days);Breast musc…
666081273	chr7	26798110	T	C	28.5714	11.1111	14.2857	77.7778	36.3636	66.6667	0.0350481	0.0544434	MYLK	ENSGALG00000011708	ENSGALT00000019136	Transcript	intron_variant	-	-	-	-	-	rs16602778	IMPACT=MODIFIER;STRAND=-1;SYMBOL=MYLK;SYMBOL_SOURCE=EntrezGene;BIOTYPE=protein_coding;ENSP=ENSGALP00000019112;TREMBL=F1NQ78,Q6LDG3;UNIPARC=UPI0000ECB729;INTRON=1/30;HGVSc=ENSGALT00000019136.4:c.150+7065A>G		Body weight;Body weight;Body weight (42 days);Body weight (49 days);Body weight (56 days);Egg shell strength;Abdominal fat weight;Body weight (63 days);Long length of egg;Body weight (70 days);Body weight;Body weight;Body weight;Breast muscle weight;Drumstick muscle weight;Carcass weight;Drumstick weight;Thigh weight;Thigh muscle weight;Wing weight;Carcass weight;Body weight (84 days);Breast musc…
191638974	chr1	191638974	G	A	66.6667	66.6667	60	14.2857	21.7391	30.7692	0.00131039	0.0480394	TENM4	ENSGALG00000017261	ENSGALT00000027898	Transcript	intron_variant	-	-	-	-	-	rs80603115	IMPACT=MODIFIER;STRAND=1;SYMBOL=TENM4;SYMBOL_SOURCE=HGNC;HGNC_ID=HGNC:29945;BIOTYPE=protein_coding;CANONICAL=YES;ENSP=ENSGALP00000027845;TREMBL=F1NVT4;UNIPARC=UPI0002C88463;INTRON=15/30;HGVSc=ENSGALT00000027898.4:c.2510-2550G>A		Body weight;Drip loss;Carcass ash content, dry matter basis;Carcass fat content, dry matter basis;Carcass protein content, dry matter basis;Shank weight percentage;Carcass fat content, dry matter basis;Body weight;Insulin-like growth factor level;Carcass fat content;Body weight;Abdominal fat weight;Growth (112-200 days);Growth (46-112 days);Growth (8-46 days);Growth (1-8 days);Body weight (200 da…
639007961	chr6	34676452	G	T	11.1111	25	20	66.6667	80	35.7143	0.0374673	0.0452421	INPP5A	ENSGALG00000010493	ENSGALT00000017087	Transcript	intron_variant	-	-	-	-	-	rs14596879	IMPACT=MODIFIER;STRAND=1;SYMBOL=INPP5A;SYMBOL_SOURCE=HGNC;HGNC_ID=HGNC:6076;BIOTYPE=protein_coding;CANONICAL=YES;ENSP=ENSGALP00000017068;TREMBL=F1NNK7;UNIPARC=UPI0002C86F6B;INTRON=4/15;HGVSc=ENSGALT00000017087.5:c.253-5713G>T		Breast muscle percentage;Abdominal fat percentage;Fluid in the heart sac;Hematocrit value;Shank diameter;Plasma coloration;
455628916	chr4	1094603	G	A	70.5882	83.3333	70.5882	16.6667	27.2727	54.5455	0.025246	0.0507853	FAM155B	ENSGALG00000020329	ENSGALT00000040690	Transcript	intron_variant	-	-	-	-	-	rs313370696	IMPACT=MODIFIER;STRAND=1;SYMBOL=FAM155B;SYMBOL_SOURCE=HGNC;HGNC_ID=HGNC:30701;BIOTYPE=protein_coding;CANONICAL=YES;ENSP=ENSGALP00000039893;TREMBL=F1P5W2;UNIPARC=UPI000240B9C2;INTRON=2/3;HGVSc=ENSGALT00000040690.4:c.589-3577G>A
459656871	chr4	5122558	G	A	83.3333	68.75	72.7273	12.5	36.3636	50	0.0235769	0.0503179		ENSGALG00000006637	ENSGALT00000010722	Transcript	intron_variant	-	-	-	-	-	rs318158632	IMPACT=MODIFIER;STRAND=1;BIOTYPE=protein_coding;CANONICAL=YES;ENSP=ENSGALP00000010708;TREMBL=F1P2I0;UNIPARC=UPI0000E802C0;INTRON=1/2;HGVSc=ENSGALT00000010722.3:c.294-640G>A		Visceral fat weight;Body weight;Body weight;Body weight;Average daily gain;Body weight (84 days);Body weight (42 days);Age at first egg;Breast muscle percentage;Pectoralis major weight;Shank growth;
254503834	chr2	59227084	C	T	50	70	58.3333	12.5	31.5789	8.33333	0.0103644	0.0454649	CDKAL1	ENSGALG00000012677	ENSGALT00000020688	Transcript	intron_variant	-	-	-	-	-	rs313005591	IMPACT=MODIFIER;STRAND=-1;SYMBOL=CDKAL1;SYMBOL_SOURCE=HGNC;HGNC_ID=HGNC:21050;BIOTYPE=protein_coding;CANONICAL=YES;ENSP=ENSGALP00000020659;TREMBL=E1BRH0;UNIPARC=UPI0000447A17;INTRON=10/14;HGVSc=ENSGALT00000020688.4:c.1050-5520G>A		Breast muscle weight;Subcutaneous neck fat weight;Cloacal bacterial burden after challenge with Salmonella E;Factor Fear;Fear-stand latency;Carcass weight;Breast muscle weight;Body weight (42 days);Subcutaneous neck fat weight;Total white fat weight;Visceral fat weight;Age at first egg;Head percentage;Shank weight percentage;Drumstick and thigh percentage;Breast percentage;Body weight (200 days);…
832819933	chr16	294984	G	A	90.9091	100	100	75	50	40	0.0179695	0.0820384		ENSGALG00000013101	ENSGALT00000031518	Transcript	intron_variant	-	-	-	-	-	rs318117021	IMPACT=MODIFIER;STRAND=-1;BIOTYPE=protein_coding;ENSP=ENSGALP00000030882;TREMBL=F1NBH8;UNIPARC=UPI0002C86E02;INTRON=17/36;HGVSc=ENSGALT00000031518.3:c.*274+49C>T		Cloacal bacterial burden after challenge with Salmonella E;Antibody response to MB antigen;Antibody response to SRBC antigen;Antibody response to SRBC antigen;
832819933	chr16	294984	G	A	90.9091	100	100	75	50	40	0.0179695	0.0820384		ENSGALG00000013101	ENSGALT00000042868	Transcript	intron_variant	-	-	-	-	-	rs318117021	IMPACT=MODIFIER;STRAND=-1;BIOTYPE=protein_coding;CANONICAL=YES;ENSP=ENSGALP00000041775;TREMBL=R4GI48;UNIPARC=UPI0002C86820;INTRON=13/30;HGVSc=ENSGALT00000042868.1:c.923-431C>T		Cloacal bacterial burden after challenge with Salmonella E;Antibody response to MB antigen;Antibody response to SRBC antigen;Antibody response to SRBC antigen;
832819933	chr16	294984	G	A	90.9091	100	100	75	50	40	0.0179695	0.0820384		ENSGALG00000013101	ENSGALT00000045173	Transcript	intron_variant	-	-	-	-	-	rs318117021	IMPACT=MODIFIER;STRAND=-1;BIOTYPE=protein_coding;ENSP=ENSGALP00000042333;TREMBL=R4GJL5;UNIPARC=UPI0002C86EE7;INTRON=17/35;HGVSc=ENSGALT00000045173.1:c.151+49C>T		Cloacal bacterial burden after challenge with Salmonella E;Antibody response to MB antigen;Antibody response to SRBC antigen;Antibody response to SRBC antigen;
747098214	chr10	19361087	C	A	100	100	87.5	25	66.6667	70	0.0495957	0.0601891	FRMD5	ENSGALG00000008215	ENSGALT00000038188	Transcript	intron_variant	-	-	-	-	-	rs314976557	IMPACT=MODIFIER;STRAND=1;SYMBOL=FRMD5;SYMBOL_SOURCE=HGNC;HGNC_ID=HGNC:28214;BIOTYPE=protein_coding;CANONICAL=YES;ENSP=ENSGALP00000037394;TREMBL=E1C499;UNIPARC=UPI000240BED8;INTRON=1/13;HGVSc=ENSGALT00000038188.2:c.102+9012C>A		Abdominal fat percentage;Egg shell stiffness;Body weight (41 days);Body weight (35 days);Carcass ash content, dry matter basis;Abdominal fat percentage;Factor Fear;Fear-call latency;Body weight (ascites conditions);Transport loss;Antibody response to SRBC antigen;Egg shell strength;Carcass weight;
747098214	chr10	19361087	C	A	100	100	87.5	25	66.6667	70	0.0495957	0.0601891	CTDSPL2	ENSGALG00000008199	ENSGALT00000013352	Transcript	intron_variant	-	-	-	-	-	rs314976557	IMPACT=MODIFIER;STRAND=-1;SYMBOL=CTDSPL2;SYMBOL_SOURCE=EntrezGene;BIOTYPE=protein_coding;CANONICAL=YES;ENSP=ENSGALP00000013337;SWISSPROT=Q5F3Z7;UNIPARC=UPI00004CF15B;INTRON=2/15;HGVSc=ENSGALT00000013352.4:c.-47-60075G>T		Abdominal fat percentage;Egg shell stiffness;Body weight (41 days);Body weight (35 days);Carcass ash content, dry matter basis;Abdominal fat percentage;Factor Fear;Fear-call latency;Body weight (ascites conditions);Transport loss;Antibody response to SRBC antigen;Egg shell strength;Carcass weight;
827361183	chr15	7493037	G	A	66.6667	69.2308	100	53.8462	25	31.25	0.0387571	0.0544056	MN1	ENSGALG00000026119	ENSGALT00000043791	Transcript	intron_variant	-	-	-	-	-	rs14092096	IMPACT=MODIFIER;STRAND=-1;SYMBOL=MN1;SYMBOL_SOURCE=HGNC;HGNC_ID=HGNC:7180;BIOTYPE=protein_coding;CANONICAL=YES;ENSP=ENSGALP00000040989;TREMBL=R4GG28;UNIPARC=UPI0002C87AAE;INTRON=2/2;HGVSc=ENSGALT00000043791.1:c.668-2953C>T		Abdominal fat weight;Abdominal fat percentage;Liver weight;Tibia breaking force;Humerus bone mineral density;Antibody response to SRBC antigen;Tibia bone mineral density;Humerus bone mineral content;Marek's disease-related traits;Body weight (336 days);Breast muscle weight;Leg twisting;Age at first egg;Fat distribution;Abdominal fat weight;Growth (8-46 days);Body weight (46 days);Marek's disease-…
352633513	chr3	8547001	C	G	87.5	100	100	40	81.8182	40	0.0450338	0.0462823	MSH2	ENSGALG00000008962	ENSGALT00000014573	Transcript	intron_variant	-	-	-	-	-	rs15269609	IMPACT=MODIFIER;STRAND=1;SYMBOL=MSH2;SYMBOL_SOURCE=HGNC;HGNC_ID=HGNC:7325;BIOTYPE=protein_coding;CANONICAL=YES;ENSP=ENSGALP00000014557;TREMBL=F1NV33;UNIPARC=UPI0002C86739;INTRON=4/14;HGVSc=ENSGALT00000014573.4:c.697-206C>G		Body weight;Body weight;Body weight (35 days);Abdominal fat weight;Abdominal fat percentage;Antibody response to SRBC antigen;Antibody response to KLH antigen;Breast muscle percentage;Dressing percentage;Breast percentage;Body weight;Body weight;Body weight;Body weight (41 days);Average daily gain;Egg weight;Average daily gain;Breast percentage;Antibody response to SRBC antigen;Abdominal fat weig…
348392649	chr3	4306137	G	T	66.6667	71.4286	100	37.5	50	25	0.0297834	0.0630011	KLC2	ENSGALG00000008605	ENSGALT00000031983	Transcript	intron_variant	-	-	-	-	-	-	IMPACT=MODIFIER;STRAND=1;SYMBOL=KLC4;SYMBOL_SOURCE=HGNC;HGNC_ID=HGNC:21624;BIOTYPE=protein_coding;CANONICAL=YES;ENSP=ENSGALP00000031347;TREMBL=E1C0I2;UNIPARC=UPI0002C87A94;INTRON=12/15;HGVSc=ENSGALT00000031983.3:c.1549-76G>T		Body weight;Body weight;Antibody response to SRBC antigen;Antibody response to KLH antigen;Body weight;Body weight;Body weight;Antibody response to SRBC antigen;
838013703	chr17	4953484	T	C	100	85.7143	82.3529	38.4615	37.5	66.6667	0.0190263	0.0513443	URM1	ENSGALG00000004971	ENSGALT00000007972	Transcript	intron_variant	-	-	-	-	-	-	IMPACT=MODIFIER;STRAND=-1;SYMBOL=URM1;SYMBOL_SOURCE=Uniprot_gn;BIOTYPE=protein_coding;CANONICAL=YES;ENSP=ENSGALP00000007958;SWISSPROT=Q5ZJU4;UNIPARC=UPI0000443727;INTRON=2/4;HGVSc=ENSGALT00000007972.3:c.107-200A>G		Body weight;Bursa of Fabricius weight;
917767408	chr28	3086365	G	T	58.3333	57.1429	50	100	90.9091	100	0.000470711	0.0458384	DAZAP1	ENSGALG00000015200	ENSGALT00000024525	Transcript	intron_variant	-	-	-	-	-	rs317512640	IMPACT=MODIFIER;STRAND=1;SYMBOL=DAZAP1;SYMBOL_SOURCE=EntrezGene;BIOTYPE=protein_coding;CANONICAL=YES;ENSP=ENSGALP00000024479;TREMBL=F1NTG9;UNIPARC=UPI0002C872C4;INTRON=7/11;HGVSc=ENSGALT00000024525.4:c.546+1408G>T		Shank length;Breast muscle weight;Body weight;Body weight (504 days);Right ventricular weight as percentage of body weight;Carcass weight;Skin fat weight;Abdominal fat weight;Antibody response to SE (Salmonella enteritidis);Antibody response to E. coli;Average daily gain;Tibia cortex width;Skin fat weight;Abdominal fat weight;
604794495	chr6	462986	T	G	27.7778	25	6.66667	62.5	75	47.0588	0.0162426	0.0463782	CCSER2	ENSGALG00000001870	ENSGALT00000046174	Transcript	intron_variant	-	-	-	-	-	-	IMPACT=MODIFIER;STRAND=1;SYMBOL=CCSER2;SYMBOL_SOURCE=EntrezGene;BIOTYPE=protein_coding;CANONICAL=YES;ENSP=ENSGALP00000041945;TREMBL=R4GIK7;UNIPARC=UPI0002C86934;INTRON=1/11;HGVSc=ENSGALT00000046174.1:c.-39-3899T>G
425001952	chr3	80915440	C	T	60	42.8571	50	100	77.7778	100	0.00953532	0.0516062	EF1A	ENSGALG00000015917	ENSGALT00000025653	Transcript	intron_variant	-	-	-	-	-	rs16310532	IMPACT=MODIFIER;STRAND=1;SYMBOL=EF1A;SYMBOL_SOURCE=Uniprot_gn;BIOTYPE=protein_coding;CANONICAL=YES;ENSP=ENSGALP00000025606;SWISSPROT=Q90835;TREMBL=Q6PTX1;UNIPARC=UPI0000129BF7;INTRON=4/6;HGVSc=ENSGALT00000025653.4:c.773-53C>T		Body weight;Body weight;Body weight (63 days);Body weight;Antibody response to SRBC antigen;Egg weight;Body weight;Antibody response to KLH antigen;Body weight;Body weight;Body weight (35 days);Skin fat weight;Body weight (63 days);Body weight (49 days);Leg twisting;Skin fat weight;Growth (1-8 days);Body weight (200 days);Body weight (112 days);Body weight (8 days);Receiving feather pecking;Tibia…
211132857	chr2	15856107	T	C	75	68.1818	56.25	28.5714	31.8182	14.2857	0.00564366	0.0446567	ACBD5	ENSGALG00000007519	ENSGALT00000012158	Transcript	intron_variant	-	-	-	-	-	rs316253500	IMPACT=MODIFIER;STRAND=-1;SYMBOL=ACBD5;SYMBOL_SOURCE=EntrezGene;BIOTYPE=protein_coding;CANONICAL=YES;ENSP=ENSGALP00000012144;TREMBL=F1NM57;UNIPARC=UPI000044789F;INTRON=8/11;HGVSc=ENSGALT00000012158.3:c.1105+60A>G		Antibody response to KLH antigen;Body weight;Body weight;Marek's disease-related traits;Antibody response to KLH antigen;Insulin-like growth factor level;Insulin level;Body weight (1 day);Body weight;Body weight;Feed intake;Fear-walk latency;Drumstick and thigh muscle weight;Body weight (112 days);Egg shell color;Shank growth;Shank length;Shank length;Shank length;Shank length;Shank length;
658424951	chr7	19141788	G	A	37.5	25	33.3333	100	66.6667	53.8462	0.0432847	0.0813594	SCN1A	ENSGALG00000010943	ENSGALT00000017814	Transcript	intron_variant	-	-	-	-	-	-	IMPACT=MODIFIER;STRAND=1;BIOTYPE=protein_coding;CANONICAL=YES;ENSP=ENSGALP00000017793;TREMBL=E1C4R5;UNIPARC=UPI0002C88344;INTRON=22/26;HGVSc=ENSGALT00000017814.5:c.*735+1081G>A		Body weight;Body weight;Body weight;Body weight;Body weight;Breast muscle weight;Drumstick muscle weight;Carcass weight;Drumstick weight;Thigh weight;Thigh muscle weight;Wing weight;Average daily gain;Body weight;Body weight;Body weight;Body weight (77 days);Body weight (14 days);Body weight (35 days);Body weight;Body weight;Intestine length;Drumstick and thigh muscle weight;Drumstick and thigh m…
799787690	chr13	12841384	T	G	28.5714	14.2857	5.88235	63.6364	73.3333	36.3636	0.0322751	0.0558004	MAML1	ENSGALG00000005929	ENSGALT00000009539	Transcript	intron_variant	-	-	-	-	-	rs313157904	IMPACT=MODIFIER;STRAND=-1;SYMBOL=MAML1;SYMBOL_SOURCE=HGNC;HGNC_ID=HGNC:13632;BIOTYPE=protein_coding;CANONICAL=YES;ENSP=ENSGALP00000009525;TREMBL=E1C8P4;UNIPARC=UPI0002C87EB7;INTRON=2/3;HGVSc=ENSGALT00000009539.4:c.1531-473A>C		Carcass weight;Breast muscle weight;Carcass weight;Breast muscle weight;Body weight (140 days);Drumstick and thigh weight;Average daily gain;Thigh weight;Heart weight;Drumstick muscle weight;Drumstick weight;Body weight;Body weight (42 days);Tibia length;Body weight (84 days);Growth (21-42 days);Body weight (63 days);Body weight (42 days);Body weight (21 days);Body weight (day of first egg);Age a…
838013704	chr17	4953485	G	A	100	85.7143	81.25	35.7143	40	66.6667	0.0207702	0.0513443	URM1	ENSGALG00000004971	ENSGALT00000007972	Transcript	intron_variant	-	-	-	-	-	-	IMPACT=MODIFIER;STRAND=-1;SYMBOL=URM1;SYMBOL_SOURCE=Uniprot_gn;BIOTYPE=protein_coding;CANONICAL=YES;ENSP=ENSGALP00000007958;SWISSPROT=Q5ZJU4;UNIPARC=UPI0000443727;INTRON=2/4;HGVSc=ENSGALT00000007972.3:c.107-201C>T		Body weight;Bursa of Fabricius weight;
832543173	chr16	18224	T	C	75	83.3333	70	25	45.4545	33.3333	0.00426318	0.0670315		ENSGALG00000000182	ENSGALT00000000238	Transcript	intron_variant	-	-	-	-	-	rs317114973	IMPACT=MODIFIER;STRAND=1;BIOTYPE=protein_coding;CANONICAL=YES;ENSP=ENSGALP00000000237;TREMBL=F1NS75;UNIPARC=UPI0002C87DE8;INTRON=3/9;HGVSc=ENSGALT00000000238.4:c.565-60T>C
25121160	chr1	25121160	C	T	42.1053	26.3158	12.5	65	56.25	84.2105	0.0250802	0.0487536	TES	ENSGALG00000009398	ENSGALT00000015309	Transcript	intron_variant	-	-	-	-	-	rs13840733	IMPACT=MODIFIER;STRAND=-1;SYMBOL=TES;SYMBOL_SOURCE=EntrezGene;BIOTYPE=protein_coding;CANONICAL=YES;ENSP=ENSGALP00000015293;SWISSPROT=Q90YH9;TREMBL=R9PXN3;UNIPARC=UPI0002C87C04;INTRON=2/7;HGVSc=ENSGALT00000015309.4:c.114-1290G>A		Shank length;Antibody response to SRBC antigen;Cingular fat width;Subcutaneous fat thickness;Visceral peritoneum pigmentation;Visceral peritoneum pigmentation;Visceral peritoneum pigmentation;Visceral peritoneum pigmentation;Visceral peritoneum pigmentation;Visceral peritoneum pigmentation;Visceral peritoneum pigmentation;Visceral peritoneum pigmentation;Visceral peritoneum pigmentation;Visceral …
503769853	chr4	49235540	T	C	90.4762	93.75	68.1818	38.8889	58.3333	30.7692	0.0223997	0.0444764	SHROOM3	ENSGALG00000011487	ENSGALT00000018724	Transcript	intron_variant	-	-	-	-	-	rs15573254	IMPACT=MODIFIER;STRAND=-1;SYMBOL=SHROOM3;SYMBOL_SOURCE=HGNC;HGNC_ID=HGNC:30422;BIOTYPE=protein_coding;CANONICAL=YES;ENSP=ENSGALP00000018701;TREMBL=F1NZI3;UNIPARC=UPI0002C872E2;INTRON=2/10;HGVSc=ENSGALT00000018724.4:c.320+13212A>G		Wing weight;Drumstick weight;Drumstick muscle weight;Visceral fat weight;Tibia width;Total white fat weight;Egg weight;Egg weight;Egg weight;Growth (0-14 days);Growth (28-42 days);Average daily gain;Body weight (504 days);Liver weight;Body weight (84 days);Body weight;Average daily gain;Body weight;Average daily gain;Egg number;Body weight (42 days);Carcass weight;Body weight (336 days);Body weig…
486269825	chr4	31735512	C	T	44.4444	33.3333	27.2727	90	69.2308	70	0.00807132	0.0698492	NR3C2	ENSGALG00000010035	ENSGALT00000016302	Transcript	intron_variant	-	-	-	-	-	rs314600623	IMPACT=MODIFIER;STRAND=-1;SYMBOL=NR3C2;SYMBOL_SOURCE=EntrezGene;BIOTYPE=protein_coding;CANONICAL=YES;ENSP=ENSGALP00000016283;SWISSPROT=Q8QHI2;TREMBL=G1K325,D2XQ46;UNIPARC=UPI0002C882ED;INTRON=2/8;HGVSc=ENSGALT00000016302.4:c.1760+25018G>A		Visceral fat weight;Tibia width;Average daily gain;Body weight (504 days);Body weight (84 days);Average daily gain;Average daily gain;Egg number;Body weight (42 days);Body weight (336 days);Body weight (21 days);Body weight (168 days);Egg weight;Egg weight;Average daily gain;Body weight (day of first egg);Body weight (day of first egg);Body weight (day of first egg);Age at first egg;Egg weight;Ma…
458754116	chr4	4219803	C	T	90.9091	71.4286	86.9565	30.7692	50	44.4444	0.00740723	0.0674998	MAP7D3	ENSGALG00000006256	ENSGALT00000010111	Transcript	intron_variant	-	-	-	-	-	rs315551144	IMPACT=MODIFIER;STRAND=-1;BIOTYPE=protein_coding;CANONICAL=YES;ENSP=ENSGALP00000010097;TREMBL=E1BYA6;UNIPARC=UPI0002C872C7;INTRON=10/19;HGVSc=ENSGALT00000010111.4:c.1217-117G>A		Body weight;Body weight;Body weight;Average daily gain;Body weight (84 days);Body weight (42 days);Age at first egg;Breast muscle percentage;Pectoralis major weight;Shank growth;
503548380	chr4	49014067	C	T	73.6842	69.2308	66.6667	23.5294	22.2222	40	0.00245326	0.04755		ENSGALG00000019003	ENSGALT00000029980	Transcript	intron_variant	-	-	-	-	-	rs16713574	IMPACT=MODIFIER;STRAND=1;BIOTYPE=protein_coding;CANONICAL=YES;ENSP=ENSGALP00000029342;TREMBL=E1C4C8;UNIPARC=UPI0002C88141;INTRON=2/5;HGVSc=ENSGALT00000029980.3:c.399+272C>T		Wing weight;Drumstick weight;Drumstick muscle weight;Visceral fat weight;Tibia width;Total white fat weight;Egg weight;Egg weight;Egg weight;Growth (0-14 days);Growth (28-42 days);Average daily gain;Body weight (504 days);Liver weight;Body weight (84 days);Body weight;Average daily gain;Body weight;Average daily gain;Egg number;Body weight (42 days);Carcass weight;Body weight (336 days);Body weig…
599419763	chr5	54668615	C	A	0	30	16.6667	66.6667	43.75	60	0.0201147	0.0449064	RTN1	ENSGALG00000012006	ENSGALT00000019593	Transcript	intron_variant	-	-	-	-	-	rs314005294	IMPACT=MODIFIER;STRAND=1;SYMBOL=RTN1;SYMBOL_SOURCE=EntrezGene;BIOTYPE=protein_coding;CANONICAL=YES;ENSP=ENSGALP00000019567;TREMBL=F1NH23;UNIPARC=UPI0000ECBB76;INTRON=3/8;HGVSc=ENSGALT00000019593.4:c.1718-15521C>A		Drumstick and thigh percentage;Abdominal fat weight;Egg shell thickness;Abdominal fat weight;Carcass weight;Drumstick and thigh weight;Receiving feather pecking;Abdominal fat weight;Body weight (140 days);Non-esterified fatty acid level ;Wing weight;Troponin T concentration;Gizzard weight;Egg weight;Shank diameter;Growth (42-63 days);Bone mineral density;Marek's disease-related traits;
599419763	chr5	54668615	C	A	0	30	16.6667	66.6667	43.75	60	0.0201147	0.0449064	DAAM1	ENSGALG00000012017	ENSGALT00000019608	Transcript	intron_variant	-	-	-	-	-	rs314005294	IMPACT=MODIFIER;STRAND=-1;SYMBOL=DAAM1;SYMBOL_SOURCE=Uniprot_gn;BIOTYPE=protein_coding;CANONICAL=YES;ENSP=ENSGALP00000019582;TREMBL=F1NH09,Q1G7H3;UNIPARC=UPI0002C867B9;INTRON=24/24;HGVSc=ENSGALT00000019608.4:c.3072-29041G>T		Drumstick and thigh percentage;Abdominal fat weight;Egg shell thickness;Abdominal fat weight;Carcass weight;Drumstick and thigh weight;Receiving feather pecking;Abdominal fat weight;Body weight (140 days);Non-esterified fatty acid level ;Wing weight;Troponin T concentration;Gizzard weight;Egg weight;Shank diameter;Growth (42-63 days);Bone mineral density;Marek's disease-related traits;
206631979	chr2	11355229	A	G	71.4286	53.8462	60	20	16.6667	25	0.00193275	0.047349	PFKP	ENSGALG00000006939	ENSGALT00000011246	Transcript	intron_variant	-	-	-	-	-	rs315027094	IMPACT=MODIFIER;STRAND=1;SYMBOL=PFKP;SYMBOL_SOURCE=Uniprot_gn;BIOTYPE=protein_coding;CANONICAL=YES;ENSP=ENSGALP00000011232;TREMBL=Q5ZHU4;UNIPARC=UPI0000443993;INTRON=1/23;HGVSc=ENSGALT00000011246.3:c.85+620A>G		Antibody response to KLH antigen;Body weight;Body weight;Marek's disease-related traits;Antibody response to KLH antigen;Insulin-like growth factor level;Body weight;Feed intake;Fear-walk latency;Drumstick and thigh muscle weight;Body weight (112 days);Feet weight;Carcass weight;Body weight (55 days);
520958175	chr4	66423862	G	A	55.5556	80	77.7778	33.3333	35	21.4286	0.00981125	0.0547454	COMMD8	ENSGALG00000026279	ENSGALT00000043946	Transcript	intron_variant	-	-	-	-	-	rs16429387	IMPACT=MODIFIER;STRAND=1;SYMBOL=COMMD8;SYMBOL_SOURCE=EntrezGene;BIOTYPE=protein_coding;CANONICAL=YES;ENSP=ENSGALP00000042051;TREMBL=R4GIV5;UNIPARC=UPI00003AD982;INTRON=1/4;HGVSc=ENSGALT00000043946.1:c.46-35G>A		Wing weight;Drumstick weight;Drumstick muscle weight;Body temperature;Pectoralis major weight;Growth (42-56 days);Visceral fat weight;Tibia width;Tibia width;Egg shell percentage;Total white fat weight;Egg weight;Egg weight;Humerus bone mineral content;Albumen weight;Egg weight;Egg weight;Egg weight;Egg weight;Short length of egg;Growth (0-14 days);Breast pH;Abdominal fat percentage;Shank length;…
696064365	chr8	20536162	T	C	33.3333	7.69231	25	66.6667	66.6667	56.25	0.00773216	0.0555911	FAAH	ENSGALG00000010433	ENSGALT00000016989	Transcript	intron_variant	-	-	-	-	-	-	IMPACT=MODIFIER;STRAND=-1;SYMBOL=FAAH;SYMBOL_SOURCE=HGNC;HGNC_ID=HGNC:3553;BIOTYPE=protein_coding;CANONICAL=YES;ENSP=ENSGALP00000016970;TREMBL=E1C333;UNIPARC=UPI00004489D6;INTRON=4/14;HGVSc=ENSGALT00000016989.4:c.570-312A>G		Body weight;Body weight;Egg aftertaste;Wing weight;Body weight;Marek's disease-related traits;Egg shell shape;Drumstick and thigh weight;Breast muscle weight;Body weight (504 days);Body weight (168 days);Body weight (84 days);Body weight (42 days);Body weight (21 days);Tibia bone mineral density;Body weight (day of first egg);Body weight (day of first egg);Drumstick muscle weight;Breast muscle we…
521754666	chr4	67220353	C	T	21.4286	20	31.25	58.8235	78.5714	58.8235	0.00528968	0.0918395	GUF1	ENSGALG00000014217	ENSGALT00000022989	Transcript	intron_variant	-	-	-	-	-	rs314825936	IMPACT=MODIFIER;STRAND=-1;SYMBOL=GUF1;SYMBOL_SOURCE=HGNC;HGNC_ID=HGNC:25799;BIOTYPE=protein_coding;CANONICAL=YES;ENSP=ENSGALP00000022947;TREMBL=F1NX95;UNIPARC=UPI00003AD989;INTRON=8/16;HGVSc=ENSGALT00000022989.4:c.911+492G>A		Wing weight;Drumstick weight;Drumstick muscle weight;Body temperature;Pectoralis major weight;Growth (42-56 days);Visceral fat weight;Tibia width;Tibia width;Egg shell percentage;Total white fat weight;Egg weight;Egg weight;Humerus bone mineral content;Albumen weight;Egg weight;Egg weight;Egg weight;Egg weight;Short length of egg;Growth (0-14 days);Breast pH;Abdominal fat percentage;Shank length;…
838013699	chr17	4953480	C	T	100	83.3333	73.3333	33.3333	36.3636	63.6364	0.0293806	0.0513443	URM1	ENSGALG00000004971	ENSGALT00000007972	Transcript	intron_variant	-	-	-	-	-	rs315616399	IMPACT=MODIFIER;STRAND=-1;SYMBOL=URM1;SYMBOL_SOURCE=Uniprot_gn;BIOTYPE=protein_coding;CANONICAL=YES;ENSP=ENSGALP00000007958;SWISSPROT=Q5ZJU4;UNIPARC=UPI0000443727;INTRON=2/4;HGVSc=ENSGALT00000007972.3:c.107-196G>A		Body weight;Bursa of Fabricius weight;
50538588	chr1	50538588	T	C	70	71.4286	81.8182	33.3333	45.4545	21.4286	0.00647447	0.0524998	SYNGR1	ENSGALG00000027665	ENSGALT00000019854	Transcript	intron_variant	-	-	-	-	-	rs316603819	IMPACT=MODIFIER;STRAND=-1;SYMBOL=SYNGR1;SYMBOL_SOURCE=EntrezGene;BIOTYPE=protein_coding;CANONICAL=YES;ENSP=ENSGALP00000019827;TREMBL=E1BV06;UNIPARC=UPI0002C873B0;INTRON=1/3;HGVSc=ENSGALT00000019854.4:c.100-1013A>G		Spleen weight;Shank length;Age at first egg;Antibody response to SRBC antigen;Carcass weight;Body weight (140 days);Drumstick and thigh weight;Egg weight;Egg weight;Egg weight;Subcutaneous neck fat weight;Total white fat weight;Visceral fat weight;Shank length;Cingular fat width;Subcutaneous fat thickness;Breast color;Egg weight;Drumstick weight;Egg number;Haugh units;Body weight;Body weight;Shan…
520851906	chr4	66317593	A	T	85.7143	70.5882	90	42.1053	41.1765	40	0.00227894	0.0458064	CORIN	ENSGALG00000014144	ENSGALT00000022884	Transcript	intron_variant	-	-	-	-	-	rs315733722	IMPACT=MODIFIER;STRAND=1;SYMBOL=CORIN;SYMBOL_SOURCE=HGNC;HGNC_ID=HGNC:19012;BIOTYPE=protein_coding;CANONICAL=YES;ENSP=ENSGALP00000022844;TREMBL=F1NZW6;UNIPARC=UPI0002C86CD0;INTRON=5/21;HGVSc=ENSGALT00000022884.4:c.809-244A>T		Wing weight;Drumstick weight;Drumstick muscle weight;Body temperature;Pectoralis major weight;Growth (42-56 days);Visceral fat weight;Tibia width;Tibia width;Egg shell percentage;Total white fat weight;Egg weight;Egg weight;Humerus bone mineral content;Albumen weight;Egg weight;Egg weight;Egg weight;Egg weight;Short length of egg;Growth (0-14 days);Breast pH;Abdominal fat percentage;Shank length;…
797672656	chr13	10726350	G	A	33.3333	33.3333	33.3333	71.4286	86.6667	64.7059	0.00324272	0.0550303	CYFIP2	ENSGALG00000003818	ENSGALT00000006053	Transcript	intron_variant	-	-	-	-	-	rs317965159	IMPACT=MODIFIER;STRAND=-1;SYMBOL=CYFIP2;SYMBOL_SOURCE=HGNC;HGNC_ID=HGNC:13760;BIOTYPE=protein_coding;CANONICAL=YES;ENSP=ENSGALP00000006043;TREMBL=F1NE09;UNIPARC=UPI0000E80F1D;INTRON=1/29;HGVSc=ENSGALT00000006053.3:c.117+959C>T		Carcass weight;Breast muscle weight;Carcass weight;Breast muscle weight;Drumstick and thigh weight;Average daily gain;Thigh weight;Heart weight;Drumstick muscle weight;Drumstick weight;Body weight;Body weight (42 days);Tibia length;Body weight (84 days);Growth (21-42 days);Body weight (63 days);Body weight (42 days);Body weight (21 days);Body weight (day of first egg);Age at first egg;Age at firs…
587835863	chr5	43084715	C	T	81.8182	80	80	39.2857	35.2941	44.4444	0.000113157	0.044907	NRDE2	ENSGALG00000010677	ENSGALT00000017369	Transcript	intron_variant	-	-	-	-	-	rs316355142	IMPACT=MODIFIER;STRAND=-1;SYMBOL=NRDE2;SYMBOL_SOURCE=HGNC;HGNC_ID=HGNC:20186;BIOTYPE=protein_coding;CANONICAL=YES;ENSP=ENSGALP00000017349;TREMBL=E1C4F1;UNIPARC=UPI0002C8673B;INTRON=13/14;HGVSc=ENSGALT00000017369.4:c.3315+68G>A		Carcass weight;Body weight (140 days);Non-esterified fatty acid level ;Wing weight;Troponin T concentration;Gizzard weight;Abdominal fat weight;Receiving feather pecking;Body weight;Antibody titer to LTA antigen;Abdominal fat percentage;Egg weight;Breast muscle weight;Egg weight;Shank diameter;Egg number;Head width;Growth (42-63 days);
254482712	chr2	59205962	A	T	70.5882	77.7778	56.25	26.6667	26.6667	28.5714	0.00300506	0.0454649	CDKAL1	ENSGALG00000012677	ENSGALT00000020688	Transcript	intron_variant	-	-	-	-	-	rs431882566	IMPACT=MODIFIER;STRAND=-1;SYMBOL=CDKAL1;SYMBOL_SOURCE=HGNC;HGNC_ID=HGNC:21050;BIOTYPE=protein_coding;CANONICAL=YES;ENSP=ENSGALP00000020659;TREMBL=E1BRH0;UNIPARC=UPI0000447A17;INTRON=12/14;HGVSc=ENSGALT00000020688.4:c.1293+4344T>A		Breast muscle weight;Subcutaneous neck fat weight;Cloacal bacterial burden after challenge with Salmonella E;Factor Fear;Fear-stand latency;Carcass weight;Breast muscle weight;Body weight (42 days);Subcutaneous neck fat weight;Total white fat weight;Visceral fat weight;Age at first egg;Head percentage;Shank weight percentage;Drumstick and thigh percentage;Breast percentage;Body weight (200 days);…
51555756	chr1	51555756	T	A	62.5	66.6667	72.7273	40	25	14.2857	0.00702329	0.0454065	EIF3D	ENSGALG00000012529	ENSGALT00000020466	Transcript	intron_variant	-	-	-	-	-	-	IMPACT=MODIFIER;STRAND=1;SYMBOL=EIF3D;SYMBOL_SOURCE=HGNC;HGNC_ID=HGNC:3278;BIOTYPE=protein_coding;CANONICAL=YES;ENSP=ENSGALP00000020439;TREMBL=F1NCE1;UNIPARC=UPI00022689C8;INTRON=2/14;HGVSc=ENSGALT00000020466.4:c.123+176T>A		Spleen weight;Shank length;Age at first egg;Antibody response to SRBC antigen;Carcass weight;Body weight (140 days);Drumstick and thigh weight;Egg weight;Egg weight;Egg weight;Subcutaneous neck fat weight;Total white fat weight;Visceral fat weight;Shank length;Cingular fat width;Subcutaneous fat thickness;Breast color;Femur bone mineral density;Egg weight;Drumstick weight;Egg number;Haugh units;B…
254502635	chr2	59225885	A	T,G	63.1579	78.5714	50	15.3846	40	14.2857	0.0259229	0.0454649	CDKAL1	ENSGALG00000012677	ENSGALT00000020688	Transcript	intron_variant	-	-	-	-	-	-	IMPACT=MODIFIER;STRAND=-1;SYMBOL=CDKAL1;SYMBOL_SOURCE=HGNC;HGNC_ID=HGNC:21050;BIOTYPE=protein_coding;CANONICAL=YES;ENSP=ENSGALP00000020659;TREMBL=E1BRH0;UNIPARC=UPI0000447A17;INTRON=10/14;HGVSc=ENSGALT00000020688.4:c.1050-4321T>A		Breast muscle weight;Subcutaneous neck fat weight;Cloacal bacterial burden after challenge with Salmonella E;Factor Fear;Fear-stand latency;Carcass weight;Breast muscle weight;Body weight (42 days);Subcutaneous neck fat weight;Total white fat weight;Visceral fat weight;Age at first egg;Head percentage;Shank weight percentage;Drumstick and thigh percentage;Breast percentage;Body weight (200 days);…
254502635	chr2	59225885	A	T,G	63.1579	78.5714	50	15.3846	40	14.2857	0.0259229	0.0454649	CDKAL1	ENSGALG00000012677	ENSGALT00000020688	Transcript	intron_variant	-	-	-	-	-	-	IMPACT=MODIFIER;STRAND=-1;SYMBOL=CDKAL1;SYMBOL_SOURCE=HGNC;HGNC_ID=HGNC:21050;BIOTYPE=protein_coding;CANONICAL=YES;ENSP=ENSGALP00000020659;TREMBL=E1BRH0;UNIPARC=UPI0000447A17;INTRON=10/14;HGVSc=ENSGALT00000020688.4:c.1050-4321T>C		Breast muscle weight;Subcutaneous neck fat weight;Cloacal bacterial burden after challenge with Salmonella E;Factor Fear;Fear-stand latency;Carcass weight;Breast muscle weight;Body weight (42 days);Subcutaneous neck fat weight;Total white fat weight;Visceral fat weight;Age at first egg;Head percentage;Shank weight percentage;Drumstick and thigh percentage;Breast percentage;Body weight (200 days);…
643412672	chr7	4129509	C	A	50	83.3333	75	12.5	44.4444	29.4118	0.0405085	0.0810935	VWC2L	ENSGALG00000003472	ENSGALT00000039946	Transcript	intron_variant	-	-	-	-	-	rs313145568	IMPACT=MODIFIER;STRAND=1;SYMBOL=VWC2L;SYMBOL_SOURCE=HGNC;HGNC_ID=HGNC:37203;BIOTYPE=protein_coding;CANONICAL=YES;ENSP=ENSGALP00000039153;TREMBL=E1BSM6;UNIPARC=UPI00003AE4EB;INTRON=2/2;HGVSc=ENSGALT00000039946.3:c.521-3541C>A		Body weight;Body weight;Body weight;Body weight;Body weight;Breast muscle weight;Drumstick muscle weight;Carcass weight;Drumstick weight;Thigh weight;Thigh muscle weight;Wing weight;Average daily gain;Body weight;Drumstick and thigh muscle weight;Drumstick and thigh muscle weight;Fat distribution;Skin fat weight;Abdominal fat weight;Body weight (200 days);Body weight (112 days);Abdominal fat weig…
365143279	chr3	21056767	A	G	61.1111	61.5385	52.9412	11.1111	26.087	16.6667	0.00144417	0.0559203	RPS6KC1	ENSGALG00000009796	ENSGALT00000031937	Transcript	intron_variant	-	-	-	-	-	rs312391457	IMPACT=MODIFIER;STRAND=-1;SYMBOL=RPS6KC1;SYMBOL_SOURCE=HGNC;HGNC_ID=HGNC:10439;BIOTYPE=protein_coding;CANONICAL=YES;ENSP=ENSGALP00000031301;TREMBL=E1C116;UNIPARC=UPI0002C869BF;INTRON=2/15;HGVSc=ENSGALT00000031937.3:c.142-1226T>C		Body weight;Body weight;Body weight (35 days);Abdominal fat weight;Abdominal fat percentage;Bone mineral density;Antibody response to SRBC antigen;Antibody response to KLH antigen;Breast muscle percentage;Average daily gain;Body weight (42 days);Body weight (504 days);Antibody response to BA (Brucella abortus);Age at sexual maturity;Body weight (336 days);Body weight (84 days);Abdominal fat weigh…
928167610	chrZ	7495766	T	G	18.1818	44.4444	54.5455	88.8889	66.6667	83.3333	0.0332997	0.0447826		ENSGALG00000005812	ENSGALT00000009333	Transcript	intron_variant	-	-	-	-	-	rs314596636	IMPACT=MODIFIER;STRAND=-1;BIOTYPE=protein_coding;CANONICAL=YES;ENSP=ENSGALP00000009319;TREMBL=E1C3D0;UNIPARC=UPI00003AFFE0;INTRON=1/5;HGVSc=ENSGALT00000009333.3:c.55+77A>C
136887792	chr1	136887792	C	G	25	50	50	88.8889	77.7778	80	0.010764	0.0465071	CUL4A	ENSGALG00000016830	ENSGALT00000027171	Transcript	intron_variant	-	-	-	-	-	rs14894438	IMPACT=MODIFIER;STRAND=-1;SYMBOL=CUL4A;SYMBOL_SOURCE=HGNC;HGNC_ID=HGNC:2554;BIOTYPE=protein_coding;CANONICAL=YES;ENSP=ENSGALP00000027120;TREMBL=F1P2U1;UNIPARC=UPI000240B36D;INTRON=2/19;HGVSc=ENSGALT00000027171.4:c.276+52G>C		Abdominal fat weight;Egg shell stiffness;Liver weight;Spleen weight;Breast pH;Age at first egg;Carcass weight;Body weight;Egg weight;Egg weight;Egg weight;Total white fat weight;Visceral fat weight;Breast pH;Growth (42-63 days);Growth (21-42 days);Body weight (63 days);Body weight (42 days);Body weight (21 days);Leg bowing;Shank length;Subcutaneous fat thickness;Body weight (70 days);Body weight …
655762026	chr7	16478863	T	A	78.5714	54.5455	66.6667	46.1538	15.3846	16.6667	0.0294076	0.0688867	OLA1	ENSGALG00000009325	ENSGALT00000015187	Transcript	intron_variant	-	-	-	-	-	-	IMPACT=MODIFIER;STRAND=1;SYMBOL=OLA1;SYMBOL_SOURCE=Uniprot_gn;BIOTYPE=protein_coding;CANONICAL=YES;ENSP=ENSGALP00000015171;SWISSPROT=Q5ZM25;UNIPARC=UPI0000443462;INTRON=4/10;HGVSc=ENSGALT00000015187.4:c.373+9724T>A		Body weight;Body weight;Body weight;Body weight;Body weight;Breast muscle weight;Drumstick muscle weight;Carcass weight;Drumstick weight;Thigh weight;Thigh muscle weight;Wing weight;Average daily gain;Body weight;Body weight;Body weight;Body weight (77 days);Body weight (14 days);Shank length;Bone mineral density;Body weight (35 days);Body weight;Body weight;Intestine length;Drumstick and thigh m…
599391027	chr5	54639879	A	T	20	18.1818	37.5	52.1739	91.6667	53.3333	0.0478476	0.0449064	RTN1	ENSGALG00000012006	ENSGALT00000019593	Transcript	intron_variant	-	-	-	-	-	rs314767906	IMPACT=MODIFIER;STRAND=1;SYMBOL=RTN1;SYMBOL_SOURCE=EntrezGene;BIOTYPE=protein_coding;CANONICAL=YES;ENSP=ENSGALP00000019567;TREMBL=F1NH23;UNIPARC=UPI0000ECBB76;INTRON=1/8;HGVSc=ENSGALT00000019593.4:c.191-6819A>T		Drumstick and thigh percentage;Abdominal fat weight;Egg shell thickness;Abdominal fat weight;Carcass weight;Drumstick and thigh weight;Receiving feather pecking;Abdominal fat weight;Body weight (140 days);Non-esterified fatty acid level ;Wing weight;Troponin T concentration;Gizzard weight;Egg weight;Shank diameter;Growth (42-63 days);Bone mineral density;Marek's disease-related traits;
599391027	chr5	54639879	A	T	20	18.1818	37.5	52.1739	91.6667	53.3333	0.0478476	0.0449064	DAAM1	ENSGALG00000012017	ENSGALT00000019608	Transcript	intron_variant	-	-	-	-	-	rs314767906	IMPACT=MODIFIER;STRAND=-1;SYMBOL=DAAM1;SYMBOL_SOURCE=Uniprot_gn;BIOTYPE=protein_coding;CANONICAL=YES;ENSP=ENSGALP00000019582;TREMBL=F1NH09,Q1G7H3;UNIPARC=UPI0002C867B9;INTRON=24/24;HGVSc=ENSGALT00000019608.4:c.3072-305T>A		Drumstick and thigh percentage;Abdominal fat weight;Egg shell thickness;Abdominal fat weight;Carcass weight;Drumstick and thigh weight;Receiving feather pecking;Abdominal fat weight;Body weight (140 days);Non-esterified fatty acid level ;Wing weight;Troponin T concentration;Gizzard weight;Egg weight;Shank diameter;Growth (42-63 days);Bone mineral density;Marek's disease-related traits;
877759573	chr20	13041935	G	A	77.7778	72.7273	58.8235	7.14286	50	30.7692	0.0411505	0.0514548	TSHZ2	ENSGALG00000007809	ENSGALT00000012669	Transcript	intron_variant	-	-	-	-	-	rs16175547	IMPACT=MODIFIER;STRAND=-1;SYMBOL=TSHZ2;SYMBOL_SOURCE=HGNC;HGNC_ID=HGNC:13010;BIOTYPE=protein_coding;CANONICAL=YES;ENSP=ENSGALP00000012655;TREMBL=F1NNH5;UNIPARC=UPI00003AC32F;INTRON=1/1;HGVSc=ENSGALT00000012669.4:c.40+62979C>T		Body weight (35 days);Body weight (49 days);Breast pH;Age at sexual maturity;Age at sexual maturity;
411905647	chr3	67819135	T	G	56.25	53.8462	35	18.1818	5.55556	0	0.00930759	0.0511783	Blimp-1	ENSGALG00000015388	ENSGALT00000024824	Transcript	intron_variant	-	-	-	-	-	rs314453012	IMPACT=MODIFIER;STRAND=-1;SYMBOL=Blimp-1;SYMBOL_SOURCE=Uniprot_gn;BIOTYPE=protein_coding;CANONICAL=YES;ENSP=ENSGALP00000024778;TREMBL=B2DFX5,F1NKI2,B2DFX6,A4PET4;UNIPARC=UPI0002C87221;INTRON=3/8;HGVSc=ENSGALT00000024824.3:c.225+34779A>C		Body weight;Body weight;Body weight (63 days);Marek's disease-related traits;Body weight;Antibody response to SRBC antigen;Egg weight;Body weight;Antibody response to KLH antigen;Body weight;Body weight;Lung weight;Body weight;Body weight (35 days);Skin fat weight;Body weight (63 days);Body weight (49 days);Leg twisting;Skin fat weight;Growth (1-8 days);Body weight (200 days);Body weight (112 day…
522211575	chr4	67677262	C	G	75	55.5556	60	33.3333	25	11.1111	0.00993859	0.0520509	GRXCR1	ENSGALG00000023032	ENSGALT00000037467	Transcript	intron_variant	-	-	-	-	-	-	IMPACT=MODIFIER;STRAND=-1;SYMBOL=GRXCR1;SYMBOL_SOURCE=HGNC;HGNC_ID=HGNC:31673;BIOTYPE=protein_coding;CANONICAL=YES;ENSP=ENSGALP00000036676;TREMBL=E1C085;UNIPARC=UPI0000ECC632;INTRON=2/4;HGVSc=ENSGALT00000037467.1:c.400-6729G>C		Wing weight;Drumstick weight;Drumstick muscle weight;Body temperature;Pectoralis major weight;Growth (42-56 days);Visceral fat weight;Tibia width;Tibia width;Egg shell percentage;Total white fat weight;Egg weight;Egg weight;Humerus bone mineral content;Albumen weight;Egg weight;Egg weight;Egg weight;Egg weight;Short length of egg;Growth (0-14 days);Breast pH;Abdominal fat percentage;Shank length;…
666100416	chr7	26817253	G	A	61.9048	77.7778	57.1429	10	15.7895	50	0.0444942	0.0544434	MYLK	ENSGALG00000011708	ENSGALT00000037978	Transcript	intron_variant	-	-	-	-	-	rs315234262	IMPACT=MODIFIER;STRAND=-1;SYMBOL=MYLK;SYMBOL_SOURCE=EntrezGene;BIOTYPE=protein_coding;CANONICAL=YES;ENSP=ENSGALP00000037183;TREMBL=E1C906,F1NQ78,Q6LDG3;UNIPARC=UPI0002C87769;INTRON=1/31;HGVSc=ENSGALT00000037978.2:c.164-11921C>T		Body weight;Body weight;Body weight (42 days);Body weight (49 days);Body weight (56 days);Egg shell strength;Abdominal fat weight;Body weight (63 days);Long length of egg;Body weight (70 days);Body weight;Body weight;Body weight;Breast muscle weight;Drumstick muscle weight;Carcass weight;Drumstick weight;Thigh weight;Thigh muscle weight;Wing weight;Carcass weight;Body weight (84 days);Breast musc…
502010686	chr4	47476373	G	A	33.3333	42.1053	33.3333	64.7059	95	70	0.0146334	0.0449232	ADGRL3	ENSGALG00000011319	ENSGALT00000018468	Transcript	intron_variant	-	-	-	-	-	rs316626986	IMPACT=MODIFIER;STRAND=1;SYMBOL=LPHN3;SYMBOL_SOURCE=HGNC;HGNC_ID=HGNC:20974;BIOTYPE=protein_coding;CANONICAL=YES;ENSP=ENSGALP00000018445;TREMBL=F1NWA7;UNIPARC=UPI0002C87ABE;INTRON=2/23;HGVSc=ENSGALT00000018468.4:c.-196-8622G>A		Wing weight;Drumstick weight;Drumstick muscle weight;Visceral fat weight;Tibia width;Egg weight;Egg weight;Egg weight;Average daily gain;Body weight (504 days);Liver weight;Body weight (84 days);Body weight;Average daily gain;Body weight;Average daily gain;Egg number;Body weight (42 days);Carcass weight;Body weight (336 days);Body weight (21 days);Body weight;Body weight (168 days);Egg weight;Egg…
840390447	chr17	7330228	A	C	50	66.6667	62.5	100	100	100	0.00129709	0.0450589	RXRA	ENSGALG00000002626	ENSGALT00000004139	Transcript	intron_variant	-	-	-	-	-	rs314253284	IMPACT=MODIFIER;STRAND=1;SYMBOL=RXRA;SYMBOL_SOURCE=HGNC;HGNC_ID=HGNC:10477;BIOTYPE=protein_coding;CANONICAL=YES;ENSP=ENSGALP00000004130;TREMBL=F1NH64;UNIPARC=UPI0002C882F8;INTRON=2/9;HGVSc=ENSGALT00000004139.4:c.294+49A>C		Troponin T concentration;
883397362	chr21	4377123	A	G	100	68.4211	75	35.2941	41.1765	46.1538	0.0164079	0.0513531	C21H1ORF144	ENSGALG00000003734	ENSGALT00000005925	Transcript	intron_variant	-	-	-	-	-	rs14284741	IMPACT=MODIFIER;STRAND=1;SYMBOL=C21H1ORF144;SYMBOL_SOURCE=EntrezGene;BIOTYPE=protein_coding;CANONICAL=YES;ENSP=ENSGALP00000005915;SWISSPROT=Q5ZK25;UNIPARC=UPI00003AC461;INTRON=1/3;HGVSc=ENSGALT00000005925.3:c.52-3812A>G
818849613	chr14	14143272	A	G	77.7778	70	88.8889	28.5714	44.4444	42.8571	0.00567718	0.0459632		ENSGALG00000009205	ENSGALT00000014988	Transcript	intron_variant	-	-	-	-	-	rs315935906	IMPACT=MODIFIER;STRAND=-1;BIOTYPE=protein_coding;CANONICAL=YES;ENSP=ENSGALP00000014972;TREMBL=F1NEW4;UNIPARC=UPI0002C8767A;INTRON=3/22;HGVSc=ENSGALT00000014988.4:c.109-5249T>C		Intramuscular fat;Drumstick and thigh weight;Antibody titer to LPS antigen;Antibody titer to LTA antigen;Body weight (140 days);Breast muscle weight;Chest width;Antibody titer to LPS antigen;Egg shell stiffness;Antibody response to KLH antigen;Egg shell stiffness;
252222889	chr2	56946139	A	G	80	94.7368	80	23.0769	46.6667	64.2857	0.0356313	0.0449428	ATP9B	ENSGALG00000012656	ENSGALT00000020658	Transcript	intron_variant	-	-	-	-	-	rs315951802	IMPACT=MODIFIER;STRAND=-1;SYMBOL=ATP9B;SYMBOL_SOURCE=HGNC;HGNC_ID=HGNC:13541;BIOTYPE=protein_coding;CANONICAL=YES;ENSP=ENSGALP00000020629;TREMBL=E1BRJ3;UNIPARC=UPI000240B521;INTRON=3/29;HGVSc=ENSGALT00000020658.4:c.420+2065T>C		Breast muscle weight;Subcutaneous neck fat weight;Cloacal bacterial burden after challenge with Salmonella E;Factor Fear;Fear-stand latency;Carcass weight;Breast muscle weight;Body weight (42 days);Subcutaneous neck fat weight;Total white fat weight;Visceral fat weight;Age at first egg;Head percentage;Shank weight percentage;Drumstick and thigh percentage;Breast percentage;Body weight (200 days);…
766159932	chr11	18511716	C	G	35.2941	0	33.3333	77.7778	50	61.5385	0.0453267	0.0456796	WWP2	ENSGALG00000000699	ENSGALT00000000991	Transcript	intron_variant	-	-	-	-	-	rs314796983	IMPACT=MODIFIER;STRAND=1;SYMBOL=WWP2;SYMBOL_SOURCE=EntrezGene;BIOTYPE=protein_coding;CANONICAL=YES;ENSP=ENSGALP00000000989;TREMBL=E1C3L4;UNIPARC=UPI0002C87B90;INTRON=11/23;HGVSc=ENSGALT00000000991.4:c.1393+553C>G		Body temperature;Breast color;Breast color;Spleen weight;Carcass weight;Carcass weight;Body weight (140 days);Body weight (40 days);Thigh meat-to-bone ratio;
352562365	chr3	8475853	C	A	66.6667	70	72.7273	36.3636	12.5	40	0.0102994	0.0453364	FAM179A	ENSGALG00000008998	ENSGALT00000014637	Transcript	intron_variant	-	-	-	-	-	rs13504159	IMPACT=MODIFIER;STRAND=-1;SYMBOL=FAM179A;SYMBOL_SOURCE=EntrezGene;BIOTYPE=protein_coding;CANONICAL=YES;ENSP=ENSGALP00000014621;TREMBL=F1NI58;UNIPARC=UPI0002C87528;INTRON=1/19;HGVSc=ENSGALT00000014637.3:c.-99+4316G>T		Body weight;Body weight;Body weight (35 days);Abdominal fat weight;Abdominal fat percentage;Antibody response to SRBC antigen;Antibody response to KLH antigen;Breast muscle percentage;Dressing percentage;Breast percentage;Body weight;Body weight;Body weight;Body weight (41 days);Average daily gain;Egg weight;Average daily gain;Breast percentage;Antibody response to SRBC antigen;Abdominal fat weig…
928191548	chrZ	7519704	G	A	62.5	66.6667	36.3636	0	25	20	0.0299455	0.0450687		ENSGALG00000005814	ENSGALT00000009335	Transcript	intron_variant	-	-	-	-	-	rs315744397	IMPACT=MODIFIER;STRAND=-1;BIOTYPE=protein_coding;CANONICAL=YES;ENSP=ENSGALP00000009321;TREMBL=F1NB98;UNIPARC=UPI0000ECBF26;INTRON=1/1;HGVSc=ENSGALT00000009335.4:c.-125+2184C>T
905211338	chr26	1069565	G	A	26.3158	33.3333	0	50	75	55	0.0342168	0.0455683	LRIF1	ENSGALG00000000106	ENSGALT00000000145	Transcript	intron_variant	-	-	-	-	-	rs313915828	IMPACT=MODIFIER;STRAND=-1;SYMBOL=LRIF1;SYMBOL_SOURCE=HGNC;HGNC_ID=HGNC:30299;BIOTYPE=protein_coding;CANONICAL=YES;ENSP=ENSGALP00000000144;TREMBL=E1C2I6;UNIPARC=UPI0002C876E4;INTRON=2/4;HGVSc=ENSGALT00000000145.6:c.416+1160C>T		Egg shell color;
786026308	chr12	18977013	C	A	57.1429	53.8462	43.75	94.1176	85.7143	95.2381	0.0013365	0.0535957	GRM7	ENSGALG00000008339	ENSGALT00000013575	Transcript	intron_variant	-	-	-	-	-	rs14049116	IMPACT=MODIFIER;STRAND=1;SYMBOL=GRM7;SYMBOL_SOURCE=HGNC;HGNC_ID=HGNC:4599;BIOTYPE=protein_coding;CANONICAL=YES;ENSP=ENSGALP00000013560;TREMBL=E1BQS9;UNIPARC=UPI0002C87C70;INTRON=4/9;HGVSc=ENSGALT00000013575.4:c.1076-8358C>A
666066231	chr7	26783068	C	T	84.6154	92.3077	80	50	40	46.6667	0.000987173	0.0544434	MYLK	ENSGALG00000011708	ENSGALT00000037978	Transcript	intron_variant	-	-	-	-	-	-	IMPACT=MODIFIER;STRAND=-1;SYMBOL=MYLK;SYMBOL_SOURCE=EntrezGene;BIOTYPE=protein_coding;CANONICAL=YES;ENSP=ENSGALP00000037183;TREMBL=E1C906,F1NQ78,Q6LDG3;UNIPARC=UPI0002C87769;INTRON=3/31;HGVSc=ENSGALT00000037978.2:c.529+1065G>A		Body weight;Body weight;Body weight (42 days);Body weight (49 days);Body weight (56 days);Egg shell strength;Abdominal fat weight;Body weight (63 days);Long length of egg;Body weight (70 days);Body weight;Body weight;Body weight;Breast muscle weight;Drumstick muscle weight;Carcass weight;Drumstick weight;Thigh weight;Thigh muscle weight;Wing weight;Carcass weight;Body weight (84 days);Breast musc…
666066231	chr7	26783068	C	T	84.6154	92.3077	80	50	40	46.6667	0.000987173	0.0544434	MYLK	ENSGALG00000011708	ENSGALT00000019136	Transcript	intron_variant	-	-	-	-	-	-	IMPACT=MODIFIER;STRAND=-1;SYMBOL=MYLK;SYMBOL_SOURCE=EntrezGene;BIOTYPE=protein_coding;ENSP=ENSGALP00000019112;TREMBL=F1NQ78,Q6LDG3;UNIPARC=UPI0000ECB729;INTRON=2/30;HGVSc=ENSGALT00000019136.4:c.358+1065G>A		Body weight;Body weight;Body weight (42 days);Body weight (49 days);Body weight (56 days);Egg shell strength;Abdominal fat weight;Body weight (63 days);Long length of egg;Body weight (70 days);Body weight;Body weight;Body weight;Breast muscle weight;Drumstick muscle weight;Carcass weight;Drumstick weight;Thigh weight;Thigh muscle weight;Wing weight;Carcass weight;Body weight (84 days);Breast musc…
818855084	chr14	14148743	A	C	21.4286	14.2857	30.7692	66.6667	60	60	0.00160053	0.0459632		ENSGALG00000009205	ENSGALT00000014988	Transcript	intron_variant	-	-	-	-	-	-	IMPACT=MODIFIER;STRAND=-1;BIOTYPE=protein_coding;CANONICAL=YES;ENSP=ENSGALP00000014972;TREMBL=F1NEW4;UNIPARC=UPI0002C8767A;INTRON=3/22;HGVSc=ENSGALT00000014988.4:c.109-10720T>G		Intramuscular fat;Drumstick and thigh weight;Antibody titer to LPS antigen;Antibody titer to LTA antigen;Body weight (140 days);Breast muscle weight;Chest width;Antibody titer to LPS antigen;Egg shell stiffness;Antibody response to KLH antigen;Egg shell stiffness;
928192345	chrZ	7520501	C	T	20	14.2857	33.3333	55.5556	57.1429	75	0.00890446	0.0450687		ENSGALG00000005814	ENSGALT00000009335	Transcript	intron_variant	-	-	-	-	-	rs316205851	IMPACT=MODIFIER;STRAND=-1;BIOTYPE=protein_coding;CANONICAL=YES;ENSP=ENSGALP00000009321;TREMBL=F1NB98;UNIPARC=UPI0000ECBF26;INTRON=1/1;HGVSc=ENSGALT00000009335.4:c.-125+1387G>A
827366349	chr15	7498203	A	G	100	100	100	61.1111	69.2308	50	0.00201812	0.0544056	MN1	ENSGALG00000026119	ENSGALT00000043791	Transcript	intron_variant	-	-	-	-	-	rs318205124	IMPACT=MODIFIER;STRAND=-1;SYMBOL=MN1;SYMBOL_SOURCE=HGNC;HGNC_ID=HGNC:7180;BIOTYPE=protein_coding;CANONICAL=YES;ENSP=ENSGALP00000040989;TREMBL=R4GG28;UNIPARC=UPI0002C87AAE;INTRON=2/2;HGVSc=ENSGALT00000043791.1:c.668-8119T>C		Abdominal fat weight;Abdominal fat percentage;Liver weight;Tibia breaking force;Humerus bone mineral density;Antibody response to SRBC antigen;Tibia bone mineral density;Humerus bone mineral content;Marek's disease-related traits;Body weight (336 days);Breast muscle weight;Leg twisting;Age at first egg;Fat distribution;Abdominal fat weight;Growth (8-46 days);Body weight (46 days);Marek's disease-…
242707216	chr2	47430466	C	G	7.14286	29.4118	30.7692	64.7059	66.6667	55.5556	0.00895769	0.0473195	EEPD1	ENSGALG00000012116	ENSGALT00000019789	Transcript	intron_variant	-	-	-	-	-	-	IMPACT=MODIFIER;STRAND=-1;SYMBOL=EEPD1;SYMBOL_SOURCE=HGNC;HGNC_ID=HGNC:22223;BIOTYPE=protein_coding;CANONICAL=YES;ENSP=ENSGALP00000019762;TREMBL=F1NF75;UNIPARC=UPI0000E7FDC9;INTRON=1/6;HGVSc=ENSGALT00000019789.4:c.854+8625G>C		Breast muscle weight;Subcutaneous neck fat weight;Cloacal bacterial burden after challenge with Salmonella E;Carcass weight;Breast muscle weight;Body weight (42 days);Subcutaneous neck fat weight;Total white fat weight;Visceral fat weight;Body weight (200 days);Body weight (46 days);Body weight (140 days);Feather pecking;Egg shell strength;
695879474	chr8	20351271	T	C	46.6667	38.8889	45.8333	83.3333	72.7273	94.7368	0.00428802	0.0453328		ENSGALG00000010335	ENSGALT00000023866	Transcript	intron_variant	-	-	-	-	-	rs312912263	IMPACT=MODIFIER;STRAND=-1;BIOTYPE=protein_coding;CANONICAL=YES;ENSP=ENSGALP00000023820;TREMBL=E1C8M6;UNIPARC=UPI000240C07E;INTRON=6/14;HGVSc=ENSGALT00000023866.3:c.917-7625A>G		Body weight;Body weight;Egg aftertaste;Wing weight;Body weight;Marek's disease-related traits;Egg shell shape;Drumstick and thigh weight;Breast muscle weight;Body weight (504 days);Body weight (168 days);Body weight (84 days);Body weight (42 days);Body weight (21 days);Tibia bone mineral density;Body weight (day of first egg);Body weight (day of first egg);Drumstick muscle weight;Breast muscle we…
796381589	chr13	9435283	C	A	38.8889	46.1538	31.5789	76.4706	92.8571	66.6667	0.0103207	0.050925	LMAN2	ENSGALG00000028356	ENSGALT00000043519	Transcript	intron_variant	-	-	-	-	-	rs80703167	IMPACT=MODIFIER;STRAND=-1;SYMBOL=LMAN2;SYMBOL_SOURCE=HGNC;HGNC_ID=HGNC:16986;BIOTYPE=protein_coding;CANONICAL=YES;ENSP=ENSGALP00000041057;TREMBL=R4GG92;UNIPARC=UPI0002C86923;INTRON=4/7;HGVSc=ENSGALT00000043519.1:c.477+54G>T		Carcass weight;Breast muscle weight;Carcass weight;Breast muscle weight;Drumstick and thigh weight;Average daily gain;Thigh weight;Heart weight;Drumstick muscle weight;Drumstick weight;Body weight;Body weight (42 days);Tibia length;Body weight (84 days);Growth (21-42 days);Body weight (63 days);Body weight (42 days);Body weight (21 days);Body weight (day of first egg);Age at first egg;Age at firs…
911176152	chr27	1704394	T	C	66.6667	85.7143	70	38.4615	31.25	33.3333	0.00312756	0.0460903	PSMC5	ENSGALG00000000349	ENSGALT00000000469	Transcript	intron_variant	-	-	-	-	-	rs312867456	IMPACT=MODIFIER;STRAND=1;SYMBOL=PSMC5;SYMBOL_SOURCE=HGNC;HGNC_ID=HGNC:9552;BIOTYPE=protein_coding;CANONICAL=YES;ENSP=ENSGALP00000000468;TREMBL=F1NU79;UNIPARC=UPI0000610311;INTRON=10/11;HGVSc=ENSGALT00000000469.4:c.1099-20T>C		Antibody response to SRBC antigen;Carcass weight;Body weight;Wing weight;Carcass ash content, dry matter basis;Carcass fat content;Carcass fat content, dry matter basis;Carcass protein content, dry matter basis;Abdominal fat percentage;Antibody response to KLH antigen;Body weight (35 days);Body weight;Humerus area;Humerus length;Body weight;Body weight (41 days);Antibody response to SRBC antigen;…
503541415	chr4	49007102	G	A	62.5	60	42.8571	14.2857	11.7647	20	0.00390072	0.04755		ENSGALG00000019003	ENSGALT00000029980	Transcript	intron_variant	-	-	-	-	-	rs314013706	IMPACT=MODIFIER;STRAND=1;BIOTYPE=protein_coding;CANONICAL=YES;ENSP=ENSGALP00000029342;TREMBL=E1C4C8;UNIPARC=UPI0002C88141;INTRON=1/5;HGVSc=ENSGALT00000029980.3:c.58-6352G>A		Wing weight;Drumstick weight;Drumstick muscle weight;Visceral fat weight;Tibia width;Total white fat weight;Egg weight;Egg weight;Egg weight;Growth (0-14 days);Growth (28-42 days);Average daily gain;Body weight (504 days);Liver weight;Body weight (84 days);Body weight;Average daily gain;Body weight;Average daily gain;Egg number;Body weight (42 days);Carcass weight;Body weight (336 days);Body weig…
50928196	chr1	50928196	G	A	85.7143	87.5	80	37.5	25	71.4286	0.0473793	0.047602	C22orf23	ENSGALG00000012293	ENSGALT00000020086	Transcript	intron_variant	-	-	-	-	-	rs15264962	IMPACT=MODIFIER;STRAND=1;SYMBOL=C22orf23;SYMBOL_SOURCE=HGNC;HGNC_ID=HGNC:18589;BIOTYPE=protein_coding;CANONICAL=YES;ENSP=ENSGALP00000020059;TREMBL=E1C5L4;UNIPARC=UPI00004472AC;INTRON=2/5;HGVSc=ENSGALT00000020086.3:c.142+173G>A		Spleen weight;Shank length;Age at first egg;Antibody response to SRBC antigen;Carcass weight;Body weight (140 days);Drumstick and thigh weight;Egg weight;Egg weight;Egg weight;Subcutaneous neck fat weight;Total white fat weight;Visceral fat weight;Shank length;Cingular fat width;Subcutaneous fat thickness;Breast color;Egg weight;Drumstick weight;Egg number;Haugh units;Body weight;Body weight;Shan…
905215683	chr26	1073910	C	T	22.7273	14.2857	10	56.25	50	60	0.00110832	0.0455683		ENSGALG00000000104	ENSGALT00000000143	Transcript	intron_variant	-	-	-	-	-	rs313152538	IMPACT=MODIFIER;STRAND=-1;BIOTYPE=protein_coding;CANONICAL=YES;ENSP=ENSGALP00000000142;TREMBL=Q7T3R1,Q2TV23;UNIPARC=UPI000067972C;INTRON=7/9;HGVSc=ENSGALT00000000143.3:c.1284-225G>A		Egg shell color;
235265389	chr2	39988639	G	A	78.9474	85.7143	44.4444	33.3333	29.4118	27.2727	0.0370458	0.044581	RBMS3	ENSGALG00000011439	ENSGALT00000037692	Transcript	intron_variant	-	-	-	-	-	rs15086966	IMPACT=MODIFIER;STRAND=1;SYMBOL=RBMS3;SYMBOL_SOURCE=HGNC;HGNC_ID=HGNC:13427;BIOTYPE=protein_coding;CANONICAL=YES;ENSP=ENSGALP00000036897;TREMBL=E1C5D8;UNIPARC=UPI0000ECCC8E;INTRON=4/15;HGVSc=ENSGALT00000037692.2:c.10-50603G>A		Subcutaneous neck fat weight;Cloacal bacterial burden after challenge with Salmonella E;Carcass weight;Breast muscle weight;Body weight (42 days);Subcutaneous neck fat weight;Total white fat weight;Visceral fat weight;Body weight (200 days);Body weight (46 days);Antibody response to KLH antigen;Egg number;Tibia bone mineral content;Antibody response to KLH antigen;Skin fat weight;Breast pH;Blood …
218747158	chr2	23470408	G	A	23.8095	18.1818	20	83.3333	55.5556	42.1053	0.03174	0.0455844	GNG11	ENSGALG00000009517	ENSGALT00000015498	Transcript	intron_variant	-	-	-	-	-	rs315791208	IMPACT=MODIFIER;STRAND=1;SYMBOL=GNG11;SYMBOL_SOURCE=EntrezGene;BIOTYPE=protein_coding;CANONICAL=YES;ENSP=ENSGALP00000015482;TREMBL=F1P5B6;UNIPARC=UPI0002C878CC;INTRON=4/10;HGVSc=ENSGALT00000015498.4:c.386-15657G>A		Subcutaneous neck fat weight;Subcutaneous neck fat weight;Total white fat weight;Antibody response to KLH antigen;Body weight;Body weight;Haugh units;Haugh units;Marek's disease-related traits;Body weight (42 days);Antibody response to KLH antigen;Insulin-like growth factor level;Insulin level;Body weight;Body weight;Drumstick and thigh muscle weight;
137651330	chr1	137651330	T	C	0	23.0769	37.5	62.5	70	47.0588	0.0366198	0.0677392	MYO16	ENSGALG00000016837	ENSGALT00000027192	Transcript	intron_variant	-	-	-	-	-	-	IMPACT=MODIFIER;STRAND=1;SYMBOL=MYO16;SYMBOL_SOURCE=HGNC;HGNC_ID=HGNC:29822;BIOTYPE=protein_coding;CANONICAL=YES;ENSP=ENSGALP00000027141;TREMBL=F1P2R5;UNIPARC=UPI000240B370;INTRON=25/34;HGVSc=ENSGALT00000027192.4:c.3048+2480T>C		Abdominal fat weight;Egg shell stiffness;Liver weight;Spleen weight;Breast pH;Age at first egg;Carcass weight;Body weight;Egg weight;Egg weight;Egg weight;Total white fat weight;Visceral fat weight;Breast pH;Growth (42-63 days);Growth (21-42 days);Body weight (63 days);Body weight (42 days);Body weight (21 days);Leg bowing;Shank length;Subcutaneous fat thickness;Body weight (70 days);Body weight …
904679409	chr26	537636	C	T	37.5	57.1429	22.2222	83.3333	66.6667	85.7143	0.0279992	0.0491168	KDM5B	ENSGALG00000000427	ENSGALT00000000582	Transcript	intron_variant	-	-	-	-	-	rs15467570	IMPACT=MODIFIER;STRAND=1;SYMBOL=KDM5B;SYMBOL_SOURCE=EntrezGene;BIOTYPE=protein_coding;CANONICAL=YES;ENSP=ENSGALP00000000581;TREMBL=F1NRC4;UNIPARC=UPI0002C8793D;INTRON=3/28;HGVSc=ENSGALT00000000582.4:c.178-1164C>T
807651071	chr14	2944730	G	A,T	48	80	52.6316	22.2222	16.6667	23.0769	0.0177849	0.045408	MAD1L1	ENSGALG00000004224	ENSGALT00000006722	Transcript	intron_variant	-	-	-	-	-	-	IMPACT=MODIFIER;STRAND=-1;SYMBOL=MAD1L1;SYMBOL_SOURCE=HGNC;HGNC_ID=HGNC:6762;BIOTYPE=protein_coding;CANONICAL=YES;ENSP=ENSGALP00000006711;TREMBL=E1BRU0;UNIPARC=UPI0002C87097;INTRON=10/16;HGVSc=ENSGALT00000006722.4:c.*235-619C>T		Intramuscular fat;Drumstick and thigh weight;Antibody titer to LPS antigen;Antibody titer to LTA antigen;Body weight (140 days);Drip loss;Breast muscle weight;Antibody response to KLH antigen;Antibody response to KLH antigen;Antibody response to MB antigen;Antibody response to KLH antigen;Antibody titer to LPS antigen;Intestine length;Body weight (1 day);
807651071	chr14	2944730	G	A,T	48	80	52.6316	22.2222	16.6667	23.0769	0.0177849	0.045408	MAD1L1	ENSGALG00000004224	ENSGALT00000006722	Transcript	intron_variant	-	-	-	-	-	-	IMPACT=MODIFIER;STRAND=-1;SYMBOL=MAD1L1;SYMBOL_SOURCE=HGNC;HGNC_ID=HGNC:6762;BIOTYPE=protein_coding;CANONICAL=YES;ENSP=ENSGALP00000006711;TREMBL=E1BRU0;UNIPARC=UPI0002C87097;INTRON=10/16;HGVSc=ENSGALT00000006722.4:c.*235-619C>A		Intramuscular fat;Drumstick and thigh weight;Antibody titer to LPS antigen;Antibody titer to LTA antigen;Body weight (140 days);Drip loss;Breast muscle weight;Antibody response to KLH antigen;Antibody response to KLH antigen;Antibody response to MB antigen;Antibody response to KLH antigen;Antibody titer to LPS antigen;Intestine length;Body weight (1 day);
587454361	chr5	42703213	A	G	40	42.8571	66.6667	91.6667	76.4706	100	0.022239	0.0543998	FOXN3	ENSGALG00000010665	ENSGALT00000017352	Transcript	intron_variant	-	-	-	-	-	-	IMPACT=MODIFIER;STRAND=-1;SYMBOL=FOXN3;SYMBOL_SOURCE=HGNC;HGNC_ID=HGNC:1928;BIOTYPE=protein_coding;CANONICAL=YES;ENSP=ENSGALP00000017332;TREMBL=E1C4G1;UNIPARC=UPI0002C86D5B;INTRON=4/7;HGVSc=ENSGALT00000017352.4:c.1052-15103T>C		Carcass weight;Body weight (140 days);Non-esterified fatty acid level ;Wing weight;Troponin T concentration;Gizzard weight;Abdominal fat weight;Receiving feather pecking;Body weight;Antibody titer to LTA antigen;Abdominal fat percentage;Glucose level;Egg weight;Breast muscle weight;Egg weight;Shank diameter;Shank length;Egg number;Head width;Growth (42-63 days);
627263142	chr6	22931633	C	T	75	83.3333	50	12.5	31.25	46.1538	0.047526	0.0451713	AS3MT	ENSGALG00000008133	ENSGALT00000013199	Transcript	intron_variant	-	-	-	-	-	-	IMPACT=MODIFIER;STRAND=1;SYMBOL=AS3MT;SYMBOL_SOURCE=HGNC;HGNC_ID=HGNC:17452;BIOTYPE=protein_coding;CANONICAL=YES;ENSP=ENSGALP00000013184;TREMBL=F1NCJ8;UNIPARC=UPI000240BC9C;INTRON=1/10;HGVSc=ENSGALT00000013199.4:c.1+74C>T		Body weight;Body weight;Body weight;Drumstick muscle weight;Humerus bone mineral density;Subcutaneous neck fat weight;Hematocrit value;Shank diameter;Plasma coloration;Visceral fat weight;Humerus bone mineral content;Antibody response to SRBC antigen;Antibody response to SRBC antigen;Antibody response to BA (Brucella abortus);Total white fat weight;Body temperature;Glucose level;Egg shell yellown…
774210082	chr12	7160787	A	C	33.3333	35.7143	20	55.5556	61.9048	90	0.0276402	0.0516364	CACNA1D	ENSGALG00000005332	ENSGALT00000036264	Transcript	intron_variant	-	-	-	-	-	rs313495664	IMPACT=MODIFIER;STRAND=1;SYMBOL=CACNA1D;SYMBOL_SOURCE=HGNC;HGNC_ID=HGNC:1391;BIOTYPE=protein_coding;CANONICAL=YES;ENSP=ENSGALP00000035486;TREMBL=F1N8C9;UNIPARC=UPI0002C87500;INTRON=28/46;HGVSc=ENSGALT00000036264.2:c.3660+36A>C		Feather pecking;Body weight;Body weight;Tibia modulus of elasticity;Tibia strain;Tibia stress;Tibia area;Tibia bone mineral content;Egg shell weight;Breast pH;Abdominal fat percentage;Egg shell strength;Back percentage;Breast percentage;Back percentage;Body depth;Abdominal fat percentage;
459681220	chr4	5146907	T	C	84.2105	91.6667	72.2222	40	50	40	0.00390592	0.0608894	SYTL4	ENSGALG00000006786	ENSGALT00000010976	Transcript	intron_variant	-	-	-	-	-	rs15481743	IMPACT=MODIFIER;STRAND=1;SYMBOL=SYTL4;SYMBOL_SOURCE=HGNC;HGNC_ID=HGNC:15588;BIOTYPE=protein_coding;CANONICAL=YES;ENSP=ENSGALP00000010962;TREMBL=E1C883;UNIPARC=UPI0002C87494;INTRON=12/17;HGVSc=ENSGALT00000010976.4:c.1288-71T>C		Visceral fat weight;Body weight;Body weight;Body weight;Average daily gain;Body weight (84 days);Body weight (42 days);Age at first egg;Breast muscle percentage;Pectoralis major weight;Shank growth;
305564190	chr2	110287440	G	T	88.8889	86.6667	71.4286	40	44.4444	44.4444	0.00228136	0.068063		ENSGALG00000026109	ENSGALT00000044567	Transcript	intron_variant	-	-	-	-	-	rs316817332	IMPACT=MODIFIER;STRAND=1;BIOTYPE=protein_coding;CANONICAL=YES;ENSP=ENSGALP00000042539;TREMBL=R4GK51;UNIPARC=UPI0002C87E8E;INTRON=2/52;HGVSc=ENSGALT00000044567.1:c.218-4862G>T		Breast muscle weight;Body weight (63 days);Shank diameter;Shank length;Cloacal bacterial burden after challenge with Salmonella E;Total white fat weight;Liver weight;Meat color;Feet weight;Body weight;Egg shell strength;Egg shell stiffness;Total ventricular weight as percentage of body weight;Egg shell stiffness;Egg shell stiffness;Egg shell strength;Average daily gain;Body weight (336 days);Body…
601547294	chr5	56796146	G	C	50	70	62.5	20	23.0769	21.4286	0.00263202	0.0460623	MDGA2	ENSGALG00000012228	ENSGALT00000019970	Transcript	intron_variant	-	-	-	-	-	rs313519033	IMPACT=MODIFIER;STRAND=-1;SYMBOL=MDGA2;SYMBOL_SOURCE=HGNC;HGNC_ID=HGNC:19835;BIOTYPE=protein_coding;CANONICAL=YES;ENSP=ENSGALP00000019943;TREMBL=F1NIA0;UNIPARC=UPI000240BC5A;INTRON=6/15;HGVSc=ENSGALT00000019970.4:c.1450+6505C>G		Drumstick and thigh percentage;Abdominal fat weight;Egg shell thickness;Abdominal fat weight;Carcass weight;Drumstick and thigh weight;Receiving feather pecking;Abdominal fat weight;Body weight (140 days);Non-esterified fatty acid level ;Wing weight;Troponin T concentration;Gizzard weight;Egg weight;Growth (42-63 days);Bone mineral density;Abdominal fat weight;
929715701	chrZ	9043857	C	T	20	16.6667	18.1818	44.4444	61.5385	66.6667	0.00443369	0.0465523	TLN1	ENSGALG00000002548	ENSGALT00000004022	Transcript	intron_variant	-	-	-	-	-	-	IMPACT=MODIFIER;STRAND=1;SYMBOL=TLN1;SYMBOL_SOURCE=EntrezGene;BIOTYPE=protein_coding;CANONICAL=YES;ENSP=ENSGALP00000004013;TREMBL=E1C2S1;UNIPARC=UPI0002C879E5;INTRON=17/56;HGVSc=ENSGALT00000004022.4:c.1995+435C>T
840812019	chr17	7751800	C	A	57.1429	53.3333	41.6667	93.75	92.8571	83.3333	0.0023674	0.0617754	EGFL7	ENSGALG00000002420	ENSGALT00000003809	Transcript	intron_variant	-	-	-	-	-	rs316631861	IMPACT=MODIFIER;STRAND=-1;SYMBOL=EGFL7;SYMBOL_SOURCE=HGNC;HGNC_ID=HGNC:20594;BIOTYPE=protein_coding;CANONICAL=YES;ENSP=ENSGALP00000003801;TREMBL=E1C7R1;UNIPARC=UPI000240C14D;INTRON=2/8;HGVSc=ENSGALT00000003809.4:c.81-638G>T		Troponin T concentration;
486610800	chr4	32076487	G	A	35	70.5882	63.6364	95.2381	100	91.6667	0.0245263	0.0447963		ENSGALG00000028333	ENSGALT00000045570	Transcript	intron_variant	-	-	-	-	-	rs314529890	IMPACT=MODIFIER;STRAND=-1;BIOTYPE=protein_coding;CANONICAL=YES;ENSP=ENSGALP00000042391;TREMBL=R4GJR9;UNIPARC=UPI0002C87843;INTRON=9/10;HGVSc=ENSGALT00000045570.1:c.1123+1725C>T		Visceral fat weight;Tibia width;Average daily gain;Body weight (504 days);Body weight (84 days);Average daily gain;Average daily gain;Egg number;Body weight (42 days);Body weight (336 days);Body weight (21 days);Body weight (168 days);Egg weight;Egg weight;Average daily gain;Body weight (day of first egg);Body weight (day of first egg);Body weight (day of first egg);Age at first egg;Egg weight;Ma…
522336362	chr4	67802049	T	C	42.8571	44.4444	28.5714	70	85.7143	77.7778	0.00445797	0.0523629	ATP8A1	ENSGALG00000014236	ENSGALT00000023022	Transcript	intron_variant	-	-	-	-	-	rs314471899	IMPACT=MODIFIER;STRAND=1;SYMBOL=ATP8A1;SYMBOL_SOURCE=HGNC;HGNC_ID=HGNC:13531;BIOTYPE=protein_coding;CANONICAL=YES;ENSP=ENSGALP00000022980;TREMBL=F1NX55;UNIPARC=UPI00003AD992;INTRON=19/36;HGVSc=ENSGALT00000023022.4:c.1653-1444T>C		Wing weight;Drumstick weight;Drumstick muscle weight;Body temperature;Pectoralis major weight;Growth (42-56 days);Visceral fat weight;Tibia width;Tibia width;Egg shell percentage;Total white fat weight;Egg weight;Egg weight;Humerus bone mineral content;Albumen weight;Egg weight;Egg weight;Egg weight;Egg weight;Short length of egg;Growth (0-14 days);Breast pH;Abdominal fat percentage;Shank length;…
764854512	chr11	17206296	C	T	56.25	63.6364	50	87.5	100	100	0.00239584	0.0630129	GSE1	ENSGALG00000014284	ENSGALT00000023100	Transcript	intron_variant	-	-	-	-	-	rs315047020	IMPACT=MODIFIER;STRAND=-1;SYMBOL=GSE1;SYMBOL_SOURCE=HGNC;HGNC_ID=HGNC:28979;BIOTYPE=protein_coding;CANONICAL=YES;ENSP=ENSGALP00000023057;TREMBL=F1NIQ5;UNIPARC=UPI0002C868AC;INTRON=1/18;HGVSc=ENSGALT00000023100.4:c.-1833-13957G>A		Body temperature;Breast color;Breast color;Spleen weight;Carcass weight;Carcass weight;Feather pecking;Intestine length;Body weight (140 days);Troponin T concentration;Breast color;Breast color;Breast color;Femur bending strength;Thigh muscle weight;Feed conversion ratio;Growth (8-46 days);Body weight (112 days);Body weight (46 days);Tibia width;
742286406	chr10	14549279	C	A	38.0952	70.8333	56.25	12.5	23.5294	11.7647	0.0185526	0.0503781	MCTP2	ENSGALG00000006981	ENSGALT00000011310	Transcript	intron_variant	-	-	-	-	-	rs80678038	IMPACT=MODIFIER;STRAND=1;SYMBOL=MCTP2;SYMBOL_SOURCE=HGNC;HGNC_ID=HGNC:25636;BIOTYPE=protein_coding;CANONICAL=YES;ENSP=ENSGALP00000011296;TREMBL=F1NH90;UNIPARC=UPI000240BFF7;INTRON=18/23;HGVSc=ENSGALT00000011310.4:c.2137-1796C>A		Egg shell stiffness;Transport loss;Antibody response to SRBC antigen;Egg shell strength;Carcass weight;Total mortality;
486922459	chr4	32388146	T	C	57.1429	50	37.5	100	80	81.8182	0.0104255	0.0497537	LRBA	ENSGALG00000010061	ENSGALT00000016356	Transcript	intron_variant	-	-	-	-	-	rs14448102	IMPACT=MODIFIER;STRAND=-1;SYMBOL=LRBA;SYMBOL_SOURCE=HGNC;HGNC_ID=HGNC:1742;BIOTYPE=protein_coding;CANONICAL=YES;ENSP=ENSGALP00000016337;TREMBL=E1C6E6;UNIPARC=UPI0002C86FE2;INTRON=45/55;HGVSc=ENSGALT00000016356.4:c.7006-3866A>G		Visceral fat weight;Tibia width;Average daily gain;Body weight (504 days);Body weight (84 days);Average daily gain;Average daily gain;Egg number;Body weight (42 days);Body weight (336 days);Body weight (21 days);Body weight (168 days);Egg weight;Egg weight;Average daily gain;Body weight (day of first egg);Body weight (day of first egg);Body weight (day of first egg);Age at first egg;Egg weight;Ma…
468436	chr1	468436	T	C	36.3636	50	37.5	75	90.9091	75	0.00474622	0.0478112	PPP6R2	ENSGALG00000013499	ENSGALT00000021988	Transcript	intron_variant	-	-	-	-	-	rs14080181	IMPACT=MODIFIER;STRAND=1;SYMBOL=PPP6R2;SYMBOL_SOURCE=HGNC;HGNC_ID=HGNC:19253;BIOTYPE=protein_coding;CANONICAL=YES;ENSP=ENSGALP00000021949;TREMBL=E1BQH6;UNIPARC=UPI0002C87E63;INTRON=1/22;HGVSc=ENSGALT00000021988.4:c.78+7932T>C
62450920	chr1	62450920	G	A	23.5294	25	23.5294	46.1538	86.6667	56.25	0.0328738	0.0450854	CALD1	ENSGALG00000013071	ENSGALT00000021345	Transcript	intron_variant	-	-	-	-	-	-	IMPACT=MODIFIER;STRAND=1;SYMBOL=CALD1;SYMBOL_SOURCE=EntrezGene;BIOTYPE=protein_coding;CANONICAL=YES;ENSP=ENSGALP00000021314;TREMBL=F1NT51;UNIPARC=UPI0002C87B83;INTRON=1/15;HGVSc=ENSGALT00000021345.3:c.-186-19042G>A		Spleen weight;Shank length;Age at first egg;Insulin-like growth factor level;Antibody response to SRBC antigen;Cloacal bacterial burden after challenge with Salmonella T;Carcass weight;Body weight (140 days);Drumstick and thigh weight;Body weight;Egg weight;Egg weight;Egg weight;Subcutaneous neck fat weight;Total white fat weight;Visceral fat weight;Shank length;Age at first egg;Age at first egg;…
185918162	chr1	185918162	A	G	66.6667	44.4444	50	100	100	77.7778	0.0175474	0.0478029	FAT3	ENSGALG00000017229	ENSGALT00000027850	Transcript	intron_variant	-	-	-	-	-	-	IMPACT=MODIFIER;STRAND=-1;SYMBOL=FAT3;SYMBOL_SOURCE=EntrezGene;BIOTYPE=protein_coding;CANONICAL=YES;ENSP=ENSGALP00000027797;TREMBL=F1NXZ3;UNIPARC=UPI0002C87DB9;INTRON=2/27;HGVSc=ENSGALT00000027850.4:c.3295+14170T>C		Age at first egg;Body weight;Drip loss;Carcass ash content, dry matter basis;Carcass fat content, dry matter basis;Carcass protein content, dry matter basis;Shank weight percentage;Carcass fat content, dry matter basis;Body weight;Insulin-like growth factor level;Carcass fat content;Body weight;Abdominal fat weight;Growth (112-200 days);Growth (46-112 days);Growth (8-46 days);Growth (1-8 days);Bo…
185918162	chr1	185918162	A	G	66.6667	44.4444	50	100	100	77.7778	0.0175474	0.0478029	FAT3	ENSGALG00000017229	ENSGALT00000027846	Transcript	intron_variant	-	-	-	-	-	-	IMPACT=MODIFIER;STRAND=-1;SYMBOL=FAT3;SYMBOL_SOURCE=EntrezGene;BIOTYPE=protein_coding;ENSP=ENSGALP00000027793;TREMBL=F1NXZ5;UNIPARC=UPI0000E8256A;INTRON=2/25;HGVSc=ENSGALT00000027846.3:c.3295+14170T>C		Age at first egg;Body weight;Drip loss;Carcass ash content, dry matter basis;Carcass fat content, dry matter basis;Carcass protein content, dry matter basis;Shank weight percentage;Carcass fat content, dry matter basis;Body weight;Insulin-like growth factor level;Carcass fat content;Body weight;Abdominal fat weight;Growth (112-200 days);Growth (46-112 days);Growth (8-46 days);Growth (1-8 days);Bo…
922402352	chrZ	1730508	C	T	59.0909	53.3333	38.8889	28.5714	0	6.25	0.0211941	0.0882438	SKOR2	ENSGALG00000001867	ENSGALT00000039642	Transcript	intron_variant	-	-	-	-	-	-	IMPACT=MODIFIER;STRAND=1;SYMBOL=SKOR2;SYMBOL_SOURCE=HGNC;HGNC_ID=HGNC:32695;BIOTYPE=protein_coding;CANONICAL=YES;ENSP=ENSGALP00000038852;TREMBL=F1NFG3;UNIPARC=UPI0000ECC022;INTRON=3/8;HGVSc=ENSGALT00000039642.1:c.2089-13C>T
849867091	chr18	6352722	A	G	50	57.1429	53.8462	16.6667	9.09091	18.75	0.000413655	0.0569276	RAB11FIP4	ENSGALG00000003227	ENSGALT00000005109	Transcript	intron_variant	-	-	-	-	-	rs313682641	IMPACT=MODIFIER;STRAND=1;SYMBOL=RAB11FIP4;SYMBOL_SOURCE=HGNC;HGNC_ID=HGNC:30267;BIOTYPE=protein_coding;CANONICAL=YES;ENSP=ENSGALP00000005100;TREMBL=F1NLI9;UNIPARC=UPI000240C325;INTRON=3/14;HGVSc=ENSGALT00000005109.4:c.313-5250A>G		Humerus width;Corticosterone response;Antibody response to MB antigen;Breast muscle weight;Body slope length;Growth (21-42 days);Body weight (42 days);Chest width;
946088088	chrZ	25416244	C	T	58.8235	88.2353	92.3077	33.3333	35.7143	53.8462	0.0349671	0.0496895	PGM5	ENSGALG00000014995	ENSGALT00000024183	Transcript	intron_variant	-	-	-	-	-	rs312324119	IMPACT=MODIFIER;STRAND=-1;SYMBOL=PGM5;SYMBOL_SOURCE=HGNC;HGNC_ID=HGNC:8908;BIOTYPE=protein_coding;CANONICAL=YES;ENSP=ENSGALP00000024137;TREMBL=F1NM36;UNIPARC=UPI000240C817;INTRON=6/10;HGVSc=ENSGALT00000024183.4:c.1043+12335G>A		Marek's disease-related traits;Blood and meat spots;Antibody titer to LPS antigen;Egg shell thickness;Antibody titer to LPS antigen;Liver weight;Body weight;Body weight;Body weight;Antibody titer to LTA antigen;Haugh units;Corticosterone response;Age at first egg;Body weight (day of first egg);Body weight (day of first egg);Femur bone mineral density;Femur bone mineral density;Femur bone mineral …
455547805	chr4	1013492	G	A	57.1429	75	91.6667	25	46.1538	36.3636	0.0295108	0.0493729	EFNB1	ENSGALG00000004537	ENSGALT00000040688	Transcript	intron_variant	-	-	-	-	-	rs14418415	IMPACT=MODIFIER;STRAND=-1;SYMBOL=EFNB1;SYMBOL_SOURCE=EntrezGene;BIOTYPE=protein_coding;CANONICAL=YES;ENSP=ENSGALP00000039891;TREMBL=F1P5W3;UNIPARC=UPI0002C87F0D;INTRON=1/4;HGVSc=ENSGALT00000040688.2:c.280+5929C>T
876290819	chr20	11573181	A	T	100	100	100	66.6667	60	57.1429	0.000163213	0.0487338	RAB22A	ENSGALG00000007554	ENSGALT00000012215	Transcript	intron_variant	-	-	-	-	-	rs13634829	IMPACT=MODIFIER;STRAND=-1;SYMBOL=RAB22A;SYMBOL_SOURCE=Uniprot_gn;BIOTYPE=protein_coding;CANONICAL=YES;ENSP=ENSGALP00000012201;TREMBL=Q5ZLB8;UNIPARC=UPI00003AC30C;INTRON=2/6;HGVSc=ENSGALT00000012215.3:c.116+473T>A		Body weight (35 days);Body weight (49 days);Femur torsional strength;Femur torsional strength;Breast pH;Egg shell color;
545084386	chr5	333238	A	T	71.4286	66.6667	50	16.6667	46.1538	9.09091	0.0411356	0.0478709	DAGLA	ENSGALG00000013306	ENSGALT00000021732	Transcript	intron_variant	-	-	-	-	-	rs315532493	IMPACT=MODIFIER;STRAND=-1;SYMBOL=DAGLA;SYMBOL_SOURCE=HGNC;HGNC_ID=HGNC:1165;BIOTYPE=protein_coding;CANONICAL=YES;ENSP=ENSGALP00000021696;TREMBL=F1NJG6;UNIPARC=UPI0002C86FBB;INTRON=1/20;HGVSc=ENSGALT00000021732.4:c.-44-1244T>A
211196070	chr2	15919320	T	C	50	66.6667	56.25	15	30	11.7647	0.00646341	0.0457861	ABI1	ENSGALG00000007547	ENSGALT00000014180	Transcript	intron_variant	-	-	-	-	-	rs14143639	IMPACT=MODIFIER;STRAND=1;SYMBOL=ABI1;SYMBOL_SOURCE=HGNC;HGNC_ID=HGNC:11320;BIOTYPE=protein_coding;CANONICAL=YES;ENSP=ENSGALP00000014164;TREMBL=E1BWJ8;UNIPARC=UPI0000ECCBBA;INTRON=1/2;HGVSc=ENSGALT00000014180.4:c.118-1675T>C		Antibody response to KLH antigen;Body weight;Body weight;Marek's disease-related traits;Antibody response to KLH antigen;Insulin-like growth factor level;Insulin level;Body weight (1 day);Body weight;Body weight;Feed intake;Fear-walk latency;Drumstick and thigh muscle weight;Body weight (112 days);Egg shell color;Shank growth;Shank length;Shank length;Shank length;Shank length;Shank length;
561190013	chr5	16438865	A	G	37.5	52.9412	50	71.4286	85	100	0.0152944	0.0598471	TPCN2	ENSGALG00000007550	ENSGALT00000012208	Transcript	intron_variant	-	-	-	-	-	rs317432628	IMPACT=MODIFIER;STRAND=1;SYMBOL=TPCN2;SYMBOL_SOURCE=HGNC;HGNC_ID=HGNC:20820;BIOTYPE=protein_coding;CANONICAL=YES;ENSP=ENSGALP00000012194;TREMBL=F1NSV9;UNIPARC=UPI0002C870AB;INTRON=24/25;HGVSc=ENSGALT00000012208.3:c.2132+290A>G		Carcass weight;Glucose level;Body weight (63 days);Antibody response to SRBC antigen;Breast muscle weight;Egg weight;Shank diameter;Shank length;Wing percentage;Abdominal fat weight;Body weight;Weight of the front half of the carcass;Conformation score;Drumstick weight;Egg number;Head width;Shank weight;Thigh muscle weight;Growth (46-112 days);Body weight (200 days);Body weight (112 days);
888783933	chr22	2960916	A	G	83.3333	100	94.1176	50	61.5385	50	0.00340476	0.0548917	MXD1	ENSGALG00000013882	ENSGALT00000022511	Transcript	intron_variant	-	-	-	-	-	rs314701764	IMPACT=MODIFIER;STRAND=1;SYMBOL=MXD1;SYMBOL_SOURCE=EntrezGene;BIOTYPE=protein_coding;CANONICAL=YES;ENSP=ENSGALP00000022471;TREMBL=F1NYT4,Q5ZJ78;UNIPARC=UPI0000EC9F0F;INTRON=1/2;HGVSc=ENSGALT00000022511.4:c.33-166A>G
665375402	chr7	26092239	T	C	81.25	85.7143	53.8462	40	40	25	0.0257419	0.0593461	SEMA5B	ENSGALG00000011686	ENSGALT00000019105	Transcript	intron_variant	-	-	-	-	-	-	IMPACT=MODIFIER;STRAND=-1;SYMBOL=SEMA5B;SYMBOL_SOURCE=HGNC;HGNC_ID=HGNC:10737;BIOTYPE=protein_coding;CANONICAL=YES;ENSP=ENSGALP00000019082;TREMBL=F1NSD7;UNIPARC=UPI0002C86903;INTRON=12/23;HGVSc=ENSGALT00000019105.4:c.1515-3060A>G		Body weight;Body weight;Body weight (42 days);Body weight (49 days);Body weight (56 days);Egg shell strength;Body weight (63 days);Long length of egg;Body weight (70 days);Body weight;Body weight;Body weight;Breast muscle weight;Drumstick muscle weight;Carcass weight;Drumstick weight;Thigh weight;Thigh muscle weight;Wing weight;Carcass weight;Body weight (84 days);Breast muscle weight;Body weight…
561087121	chr5	16335973	G	T	80	85.7143	56.5217	45.4545	22.2222	38.8889	0.0269438	0.0646504	SSRP1	ENSGALG00000007520	ENSGALT00000012159	Transcript	intron_variant	-	-	-	-	-	rs315811929	IMPACT=MODIFIER;STRAND=1;SYMBOL=SSRP1;SYMBOL_SOURCE=Uniprot_gn;BIOTYPE=protein_coding;CANONICAL=YES;ENSP=ENSGALP00000012145;TREMBL=B6ZLK1;UNIPARC=UPI0000ECB977;INTRON=7/16;HGVSc=ENSGALT00000012159.4:c.872+49G>T		Carcass weight;Body weight (63 days);Antibody response to SRBC antigen;Breast muscle weight;Shank diameter;Shank length;Wing percentage;Abdominal fat weight;Body weight;Weight of the front half of the carcass;Conformation score;Drumstick weight;Egg number;Head width;Shank weight;Thigh muscle weight;Growth (46-112 days);Body weight (200 days);Body weight (112 days);
104104941	chr1	104104941	C	T	77.7778	75	52.6316	27.2727	37.5	25	0.0120556	0.0459073	HUNK	ENSGALG00000015879	ENSGALT00000025595	Transcript	intron_variant	-	-	-	-	-	rs317582732	IMPACT=MODIFIER;STRAND=1;SYMBOL=HUNK;SYMBOL_SOURCE=HGNC;HGNC_ID=HGNC:13326;BIOTYPE=protein_coding;CANONICAL=YES;ENSP=ENSGALP00000025548;TREMBL=E1BQB2;UNIPARC=UPI0000ECD4EB;INTRON=6/11;HGVSc=ENSGALT00000025595.4:c.1023-1942C>T		Abdominal fat weight;Spleen weight;Shank length;Age at first egg;Insulin-like growth factor level;Breast muscle percentage;Carcass weight;Body weight (140 days);Body weight;Egg weight;Egg weight;Egg weight;Subcutaneous neck fat weight;Total white fat weight;Visceral fat weight;Shank length;Abdominal fat percentage;Abdominal fat weight;Subcutaneous fat thickness;Haugh units;Albumen height;Feed eff…
459729959	chr4	5195646	G	C	36.3636	23.0769	25	70	80	50	0.0167788	0.0445839	Pcdh19	ENSGALG00000006822	ENSGALT00000039757	Transcript	intron_variant	-	-	-	-	-	rs317062636	IMPACT=MODIFIER;STRAND=1;SYMBOL=Pcdh19;SYMBOL_SOURCE=Uniprot_gn;BIOTYPE=protein_coding;CANONICAL=YES;ENSP=ENSGALP00000038966;TREMBL=F1NER2,Q9YGR3,Q6V0P1,Q9YGR0,A5Y5L7;UNIPARC=UPI0002C86D15;INTRON=2/4;HGVSc=ENSGALT00000039757.2:c.2451+2360G>C		Visceral fat weight;Body weight;Body weight;Body weight;Average daily gain;Body weight (84 days);Body weight (42 days);Age at first egg;Breast muscle percentage;Pectoralis major weight;Shank growth;
16392891	chr1	16392891	C	T	40.9091	61.1111	76.1905	15.3846	28.5714	18.75	0.0246029	0.0827022		ENSGALG00000027385	ENSGALT00000045258	Transcript	intron_variant	-	-	-	-	-	rs317479067	IMPACT=MODIFIER;STRAND=-1;BIOTYPE=protein_coding;CANONICAL=YES;ENSP=ENSGALP00000041137;TREMBL=R4GGG8;UNIPARC=UPI0002C87D27;INTRON=1/1;HGVSc=ENSGALT00000045258.1:c.75-53538G>A		Shank length;Antibody response to SRBC antigen;Cingular fat width;Subcutaneous fat thickness;Body weight (63 days);Body weight (70 days);Fear-stand latency;Insulin level;Pectoralis major weight;Chest width;Tibia width;Abdominal fat percentage;Abdominal fat weight;
707275713	chr9	2980266	A	G	14.2857	30	55.5556	77.7778	75	62.5	0.0407286	0.0482077	VPS8	ENSGALG00000006704	ENSGALT00000010839	Transcript	intron_variant	-	-	-	-	-	-	IMPACT=MODIFIER;STRAND=1;SYMBOL=VPS8;SYMBOL_SOURCE=HGNC;HGNC_ID=HGNC:29122;BIOTYPE=protein_coding;CANONICAL=YES;ENSP=ENSGALP00000010825;TREMBL=F1NZZ7;UNIPARC=UPI0002C8756D;INTRON=13/44;HGVSc=ENSGALT00000010839.4:c.1482+545A>G		Antibody response to SRBC antigen;Creatine kinase level;Body weight;Body weight;Tibia bone mineral density;Drumstick and thigh muscle weight;Leg bowing;Frequency of calling;Antibody titer to LPS antigen;Head percentage;Albumen height;Antibody titer to LPS antigen;Femur bending strength;Femur bending strength;Drumstick meat-to-bone ratio;Breast muscle weight;Residual feed intake;Drumstick muscle w…
665898442	chr7	26615279	C	T	43.4783	75	81.25	40	17.6471	26.6667	0.0451397	0.0455918	ADCY5	ENSGALG00000011699	ENSGALT00000037994	Transcript	intron_variant	-	-	-	-	-	rs15872356	IMPACT=MODIFIER;STRAND=-1;SYMBOL=ADCY5;SYMBOL_SOURCE=EntrezGene;BIOTYPE=protein_coding;CANONICAL=YES;ENSP=ENSGALP00000037199;TREMBL=F1NEC3;UNIPARC=UPI0002C87609;INTRON=1/20;HGVSc=ENSGALT00000037994.2:c.1005+29790G>A		Body weight;Body weight;Body weight (42 days);Body weight (49 days);Body weight (56 days);Egg shell strength;Body weight (63 days);Long length of egg;Body weight (70 days);Body weight;Body weight;Body weight;Breast muscle weight;Drumstick muscle weight;Carcass weight;Drumstick weight;Thigh weight;Thigh muscle weight;Wing weight;Carcass weight;Body weight (84 days);Breast muscle weight;Body weight…
503754572	chr4	49220259	G	A	54.5455	62.5	41.6667	16.6667	6.66667	20	0.00613582	0.0444764	SHROOM3	ENSGALG00000011487	ENSGALT00000018724	Transcript	intron_variant	-	-	-	-	-	-	IMPACT=MODIFIER;STRAND=-1;SYMBOL=SHROOM3;SYMBOL_SOURCE=HGNC;HGNC_ID=HGNC:30422;BIOTYPE=protein_coding;CANONICAL=YES;ENSP=ENSGALP00000018701;TREMBL=F1NZI3;UNIPARC=UPI0002C872E2;INTRON=2/10;HGVSc=ENSGALT00000018724.4:c.320+28493C>T		Wing weight;Drumstick weight;Drumstick muscle weight;Visceral fat weight;Tibia width;Total white fat weight;Egg weight;Egg weight;Egg weight;Growth (0-14 days);Growth (28-42 days);Average daily gain;Body weight (504 days);Liver weight;Body weight (84 days);Body weight;Average daily gain;Body weight;Average daily gain;Egg number;Body weight (42 days);Carcass weight;Body weight (336 days);Body weig…
685787868	chr8	10259665	G	C	4.34783	14.2857	4.16667	46.1538	35.2941	56.5217	0.00533107	0.0693241	COL11A1	ENSGALG00000005180	ENSGALT00000008321	Transcript	intron_variant	-	-	-	-	-	rs316139796	IMPACT=MODIFIER;STRAND=1;SYMBOL=COL11A1;SYMBOL_SOURCE=HGNC;HGNC_ID=HGNC:2186;BIOTYPE=protein_coding;CANONICAL=YES;ENSP=ENSGALP00000008307;TREMBL=F1P4K9;UNIPARC=UPI0002C86E94;INTRON=46/63;HGVSc=ENSGALT00000008321.4:c.3603+562G>C		Body weight;Body weight;Wing weight;Body weight;Body weight;Drumstick and thigh weight;Abdominal fat percentage;Marek's disease-related traits;Breast muscle weight;Tibia width;Body weight (504 days);Tibia bone mineral density;Drumstick muscle weight;Breast muscle weight;Growth (21-42 days);Body weight (63 days);Tibia strength;Tibia plateau angle;Tibia marrow diameter;Tibia width;Tibia weight;Croo…
665863430	chr7	26580267	G	A	66.6667	41.6667	75	21.4286	18.1818	28.5714	0.0214981	0.0455918	ADCY5	ENSGALG00000011699	ENSGALT00000037994	Transcript	intron_variant	-	-	-	-	-	-	IMPACT=MODIFIER;STRAND=-1;SYMBOL=ADCY5;SYMBOL_SOURCE=EntrezGene;BIOTYPE=protein_coding;CANONICAL=YES;ENSP=ENSGALP00000037199;TREMBL=F1NEC3;UNIPARC=UPI0002C87609;INTRON=1/20;HGVSc=ENSGALT00000037994.2:c.1006-46243C>T		Body weight;Body weight;Body weight (42 days);Body weight (49 days);Body weight (56 days);Egg shell strength;Body weight (63 days);Long length of egg;Body weight (70 days);Body weight;Body weight;Body weight;Breast muscle weight;Drumstick muscle weight;Carcass weight;Drumstick weight;Thigh weight;Thigh muscle weight;Wing weight;Carcass weight;Body weight (84 days);Breast muscle weight;Body weight…
610871801	chr6	6540292	G	A	50	40	61.5385	66.6667	100	100	0.0394173	0.0601525	CTNNA3	ENSGALG00000002845	ENSGALT00000004486	Transcript	intron_variant	-	-	-	-	-	rs314898429	IMPACT=MODIFIER;STRAND=1;SYMBOL=CTNNA3;SYMBOL_SOURCE=EntrezGene;BIOTYPE=protein_coding;ENSP=ENSGALP00000004477;TREMBL=F1N9R1;UNIPARC=UPI00003AE179;INTRON=15/17;HGVSc=ENSGALT00000004486.3:c.2160-6647G>A		Subcutaneous neck fat weight;Shank diameter;Visceral fat weight;Antibody response to SRBC antigen;Antibody response to SRBC antigen;Body temperature;Receiving feather pecking;Glucose level;Egg shell yellowness;Egg shell redness;Egg shell lightness;
610871801	chr6	6540292	G	A	50	40	61.5385	66.6667	100	100	0.0394173	0.0601525	CTNNA3	ENSGALG00000002845	ENSGALT00000004487	Transcript	intron_variant	-	-	-	-	-	rs314898429	IMPACT=MODIFIER;STRAND=1;SYMBOL=CTNNA3;SYMBOL_SOURCE=EntrezGene;BIOTYPE=protein_coding;CANONICAL=YES;ENSP=ENSGALP00000004478;TREMBL=F1N9R1,E1C434;UNIPARC=UPI0002C8736B;INTRON=15/17;HGVSc=ENSGALT00000004487.3:c.2190-6647G>A		Subcutaneous neck fat weight;Shank diameter;Visceral fat weight;Antibody response to SRBC antigen;Antibody response to SRBC antigen;Body temperature;Receiving feather pecking;Glucose level;Egg shell yellowness;Egg shell redness;Egg shell lightness;
888668893	chr22	2845876	G	A	33.3333	57.1429	44.4444	100	66.6667	83.3333	0.0315809	0.0614609	SLC4A5	ENSGALG00000013515	ENSGALT00000022007	Transcript	intron_variant	-	-	-	-	-	rs316678820	IMPACT=MODIFIER;STRAND=-1;SYMBOL=SLC4A5;SYMBOL_SOURCE=HGNC;HGNC_ID=HGNC:18168;BIOTYPE=protein_coding;CANONICAL=YES;ENSP=ENSGALP00000021968;TREMBL=H9L067;UNIPARC=UPI0002C884EA;INTRON=17/26;HGVSc=ENSGALT00000022007.4:c.1991-535C>T
490994411	chr4	36460098	G	C	43.75	63.6364	85.7143	16.6667	36.3636	25	0.0457828	0.0462473	GRID2	ENSGALG00000010397	ENSGALT00000016932	Transcript	intron_variant	-	-	-	-	-	-	IMPACT=MODIFIER;STRAND=1;SYMBOL=GRID2;SYMBOL_SOURCE=HGNC;HGNC_ID=HGNC:4576;BIOTYPE=protein_coding;CANONICAL=YES;ENSP=ENSGALP00000016913;TREMBL=F1NAD5;UNIPARC=UPI0002C86C3B;INTRON=13/14;HGVSc=ENSGALT00000016932.4:c.2127-17946G>C		Visceral fat weight;Tibia width;Average daily gain;Body weight (504 days);Body weight (84 days);Average daily gain;Average daily gain;Egg number;Body weight (42 days);Body weight (336 days);Body weight (21 days);Body weight (168 days);Egg weight;Egg weight;Average daily gain;Body weight (day of first egg);Body weight (day of first egg);Body weight (day of first egg);Age at first egg;Egg weight;Ma…
191638344	chr1	191638344	A	G	21.0526	7.69231	0	50	50	43.75	0.00411993	0.0480394	TENM4	ENSGALG00000017261	ENSGALT00000027898	Transcript	intron_variant	-	-	-	-	-	-	IMPACT=MODIFIER;STRAND=1;SYMBOL=TENM4;SYMBOL_SOURCE=HGNC;HGNC_ID=HGNC:29945;BIOTYPE=protein_coding;CANONICAL=YES;ENSP=ENSGALP00000027845;TREMBL=F1NVT4;UNIPARC=UPI0002C88463;INTRON=15/30;HGVSc=ENSGALT00000027898.4:c.2510-3180A>G		Body weight;Drip loss;Carcass ash content, dry matter basis;Carcass fat content, dry matter basis;Carcass protein content, dry matter basis;Shank weight percentage;Carcass fat content, dry matter basis;Body weight;Insulin-like growth factor level;Carcass fat content;Body weight;Abdominal fat weight;Growth (112-200 days);Growth (46-112 days);Growth (8-46 days);Growth (1-8 days);Body weight (200 da…
764843584	chr11	17195368	C	T	50	60	40	100	90	75	0.014483	0.0630129	GSE1	ENSGALG00000014284	ENSGALT00000023100	Transcript	intron_variant	-	-	-	-	-	rs315626665	IMPACT=MODIFIER;STRAND=-1;SYMBOL=GSE1;SYMBOL_SOURCE=HGNC;HGNC_ID=HGNC:28979;BIOTYPE=protein_coding;CANONICAL=YES;ENSP=ENSGALP00000023057;TREMBL=F1NIQ5;UNIPARC=UPI0002C868AC;INTRON=1/18;HGVSc=ENSGALT00000023100.4:c.-1833-3029G>A		Body temperature;Breast color;Breast color;Spleen weight;Carcass weight;Carcass weight;Feather pecking;Intestine length;Body weight (140 days);Troponin T concentration;Breast color;Breast color;Breast color;Femur bending strength;Thigh muscle weight;Feed conversion ratio;Growth (8-46 days);Body weight (112 days);Body weight (46 days);Tibia width;
57676290	chr1	57676290	A	G	42.8571	53.8462	44.4444	83.3333	72.7273	100	0.0114221	0.0483801	DGKI	ENSGALG00000012890	ENSGALT00000021020	Transcript	intron_variant	-	-	-	-	-	rs313942523	IMPACT=MODIFIER;STRAND=1;SYMBOL=DGKI;SYMBOL_SOURCE=HGNC;HGNC_ID=HGNC:2855;BIOTYPE=protein_coding;CANONICAL=YES;ENSP=ENSGALP00000020990;TREMBL=F1P1H5;UNIPARC=UPI0002C8737F;INTRON=3/30;HGVSc=ENSGALT00000021020.4:c.589-1300A>G		Spleen weight;Shank length;Age at first egg;Insulin-like growth factor level;Antibody response to SRBC antigen;Cloacal bacterial burden after challenge with Salmonella T;Carcass weight;Body weight (140 days);Drumstick and thigh weight;Body weight;Egg weight;Egg weight;Egg weight;Subcutaneous neck fat weight;Total white fat weight;Visceral fat weight;Shank length;Age at first egg;Age at first egg;…
885374580	chr21	6354341	T	G	30	17.6471	18.1818	58.3333	55.5556	66.6667	0.00186654	0.0475544	CDC42	ENSGALG00000004796	ENSGALT00000034897	Transcript	intron_variant	-	-	-	-	-	-	IMPACT=MODIFIER;STRAND=-1;SYMBOL=CDC42;SYMBOL_SOURCE=EntrezGene;BIOTYPE=protein_coding;CANONICAL=YES;ENSP=ENSGALP00000034254;SWISSPROT=Q90694;UNIPARC=UPI000012AE2D;INTRON=1/5;HGVSc=ENSGALT00000034897.2:c.-38+2444A>C
499625297	chr4	45090984	T	C	66.6667	66.6667	57.1429	27.2727	20	28.5714	0.000770389	0.0502633	IBSP	ENSGALG00000010928	ENSGALT00000038126	Transcript	intron_variant	-	-	-	-	-	-	IMPACT=MODIFIER;STRAND=-1;SYMBOL=IBSP;SYMBOL_SOURCE=EntrezGene;BIOTYPE=protein_coding;CANONICAL=YES;ENSP=ENSGALP00000037334;TREMBL=F6TAB6,Q9PSD3;UNIPARC=UPI0000528EF2;INTRON=1/4;HGVSc=ENSGALT00000038126.1:c.105+19A>G		Visceral fat weight;Tibia width;Egg weight;Egg weight;Egg weight;Average daily gain;Body weight (504 days);Body weight (84 days);Average daily gain;Average daily gain;Egg number;Body weight (42 days);Body weight (336 days);Body weight (21 days);Body weight (168 days);Egg weight;Egg weight;Average daily gain;Body weight (day of first egg);Body weight (day of first egg);Body weight (day of first eg…
885032448	chr21	6012209	G	A	17.6471	0	25	54.5455	62.5	40	0.0184006	0.0515134	EPHB2	ENSGALG00000004741	ENSGALT00000007553	Transcript	intron_variant	-	-	-	-	-	rs14285837	IMPACT=MODIFIER;STRAND=-1;SYMBOL=EPHB2;SYMBOL_SOURCE=EntrezGene;BIOTYPE=protein_coding;CANONICAL=YES;ENSP=ENSGALP00000007541;TREMBL=F1NHC7;UNIPARC=UPI0000ECA353;INTRON=1/15;HGVSc=ENSGALT00000007553.3:c.65-4927C>T
858621871	chr19	3887627	T	C	76.9231	81.8182	72.7273	21.4286	60	35.7143	0.0300377	0.0523954	CUX1	ENSGALG00000001807	ENSGALT00000002792	Transcript	intron_variant	-	-	-	-	-	rs15046670	IMPACT=MODIFIER;STRAND=1;SYMBOL=CUX1;SYMBOL_SOURCE=HGNC;HGNC_ID=HGNC:2557;BIOTYPE=protein_coding;CANONICAL=YES;ENSP=ENSGALP00000002789;TREMBL=F1NGM5;UNIPARC=UPI0002C87304;INTRON=2/24;HGVSc=ENSGALT00000002792.4:c.-520+5845T>C		Chest width;
503771852	chr4	49237539	G	T	16.6667	30	46.6667	71.4286	58.3333	77.7778	0.0215459	0.0444764	SHROOM3	ENSGALG00000011487	ENSGALT00000018724	Transcript	intron_variant	-	-	-	-	-	rs316227997	IMPACT=MODIFIER;STRAND=-1;SYMBOL=SHROOM3;SYMBOL_SOURCE=HGNC;HGNC_ID=HGNC:30422;BIOTYPE=protein_coding;CANONICAL=YES;ENSP=ENSGALP00000018701;TREMBL=F1NZI3;UNIPARC=UPI0002C872E2;INTRON=2/10;HGVSc=ENSGALT00000018724.4:c.320+11213C>A		Wing weight;Drumstick weight;Drumstick muscle weight;Visceral fat weight;Tibia width;Total white fat weight;Egg weight;Egg weight;Egg weight;Growth (0-14 days);Growth (28-42 days);Average daily gain;Body weight (504 days);Liver weight;Body weight (84 days);Body weight;Average daily gain;Body weight;Average daily gain;Egg number;Body weight (42 days);Carcass weight;Body weight (336 days);Body weig…
252123863	chr2	56847113	T	C	66.6667	83.3333	66.6667	50	40	12.5	0.0383479	0.046161	ATP9B	ENSGALG00000012656	ENSGALT00000020658	Transcript	intron_variant	-	-	-	-	-	rs313359193	IMPACT=MODIFIER;STRAND=-1;SYMBOL=ATP9B;SYMBOL_SOURCE=HGNC;HGNC_ID=HGNC:13541;BIOTYPE=protein_coding;CANONICAL=YES;ENSP=ENSGALP00000020629;TREMBL=E1BRJ3;UNIPARC=UPI000240B521;INTRON=12/29;HGVSc=ENSGALT00000020658.4:c.1244+2027A>G		Breast muscle weight;Subcutaneous neck fat weight;Cloacal bacterial burden after challenge with Salmonella E;Factor Fear;Fear-stand latency;Carcass weight;Breast muscle weight;Body weight (42 days);Subcutaneous neck fat weight;Total white fat weight;Visceral fat weight;Age at first egg;Head percentage;Shank weight percentage;Drumstick and thigh percentage;Breast percentage;Body weight (200 days);…
137281559	chr1	137281559	G	A	45	45.4545	23.0769	62.5	83.3333	81.8182	0.0188842	0.047207	TUBGCP3	ENSGALG00000016836	ENSGALT00000027189	Transcript	intron_variant	-	-	-	-	-	rs13626960	IMPACT=MODIFIER;STRAND=1;SYMBOL=TUBGCP3;SYMBOL_SOURCE=HGNC;HGNC_ID=HGNC:18598;BIOTYPE=protein_coding;CANONICAL=YES;ENSP=ENSGALP00000027138;TREMBL=F1P2S9;UNIPARC=UPI00003A9F06;INTRON=5/21;HGVSc=ENSGALT00000027189.3:c.548+3895G>A		Abdominal fat weight;Egg shell stiffness;Liver weight;Spleen weight;Breast pH;Age at first egg;Carcass weight;Body weight;Egg weight;Egg weight;Egg weight;Total white fat weight;Visceral fat weight;Breast pH;Growth (42-63 days);Growth (21-42 days);Body weight (63 days);Body weight (42 days);Body weight (21 days);Leg bowing;Shank length;Subcutaneous fat thickness;Body weight (70 days);Body weight …
932033900	chrZ	11362056	C	G	61.5385	40	50	0	11.1111	26.3158	0.0180843	0.0626601	C5orf42	ENSGALG00000003631	ENSGALT00000005754	Transcript	intron_variant	-	-	-	-	-	-	IMPACT=MODIFIER;STRAND=-1;SYMBOL=C5orf42;SYMBOL_SOURCE=HGNC;HGNC_ID=HGNC:25801;BIOTYPE=protein_coding;CANONICAL=YES;ENSP=ENSGALP00000005744;TREMBL=E1C4Y0;UNIPARC=UPI0002C878C6;INTRON=26/50;HGVSc=ENSGALT00000005754.4:c.5520+904G>C
365468991	chr3	21382479	A	G	33.3333	76.9231	61.5385	15	26.3158	16.6667	0.0456995	0.0542291	DTL	ENSGALG00000009837	ENSGALT00000015990	Transcript	intron_variant	-	-	-	-	-	rs15292467	IMPACT=MODIFIER;STRAND=-1;SYMBOL=DTL;SYMBOL_SOURCE=EntrezGene;BIOTYPE=protein_coding;CANONICAL=YES;ENSP=ENSGALP00000015973;SWISSPROT=Q5ZJW8;UNIPARC=UPI0000443713;INTRON=8/14;HGVSc=ENSGALT00000015990.3:c.704+432T>C		Body weight;Body weight;Body weight (35 days);Abdominal fat weight;Abdominal fat percentage;Bone mineral density;Antibody response to SRBC antigen;Antibody response to KLH antigen;Breast muscle percentage;Average daily gain;Body weight (42 days);Body weight (504 days);Antibody response to BA (Brucella abortus);Age at sexual maturity;Body weight (336 days);Body weight (84 days);Abdominal fat weigh…
520984172	chr4	66449859	A	G	50	63.1579	64.2857	18.1818	27.2727	18.1818	0.00231093	0.045969	GABRB1	ENSGALG00000014200	ENSGALT00000022965	Transcript	intron_variant	-	-	-	-	-	rs317257912	IMPACT=MODIFIER;STRAND=-1;SYMBOL=GABRB1;SYMBOL_SOURCE=HGNC;HGNC_ID=HGNC:4081;BIOTYPE=protein_coding;CANONICAL=YES;ENSP=ENSGALP00000022923;TREMBL=F1NXB3;UNIPARC=UPI0002C87D0F;INTRON=5/13;HGVSc=ENSGALT00000022965.4:c.328+633T>C		Wing weight;Drumstick weight;Drumstick muscle weight;Body temperature;Pectoralis major weight;Growth (42-56 days);Visceral fat weight;Tibia width;Tibia width;Egg shell percentage;Total white fat weight;Egg weight;Egg weight;Humerus bone mineral content;Albumen weight;Egg weight;Egg weight;Egg weight;Egg weight;Short length of egg;Growth (0-14 days);Breast pH;Abdominal fat percentage;Shank length;…
764836259	chr11	17188043	G	C	71.4286	66.6667	41.6667	14.2857	37.5	14.2857	0.0346335	0.0630129	GSE1	ENSGALG00000014284	ENSGALT00000023100	Transcript	intron_variant	-	-	-	-	-	-	IMPACT=MODIFIER;STRAND=-1;SYMBOL=GSE1;SYMBOL_SOURCE=HGNC;HGNC_ID=HGNC:28979;BIOTYPE=protein_coding;CANONICAL=YES;ENSP=ENSGALP00000023057;TREMBL=F1NIQ5;UNIPARC=UPI0002C868AC;INTRON=2/18;HGVSc=ENSGALT00000023100.4:c.-160+2623C>G		Body temperature;Breast color;Breast color;Spleen weight;Carcass weight;Carcass weight;Feather pecking;Intestine length;Body weight (140 days);Troponin T concentration;Breast color;Breast color;Breast color;Femur bending strength;Thigh muscle weight;Feed conversion ratio;Growth (8-46 days);Body weight (112 days);Body weight (46 days);Tibia width;
213118920	chr2	17842170	C	T	60	50	45.4545	9.09091	7.69231	25	0.00569936	0.0538874	MLLT10	ENSGALG00000007928	ENSGALT00000012873	Transcript	intron_variant	-	-	-	-	-	-	IMPACT=MODIFIER;STRAND=-1;SYMBOL=MLLT10;SYMBOL_SOURCE=HGNC;HGNC_ID=HGNC:16063;BIOTYPE=protein_coding;CANONICAL=YES;ENSP=ENSGALP00000012858;TREMBL=E1C657;UNIPARC=UPI0002C87A55;INTRON=10/19;HGVSc=ENSGALT00000012873.4:c.1628-5294G>A		Antibody response to KLH antigen;Body weight;Body weight;Marek's disease-related traits;Antibody response to KLH antigen;Insulin-like growth factor level;Insulin level;Body weight (1 day);Body weight;Body weight;Feed intake;Fear-walk latency;Drumstick and thigh muscle weight;Body weight (112 days);
510708228	chr4	56173915	T	C	90	83.3333	100	57.1429	33.3333	69.2308	0.0309661	0.048801	CAMK2D	ENSGALG00000012036	ENSGALT00000019642	Transcript	intron_variant	-	-	-	-	-	rs317849132	IMPACT=MODIFIER;STRAND=1;SYMBOL=CAMK2D;SYMBOL_SOURCE=EntrezGene;BIOTYPE=protein_coding;CANONICAL=YES;ENSP=ENSGALP00000019616;TREMBL=F1NG22;UNIPARC=UPI0002C87E50;INTRON=1/20;HGVSc=ENSGALT00000019642.3:c.67+28960T>C		Wing weight;Drumstick weight;Drumstick muscle weight;Body temperature;Visceral fat weight;Tibia width;Total white fat weight;Egg weight;Egg weight;Egg weight;Growth (0-14 days);Breast pH;Abdominal fat percentage;Shank length;Growth (28-42 days);Average daily gain;Body weight (504 days);Growth (14-28 days);Liver weight;Body weight (84 days);Body weight;Average daily gain;Body weight;Average daily …
510708228	chr4	56173915	T	C	90	83.3333	100	57.1429	33.3333	69.2308	0.0309661	0.048801	CAMK2D	ENSGALG00000012036	ENSGALT00000037701	Transcript	intron_variant	-	-	-	-	-	rs317849132	IMPACT=MODIFIER;STRAND=1;SYMBOL=CAMK2D;SYMBOL_SOURCE=EntrezGene;BIOTYPE=protein_coding;ENSP=ENSGALP00000036906;TREMBL=E1C3I7;UNIPARC=UPI0002C86953;INTRON=1/16;HGVSc=ENSGALT00000037701.2:c.97+28960T>C		Wing weight;Drumstick weight;Drumstick muscle weight;Body temperature;Visceral fat weight;Tibia width;Total white fat weight;Egg weight;Egg weight;Egg weight;Growth (0-14 days);Breast pH;Abdominal fat percentage;Shank length;Growth (28-42 days);Average daily gain;Body weight (504 days);Growth (14-28 days);Liver weight;Body weight (84 days);Body weight;Average daily gain;Body weight;Average daily …
57676271	chr1	57676271	A	G	40	50	33.3333	76.9231	60	100	0.0394048	0.0483801	DGKI	ENSGALG00000012890	ENSGALT00000021020	Transcript	intron_variant	-	-	-	-	-	rs314446762	IMPACT=MODIFIER;STRAND=1;SYMBOL=DGKI;SYMBOL_SOURCE=HGNC;HGNC_ID=HGNC:2855;BIOTYPE=protein_coding;CANONICAL=YES;ENSP=ENSGALP00000020990;TREMBL=F1P1H5;UNIPARC=UPI0002C8737F;INTRON=3/30;HGVSc=ENSGALT00000021020.4:c.589-1319A>G		Spleen weight;Shank length;Age at first egg;Insulin-like growth factor level;Antibody response to SRBC antigen;Cloacal bacterial burden after challenge with Salmonella T;Carcass weight;Body weight (140 days);Drumstick and thigh weight;Body weight;Egg weight;Egg weight;Egg weight;Subcutaneous neck fat weight;Total white fat weight;Visceral fat weight;Shank length;Age at first egg;Age at first egg;…
905215689	chr26	1073916	T	C	10	20	23.0769	50	50	66.6667	0.00513749	0.0455683		ENSGALG00000000104	ENSGALT00000000143	Transcript	intron_variant	-	-	-	-	-	rs314855467	IMPACT=MODIFIER;STRAND=-1;BIOTYPE=protein_coding;CANONICAL=YES;ENSP=ENSGALP00000000142;TREMBL=Q7T3R1,Q2TV23;UNIPARC=UPI000067972C;INTRON=7/9;HGVSc=ENSGALT00000000143.3:c.1284-231A>G		Egg shell color;
800029999	chr13	13083693	C	T	64.7059	93.3333	73.6842	41.6667	41.1765	35.2941	0.0121271	0.046742	ADAMTS2	ENSGALG00000006000	ENSGALT00000009653	Transcript	intron_variant	-	-	-	-	-	-	IMPACT=MODIFIER;STRAND=1;SYMBOL=ADAMTS2;SYMBOL_SOURCE=HGNC;HGNC_ID=HGNC:218;BIOTYPE=protein_coding;CANONICAL=YES;ENSP=ENSGALP00000009639;TREMBL=F1N9Z1;UNIPARC=UPI0002C88186;INTRON=3/21;HGVSc=ENSGALT00000009653.4:c.611-15047C>T		Carcass weight;Breast muscle weight;Carcass weight;Breast muscle weight;Body weight (140 days);Drumstick and thigh weight;Humerus width;Average daily gain;Thigh weight;Heart weight;Drumstick muscle weight;Drumstick weight;Body weight;Body weight (42 days);Tibia length;Body weight (84 days);Growth (21-42 days);Body weight (63 days);Body weight (42 days);Body weight (21 days);Body weight (day of fi…
503791109	chr4	49256796	G	T	68.75	50	60	20	37.5	7.69231	0.0206645	0.0473102	SHROOM3	ENSGALG00000011487	ENSGALT00000018724	Transcript	intron_variant	-	-	-	-	-	rs16407674	IMPACT=MODIFIER;STRAND=-1;SYMBOL=SHROOM3;SYMBOL_SOURCE=HGNC;HGNC_ID=HGNC:30422;BIOTYPE=protein_coding;CANONICAL=YES;ENSP=ENSGALP00000018701;TREMBL=F1NZI3;UNIPARC=UPI0002C872E2;INTRON=1/10;HGVSc=ENSGALT00000018724.4:c.166-7890C>A		Wing weight;Drumstick weight;Drumstick muscle weight;Visceral fat weight;Tibia width;Total white fat weight;Egg weight;Egg weight;Egg weight;Growth (0-14 days);Growth (28-42 days);Average daily gain;Body weight (504 days);Liver weight;Body weight (84 days);Body weight;Average daily gain;Body weight;Average daily gain;Egg number;Body weight (42 days);Carcass weight;Body weight (336 days);Body weig…
836350960	chr17	3290741	C	A	14.2857	14.2857	13.3333	42.8571	50	62.5	0.00276472	0.0554125	ASTN2	ENSGALG00000007038	ENSGALT00000011395	Transcript	intron_variant	-	-	-	-	-	-	IMPACT=MODIFIER;STRAND=-1;BIOTYPE=protein_coding;CANONICAL=YES;ENSP=ENSGALP00000011381;TREMBL=F1NGF8;UNIPARC=UPI0002C8800C;INTRON=20/24;HGVSc=ENSGALT00000011395.3:c.2923+386G>T		Body weight;Bursa of Fabricius weight;
928236603	chrZ	7564759	A	G	71.4286	60	50	35.2941	25	7.69231	0.0204257	0.0447427	FAM219A	ENSGALG00000005821	ENSGALT00000009350	Transcript	intron_variant	-	-	-	-	-	rs312714432	IMPACT=MODIFIER;STRAND=-1;SYMBOL=FAM219A;SYMBOL_SOURCE=HGNC;HGNC_ID=HGNC:19920;BIOTYPE=protein_coding;CANONICAL=YES;ENSP=ENSGALP00000009336;TREMBL=F1NB89;UNIPARC=UPI0002B4AC72;INTRON=2/5;HGVSc=ENSGALT00000009350.4:c.37+4907T>C
254502640	chr2	59225890	C	T	72.2222	92.3077	86.3636	46.1538	53.3333	38.0952	0.00698457	0.0454649	CDKAL1	ENSGALG00000012677	ENSGALT00000020688	Transcript	intron_variant	-	-	-	-	-	rs431846090	IMPACT=MODIFIER;STRAND=-1;SYMBOL=CDKAL1;SYMBOL_SOURCE=HGNC;HGNC_ID=HGNC:21050;BIOTYPE=protein_coding;CANONICAL=YES;ENSP=ENSGALP00000020659;TREMBL=E1BRH0;UNIPARC=UPI0000447A17;INTRON=10/14;HGVSc=ENSGALT00000020688.4:c.1050-4326G>A		Breast muscle weight;Subcutaneous neck fat weight;Cloacal bacterial burden after challenge with Salmonella E;Factor Fear;Fear-stand latency;Carcass weight;Breast muscle weight;Body weight (42 days);Subcutaneous neck fat weight;Total white fat weight;Visceral fat weight;Age at first egg;Head percentage;Shank weight percentage;Drumstick and thigh percentage;Breast percentage;Body weight (200 days);…
863531402	chr19	8797158	G	A	14.2857	40	44.4444	81.25	61.5385	69.2308	0.0265525	0.0505036	MSI2	ENSGALG00000005567	ENSGALT00000008930	Transcript	intron_variant	-	-	-	-	-	rs15854918	IMPACT=MODIFIER;STRAND=-1;SYMBOL=MSI2;SYMBOL_SOURCE=HGNC;HGNC_ID=HGNC:18585;BIOTYPE=protein_coding;CANONICAL=YES;ENSP=ENSGALP00000008916;TREMBL=E1C1R8;UNIPARC=UPI0000ECA466;INTRON=9/11;HGVSc=ENSGALT00000008930.4:c.305-3261C>T
16423752	chr1	16423752	C	T	20	9.09091	22.2222	40	54.5455	70	0.0168733	0.0574365		ENSGALG00000027385	ENSGALT00000045258	Transcript	intron_variant	-	-	-	-	-	rs312827795	IMPACT=MODIFIER;STRAND=-1;BIOTYPE=protein_coding;CANONICAL=YES;ENSP=ENSGALP00000041137;TREMBL=R4GGG8;UNIPARC=UPI0002C87D27;INTRON=1/1;HGVSc=ENSGALT00000045258.1:c.74+58844G>A		Shank length;Antibody response to SRBC antigen;Cingular fat width;Subcutaneous fat thickness;Body weight (63 days);Body weight (70 days);Fear-stand latency;Insulin level;Pectoralis major weight;Chest width;Tibia width;Abdominal fat percentage;Abdominal fat weight;
666081457	chr7	26798294	G	A	55	50	56.25	95.4545	100	78.9474	0.00483204	0.0544434	MYLK	ENSGALG00000011708	ENSGALT00000037978	Transcript	intron_variant	-	-	-	-	-	-	IMPACT=MODIFIER;STRAND=-1;SYMBOL=MYLK;SYMBOL_SOURCE=EntrezGene;BIOTYPE=protein_coding;CANONICAL=YES;ENSP=ENSGALP00000037183;TREMBL=E1C906,F1NQ78,Q6LDG3;UNIPARC=UPI0002C87769;INTRON=2/31;HGVSc=ENSGALT00000037978.2:c.321+6881C>T		Body weight;Body weight;Body weight (42 days);Body weight (49 days);Body weight (56 days);Egg shell strength;Abdominal fat weight;Body weight (63 days);Long length of egg;Body weight (70 days);Body weight;Body weight;Body weight;Breast muscle weight;Drumstick muscle weight;Carcass weight;Drumstick weight;Thigh weight;Thigh muscle weight;Wing weight;Carcass weight;Body weight (84 days);Breast musc…
666081457	chr7	26798294	G	A	55	50	56.25	95.4545	100	78.9474	0.00483204	0.0544434	MYLK	ENSGALG00000011708	ENSGALT00000019136	Transcript	intron_variant	-	-	-	-	-	-	IMPACT=MODIFIER;STRAND=-1;SYMBOL=MYLK;SYMBOL_SOURCE=EntrezGene;BIOTYPE=protein_coding;ENSP=ENSGALP00000019112;TREMBL=F1NQ78,Q6LDG3;UNIPARC=UPI0000ECB729;INTRON=1/30;HGVSc=ENSGALT00000019136.4:c.150+6881C>T		Body weight;Body weight;Body weight (42 days);Body weight (49 days);Body weight (56 days);Egg shell strength;Abdominal fat weight;Body weight (63 days);Long length of egg;Body weight (70 days);Body weight;Body weight;Body weight;Breast muscle weight;Drumstick muscle weight;Carcass weight;Drumstick weight;Thigh weight;Thigh muscle weight;Wing weight;Carcass weight;Body weight (84 days);Breast musc…
25118696	chr1	25118696	G	A	11.1111	8.33333	29.4118	43.75	61.1111	57.1429	0.0111043	0.0487536	TES	ENSGALG00000009398	ENSGALT00000015309	Transcript	intron_variant	-	-	-	-	-	rs15213482	IMPACT=MODIFIER;STRAND=-1;SYMBOL=TES;SYMBOL_SOURCE=EntrezGene;BIOTYPE=protein_coding;CANONICAL=YES;ENSP=ENSGALP00000015293;SWISSPROT=Q90YH9;TREMBL=R9PXN3;UNIPARC=UPI0002C87C04;INTRON=3/7;HGVSc=ENSGALT00000015309.4:c.367-212C>T		Shank length;Antibody response to SRBC antigen;Cingular fat width;Subcutaneous fat thickness;Visceral peritoneum pigmentation;Visceral peritoneum pigmentation;Visceral peritoneum pigmentation;Visceral peritoneum pigmentation;Visceral peritoneum pigmentation;Visceral peritoneum pigmentation;Visceral peritoneum pigmentation;Visceral peritoneum pigmentation;Visceral peritoneum pigmentation;Visceral …
365142773	chr3	21056261	C	T	42.8571	12.5	12.5	57.1429	66.6667	57.1429	0.023699	0.0559203	RPS6KC1	ENSGALG00000009796	ENSGALT00000031937	Transcript	intron_variant	-	-	-	-	-	rs314265459	IMPACT=MODIFIER;STRAND=-1;SYMBOL=RPS6KC1;SYMBOL_SOURCE=HGNC;HGNC_ID=HGNC:10439;BIOTYPE=protein_coding;CANONICAL=YES;ENSP=ENSGALP00000031301;TREMBL=E1C116;UNIPARC=UPI0002C869BF;INTRON=2/15;HGVSc=ENSGALT00000031937.3:c.142-720G>A		Body weight;Body weight;Body weight (35 days);Abdominal fat weight;Abdominal fat percentage;Bone mineral density;Antibody response to SRBC antigen;Antibody response to KLH antigen;Breast muscle percentage;Average daily gain;Body weight (42 days);Body weight (504 days);Antibody response to BA (Brucella abortus);Age at sexual maturity;Body weight (336 days);Body weight (84 days);Abdominal fat weigh…
631555788	chr6	27224279	A	G	53.8462	53.3333	52.1739	26.6667	10.5263	9.09091	0.00263531	0.045192	CCDC186	ENSGALG00000008956	ENSGALT00000014566	Transcript	intron_variant	-	-	-	-	-	rs316804596	IMPACT=MODIFIER;STRAND=-1;SYMBOL=CCDC186;SYMBOL_SOURCE=HGNC;HGNC_ID=HGNC:24349;BIOTYPE=protein_coding;CANONICAL=YES;ENSP=ENSGALP00000014550;TREMBL=E1BWV9;UNIPARC=UPI0000ECB5FA;INTRON=10/15;HGVSc=ENSGALT00000014566.4:c.1694+644T>C		Breast muscle percentage;Body weight;Egg shell weight;Humerus bone mineral density;Subcutaneous neck fat weight;Hematocrit value;Egg shell stiffness;Shank diameter;Plasma coloration;Visceral fat weight;Egg shell stiffness;Humerus bone mineral content;Antibody titer to LPS antigen;Antibody response to SRBC antigen;Antibody response to SRBC antigen;Antibody response to BA (Brucella abortus);Total w…
443853992	chr3	99767480	G	T	83.3333	66.6667	62.5	18.1818	56.25	25	0.0475334	0.0515355	VSNL1	ENSGALG00000016464	ENSGALT00000026565	Transcript	intron_variant	-	-	-	-	-	rs314766908	IMPACT=MODIFIER;STRAND=1;SYMBOL=VSNL1;SYMBOL_SOURCE=EntrezGene;BIOTYPE=protein_coding;CANONICAL=YES;ENSP=ENSGALP00000026514;SWISSPROT=P62764;UNIPARC=UPI0000001467;INTRON=1/3;HGVSc=ENSGALT00000026565.3:c.-5-5855G>T		Body weight;Body weight;Body weight (63 days);Body weight;Body weight;Body weight (35 days);Tibia length;Tibia area;Plasma coloration;Growth (post-challenge);Body weight (336 days);Tibia bone mineral density;Tibia plateau angle;Chest width;Thigh muscle weight;Carcass weight;Average daily gain;
830986013	chr15	11117867	T	A	56.25	57.8947	57.1429	14.2857	15.3846	28.5714	0.0012241	0.0501247	THOC5	ENSGALG00000008082	ENSGALT00000038042	Transcript	intron_variant	-	-	-	-	-	rs312524750	IMPACT=MODIFIER;STRAND=1;SYMBOL=THOC5;SYMBOL_SOURCE=EntrezGene;BIOTYPE=protein_coding;CANONICAL=YES;ENSP=ENSGALP00000037250;SWISSPROT=Q5ZJK1;TREMBL=F1NCM4;UNIPARC=UPI0002C87ECE;INTRON=12/18;HGVSc=ENSGALT00000038042.2:c.1274+59T>A		Growth (post-challenge);
62441072	chr1	62441072	T	A	8.33333	33.3333	40.9091	72.2222	64.2857	59.0909	0.0234014	0.0450854	CALD1	ENSGALG00000013071	ENSGALT00000021345	Transcript	intron_variant	-	-	-	-	-	-	IMPACT=MODIFIER;STRAND=1;SYMBOL=CALD1;SYMBOL_SOURCE=EntrezGene;BIOTYPE=protein_coding;CANONICAL=YES;ENSP=ENSGALP00000021314;TREMBL=F1NT51;UNIPARC=UPI0002C87B83;INTRON=1/15;HGVSc=ENSGALT00000021345.3:c.-186-28890T>A		Spleen weight;Shank length;Age at first egg;Insulin-like growth factor level;Antibody response to SRBC antigen;Cloacal bacterial burden after challenge with Salmonella T;Carcass weight;Body weight (140 days);Drumstick and thigh weight;Body weight;Egg weight;Egg weight;Egg weight;Subcutaneous neck fat weight;Total white fat weight;Visceral fat weight;Shank length;Age at first egg;Age at first egg;…
974525254	chrZ	53853410	A	G	77.7778	66.6667	66.6667	33.3333	27.2727	37.5	0.00136541	0.0498892	NRG1	ENSGALG00000015422	ENSGALT00000037781	Transcript	intron_variant	-	-	-	-	-	-	IMPACT=MODIFIER;STRAND=-1;SYMBOL=NRG1;SYMBOL_SOURCE=EntrezGene;BIOTYPE=protein_coding;ENSP=ENSGALP00000036986;SWISSPROT=Q05199;UNIPARC=UPI0000130503;INTRON=4/11;HGVSc=ENSGALT00000037781.2:c.380-43138T>C		Egg shell strength;Age at first egg;Marek's disease-related traits;Body weight;Body weight;Body weight (168 days);Body weight (21 days);Body weight (42 days);Body weight (84 days);Intestine length;Wing weight;Drumstick weight;Drumstick muscle weight;Body depth;Body weight (day of first egg);Drumstick and thigh muscle weight;Drumstick and thigh muscle weight;Abdominal fat weight;Abdominal fat weig…
974525254	chrZ	53853410	A	G	77.7778	66.6667	66.6667	33.3333	27.2727	37.5	0.00136541	0.0498892	NRG1	ENSGALG00000015422	ENSGALT00000024876	Transcript	intron_variant	-	-	-	-	-	-	IMPACT=MODIFIER;STRAND=-1;SYMBOL=NRG1;SYMBOL_SOURCE=EntrezGene;BIOTYPE=protein_coding;CANONICAL=YES;ENSP=ENSGALP00000024830;TREMBL=F1NUM4;UNIPARC=UPI0000ECC282;INTRON=1/8;HGVSc=ENSGALT00000024876.4:c.628+25771T>C		Egg shell strength;Age at first egg;Marek's disease-related traits;Body weight;Body weight;Body weight (168 days);Body weight (21 days);Body weight (42 days);Body weight (84 days);Intestine length;Wing weight;Drumstick weight;Drumstick muscle weight;Body depth;Body weight (day of first egg);Drumstick and thigh muscle weight;Drumstick and thigh muscle weight;Abdominal fat weight;Abdominal fat weig…
625699088	chr6	21367579	G	A	83.3333	62.5	50	22.7273	28.5714	31.5789	0.0200961	0.050358	ADGRA1	ENSGALG00000007045	ENSGALT00000011413	Transcript	intron_variant	-	-	-	-	-	rs314050774	IMPACT=MODIFIER;STRAND=-1;SYMBOL=GPR123;SYMBOL_SOURCE=HGNC;HGNC_ID=HGNC:13838;BIOTYPE=protein_coding;CANONICAL=YES;ENSP=ENSGALP00000011399;TREMBL=F1NG90;UNIPARC=UPI0002C87EA8;INTRON=1/19;HGVSc=ENSGALT00000011413.4:c.29+7838C>T		Body weight;Body weight;Body weight;Drumstick muscle weight;Humerus bone mineral density;Subcutaneous neck fat weight;Hematocrit value;Shank diameter;Plasma coloration;Visceral fat weight;Humerus bone mineral content;Antibody response to SRBC antigen;Antibody response to SRBC antigen;Antibody response to BA (Brucella abortus);Total white fat weight;Body temperature;Glucose level;Egg shell yellown…
443850745	chr3	99764233	T	C	55	81.8182	58.8235	23.8095	38.8889	20	0.0207939	0.0515355	VSNL1	ENSGALG00000016464	ENSGALT00000026565	Transcript	intron_variant	-	-	-	-	-	rs317387065	IMPACT=MODIFIER;STRAND=1;SYMBOL=VSNL1;SYMBOL_SOURCE=EntrezGene;BIOTYPE=protein_coding;CANONICAL=YES;ENSP=ENSGALP00000026514;SWISSPROT=P62764;UNIPARC=UPI0000001467;INTRON=1/3;HGVSc=ENSGALT00000026565.3:c.-5-9102T>C		Body weight;Body weight;Body weight (63 days);Body weight;Body weight;Body weight (35 days);Tibia length;Tibia area;Plasma coloration;Growth (post-challenge);Body weight (336 days);Tibia bone mineral density;Tibia plateau angle;Chest width;Thigh muscle weight;Carcass weight;Average daily gain;
625699077	chr6	21367568	A	G	80	61.5385	56.25	26.3158	37.5	21.0526	0.0122876	0.050358	ADGRA1	ENSGALG00000007045	ENSGALT00000011413	Transcript	intron_variant	-	-	-	-	-	rs316358634	IMPACT=MODIFIER;STRAND=-1;SYMBOL=GPR123;SYMBOL_SOURCE=HGNC;HGNC_ID=HGNC:13838;BIOTYPE=protein_coding;CANONICAL=YES;ENSP=ENSGALP00000011399;TREMBL=F1NG90;UNIPARC=UPI0002C87EA8;INTRON=1/19;HGVSc=ENSGALT00000011413.4:c.29+7849T>C		Body weight;Body weight;Body weight;Drumstick muscle weight;Humerus bone mineral density;Subcutaneous neck fat weight;Hematocrit value;Shank diameter;Plasma coloration;Visceral fat weight;Humerus bone mineral content;Antibody response to SRBC antigen;Antibody response to SRBC antigen;Antibody response to BA (Brucella abortus);Total white fat weight;Body temperature;Glucose level;Egg shell yellown…
885041344	chr21	6021105	A	G	42.8571	69.2308	75	100	100	100	0.0190367	0.0515134	EPHB2	ENSGALG00000004741	ENSGALT00000007553	Transcript	intron_variant	-	-	-	-	-	rs314252337	IMPACT=MODIFIER;STRAND=-1;SYMBOL=EPHB2;SYMBOL_SOURCE=EntrezGene;BIOTYPE=protein_coding;CANONICAL=YES;ENSP=ENSGALP00000007541;TREMBL=F1NHC7;UNIPARC=UPI0000ECA353;INTRON=1/15;HGVSc=ENSGALT00000007553.3:c.65-13823T>C
510931769	chr4	56397456	G	A	100	63.6364	70	50	33.3333	37.5	0.0375824	0.0518842	chAnk2	ENSGALG00000012044	ENSGALT00000019661	Transcript	intron_variant	-	-	-	-	-	rs312288849	IMPACT=MODIFIER;STRAND=-1;SYMBOL=chAnk2;SYMBOL_SOURCE=Uniprot_gn;BIOTYPE=protein_coding;CANONICAL=YES;ENSP=ENSGALP00000019635;TREMBL=F1NG08,Q90716;UNIPARC=UPI0002C87E1D;INTRON=24/47;HGVSc=ENSGALT00000019661.4:c.2477-3543C>T		Wing weight;Drumstick weight;Drumstick muscle weight;Body temperature;Visceral fat weight;Tibia width;Total white fat weight;Egg weight;Egg weight;Egg weight;Growth (0-14 days);Breast pH;Abdominal fat percentage;Shank length;Growth (28-42 days);Average daily gain;Body weight (504 days);Growth (14-28 days);Liver weight;Body weight (84 days);Body weight;Average daily gain;Body weight;Average daily …
130499091	chr1	130499091	C	T	30	41.6667	62.5	100	70	76.9231	0.04589	0.0636535	GABRG3	ENSGALG00000019144	ENSGALT00000030259	Transcript	intron_variant	-	-	-	-	-	rs315382419	IMPACT=MODIFIER;STRAND=-1;SYMBOL=GABRG3;SYMBOL_SOURCE=HGNC;HGNC_ID=HGNC:4088;BIOTYPE=protein_coding;CANONICAL=YES;ENSP=ENSGALP00000029621;TREMBL=E1C779;UNIPARC=UPI000240B34B;INTRON=3/9;HGVSc=ENSGALT00000030259.3:c.271-46406G>A		Abdominal fat weight;Egg shell stiffness;Liver weight;Spleen weight;Breast pH;Age at first egg;Carcass weight;Body weight (140 days);Body weight;Egg weight;Egg weight;Egg weight;Total white fat weight;Visceral fat weight;Breast pH;Growth (42-63 days);Growth (21-42 days);Body weight (63 days);Body weight (42 days);Body weight (21 days);Leg bowing;Shank length;Subcutaneous fat thickness;Body weight…
926759112	chrZ	6087268	A	T	87.5	66.6667	76.9231	29.4118	41.1765	47.8261	0.00963993	0.070588		ENSGALG00000018499	ENSGALT00000029259	Transcript	intron_variant	-	-	-	-	-	rs316871602	IMPACT=MODIFIER;STRAND=1;BIOTYPE=protein_coding;CANONICAL=YES;ENSP=ENSGALP00000028598;TREMBL=E1C131;UNIPARC=UPI0002C878AD;INTRON=1/2;HGVSc=ENSGALT00000029259.3:c.281-27166A>T
840412437	chr17	7352218	G	C	46.1538	42.8571	41.1765	71.4286	71.4286	100	0.0175742	0.0450589	RXRA	ENSGALG00000002626	ENSGALT00000004139	Transcript	intron_variant	-	-	-	-	-	rs317713178	IMPACT=MODIFIER;STRAND=1;SYMBOL=RXRA;SYMBOL_SOURCE=HGNC;HGNC_ID=HGNC:10477;BIOTYPE=protein_coding;CANONICAL=YES;ENSP=ENSGALP00000004130;TREMBL=F1NH64;UNIPARC=UPI0002C882F8;INTRON=9/9;HGVSc=ENSGALT00000004139.4:c.1257-248G>C		Troponin T concentration;
929246881	chrZ	8575037	T	C	83.3333	87.5	83.3333	50	47.0588	44.4444	5.99134e-05	0.115535	UNC13B	ENSGALG00000002165	ENSGALT00000003394	Transcript	intron_variant	-	-	-	-	-	rs315084734	IMPACT=MODIFIER;STRAND=1;SYMBOL=UNC13B;SYMBOL_SOURCE=HGNC;HGNC_ID=HGNC:12566;BIOTYPE=protein_coding;CANONICAL=YES;ENSP=ENSGALP00000003389;TREMBL=F1NY18;UNIPARC=UPI0002C878AE;INTRON=7/38;HGVSc=ENSGALT00000003394.4:c.746+3540T>C
915949244	chr28	1268201	C	T	30	33.3333	30.7692	60	80	66.6667	0.00326344	0.0522114	HSD11B1L	ENSGALG00000012860	ENSGALT00000020974	Transcript	intron_variant	-	-	-	-	-	-	IMPACT=MODIFIER;STRAND=-1;SYMBOL=HSD11B1L;SYMBOL_SOURCE=EntrezGene;BIOTYPE=protein_coding;CANONICAL=YES;ENSP=ENSGALP00000020944;SWISSPROT=Q6PUF4;TREMBL=H9KZX0;UNIPARC=UPI0002C86618;INTRON=4/7;HGVSc=ENSGALT00000020974.4:c.337+34G>A
459747537	chr4	5213224	A	G	88.2353	84.6154	100	66.6667	43.75	50	0.0105501	0.0445839	Pcdh19	ENSGALG00000006822	ENSGALT00000039757	Transcript	intron_variant	-	-	-	-	-	rs16354968	IMPACT=MODIFIER;STRAND=1;SYMBOL=Pcdh19;SYMBOL_SOURCE=Uniprot_gn;BIOTYPE=protein_coding;CANONICAL=YES;ENSP=ENSGALP00000038966;TREMBL=F1NER2,Q9YGR3,Q6V0P1,Q9YGR0,A5Y5L7;UNIPARC=UPI0002C86D15;INTRON=3/4;HGVSc=ENSGALT00000039757.2:c.2511-394A>G		Visceral fat weight;Body weight;Body weight;Body weight;Average daily gain;Body weight (84 days);Body weight (42 days);Age at first egg;Breast muscle percentage;Pectoralis major weight;Shank growth;
905216000	chr26	1074227	G	C	25	25	33.3333	72.7273	56.25	66.6667	0.00252786	0.0455683		ENSGALG00000000104	ENSGALT00000000143	Transcript	intron_variant	-	-	-	-	-	rs312302767	IMPACT=MODIFIER;STRAND=-1;BIOTYPE=protein_coding;CANONICAL=YES;ENSP=ENSGALP00000000142;TREMBL=Q7T3R1,Q2TV23;UNIPARC=UPI000067972C;INTRON=7/9;HGVSc=ENSGALT00000000143.3:c.1283+182C>G		Egg shell color;
357335667	chr3	13249155	G	A	37.5	31.8182	38.4615	62.5	90.9091	66.6667	0.0146729	0.0475309	PAK7	ENSGALG00000008947	ENSGALT00000014550	Transcript	intron_variant	-	-	-	-	-	rs313157730	IMPACT=MODIFIER;STRAND=1;SYMBOL=PAK7;SYMBOL_SOURCE=EntrezGene;BIOTYPE=protein_coding;CANONICAL=YES;ENSP=ENSGALP00000014534;TREMBL=E1BWY7;UNIPARC=UPI0002C868BD;INTRON=5/12;HGVSc=ENSGALT00000014550.4:c.579+697G>A		Body weight;Body weight;Body weight (35 days);Abdominal fat weight;Abdominal fat percentage;Antibody response to SRBC antigen;Antibody response to KLH antigen;Breast muscle percentage;Dressing percentage;Breast percentage;Comb size;Comb size;Body weight;Body weight;Body weight;Body weight (41 days);Average daily gain;Egg weight;Average daily gain;Breast percentage;Antibody response to SRBC antige…
766165389	chr11	18517173	C	A	23.5294	20	26.6667	71.4286	57.1429	53.8462	0.00284236	0.0456796	WWP2	ENSGALG00000000699	ENSGALT00000000991	Transcript	intron_variant	-	-	-	-	-	rs14029348	IMPACT=MODIFIER;STRAND=1;SYMBOL=WWP2;SYMBOL_SOURCE=EntrezGene;BIOTYPE=protein_coding;CANONICAL=YES;ENSP=ENSGALP00000000989;TREMBL=E1C3L4;UNIPARC=UPI0002C87B90;INTRON=22/23;HGVSc=ENSGALT00000000991.4:c.2602+425C>A		Body temperature;Breast color;Breast color;Spleen weight;Carcass weight;Carcass weight;Body weight (140 days);Body weight (40 days);Thigh meat-to-bone ratio;
928047544	chrZ	7375700	C	T	40	72.7273	42.8571	19.0476	16.6667	7.69231	0.0274635	0.0537873	DCAF12	ENSGALG00000005800	ENSGALT00000009315	Transcript	intron_variant	-	-	-	-	-	-	IMPACT=MODIFIER;STRAND=-1;SYMBOL=DCAF12;SYMBOL_SOURCE=EntrezGene;BIOTYPE=protein_coding;CANONICAL=YES;ENSP=ENSGALP00000009301;TREMBL=F1NBB3;UNIPARC=UPI0002C87A8C;INTRON=7/8;HGVSc=ENSGALT00000009315.4:c.1028-910G>A
965914841	chrZ	45242997	T	C	0	23.0769	28.5714	66.6667	40	57.1429	0.0332625	0.0681754	ADAMTS19	ENSGALG00000000151	ENSGALT00000000207	Transcript	intron_variant	-	-	-	-	-	rs314197812	IMPACT=MODIFIER;STRAND=-1;SYMBOL=ADAMTS19;SYMBOL_SOURCE=HGNC;HGNC_ID=HGNC:17111;BIOTYPE=protein_coding;CANONICAL=YES;ENSP=ENSGALP00000000206;TREMBL=E1C0E3;UNIPARC=UPI0002C86788;INTRON=6/22;HGVSc=ENSGALT00000000207.4:c.1278-1894A>G		Egg shell strength;Age at first egg;Marek's disease-related traits;Blood and meat spots;Egg shell thickness;Liver weight;Marek's disease-related traits;Marek's disease-related traits;Marek's disease-related traits;Marek's disease-related traits;Marek's disease-related traits;
510699669	chr4	56165356	G	A	42.8571	21.4286	45	76.9231	73.913	70.5882	0.0084828	0.048801	CAMK2D	ENSGALG00000012036	ENSGALT00000019642	Transcript	intron_variant	-	-	-	-	-	rs15588679	IMPACT=MODIFIER;STRAND=1;SYMBOL=CAMK2D;SYMBOL_SOURCE=EntrezGene;BIOTYPE=protein_coding;CANONICAL=YES;ENSP=ENSGALP00000019616;TREMBL=F1NG22;UNIPARC=UPI0002C87E50;INTRON=1/20;HGVSc=ENSGALT00000019642.3:c.67+20401G>A		Wing weight;Drumstick weight;Drumstick muscle weight;Body temperature;Visceral fat weight;Tibia width;Total white fat weight;Egg weight;Egg weight;Egg weight;Growth (0-14 days);Breast pH;Abdominal fat percentage;Shank length;Growth (28-42 days);Average daily gain;Body weight (504 days);Growth (14-28 days);Liver weight;Body weight (84 days);Body weight;Average daily gain;Body weight;Average daily …
510699669	chr4	56165356	G	A	42.8571	21.4286	45	76.9231	73.913	70.5882	0.0084828	0.048801	CAMK2D	ENSGALG00000012036	ENSGALT00000037701	Transcript	intron_variant	-	-	-	-	-	rs15588679	IMPACT=MODIFIER;STRAND=1;SYMBOL=CAMK2D;SYMBOL_SOURCE=EntrezGene;BIOTYPE=protein_coding;ENSP=ENSGALP00000036906;TREMBL=E1C3I7;UNIPARC=UPI0002C86953;INTRON=1/16;HGVSc=ENSGALT00000037701.2:c.97+20401G>A		Wing weight;Drumstick weight;Drumstick muscle weight;Body temperature;Visceral fat weight;Tibia width;Total white fat weight;Egg weight;Egg weight;Egg weight;Growth (0-14 days);Breast pH;Abdominal fat percentage;Shank length;Growth (28-42 days);Average daily gain;Body weight (504 days);Growth (14-28 days);Liver weight;Body weight (84 days);Body weight;Average daily gain;Body weight;Average daily …
818849727	chr14	14143386	A	G	84.6154	85.7143	78.5714	54.5455	55.5556	26.6667	0.0183909	0.0459632		ENSGALG00000009205	ENSGALT00000014988	Transcript	intron_variant	-	-	-	-	-	rs314104525	IMPACT=MODIFIER;STRAND=-1;BIOTYPE=protein_coding;CANONICAL=YES;ENSP=ENSGALP00000014972;TREMBL=F1NEW4;UNIPARC=UPI0002C8767A;INTRON=3/22;HGVSc=ENSGALT00000014988.4:c.109-5363T>C		Intramuscular fat;Drumstick and thigh weight;Antibody titer to LPS antigen;Antibody titer to LTA antigen;Body weight (140 days);Breast muscle weight;Chest width;Antibody titer to LPS antigen;Egg shell stiffness;Antibody response to KLH antigen;Egg shell stiffness;
50542202	chr1	50542202	A	G	71.4286	69.2308	75	9.09091	50	44.4444	0.0444491	0.0524998	SYNGR1	ENSGALG00000027665	ENSGALT00000019854	Transcript	intron_variant	-	-	-	-	-	rs315283092	IMPACT=MODIFIER;STRAND=-1;SYMBOL=SYNGR1;SYMBOL_SOURCE=EntrezGene;BIOTYPE=protein_coding;CANONICAL=YES;ENSP=ENSGALP00000019827;TREMBL=E1BV06;UNIPARC=UPI0002C873B0;INTRON=1/3;HGVSc=ENSGALT00000019854.4:c.99+2522T>C		Spleen weight;Shank length;Age at first egg;Antibody response to SRBC antigen;Carcass weight;Body weight (140 days);Drumstick and thigh weight;Egg weight;Egg weight;Egg weight;Subcutaneous neck fat weight;Total white fat weight;Visceral fat weight;Shank length;Cingular fat width;Subcutaneous fat thickness;Breast color;Egg weight;Drumstick weight;Egg number;Haugh units;Body weight;Body weight;Shan…
631552965	chr6	27221456	G	A	58.8235	81.8182	40.7407	32	20	17.3913	0.0425023	0.045192	CCDC186	ENSGALG00000008956	ENSGALT00000014566	Transcript	intron_variant	-	-	-	-	-	rs14588839	IMPACT=MODIFIER;STRAND=-1;SYMBOL=CCDC186;SYMBOL_SOURCE=HGNC;HGNC_ID=HGNC:24349;BIOTYPE=protein_coding;CANONICAL=YES;ENSP=ENSGALP00000014550;TREMBL=E1BWV9;UNIPARC=UPI0000ECB5FA;INTRON=12/15;HGVSc=ENSGALT00000014566.4:c.2141-380C>T		Breast muscle percentage;Body weight;Egg shell weight;Humerus bone mineral density;Subcutaneous neck fat weight;Hematocrit value;Egg shell stiffness;Shank diameter;Plasma coloration;Visceral fat weight;Egg shell stiffness;Humerus bone mineral content;Antibody titer to LPS antigen;Antibody response to SRBC antigen;Antibody response to SRBC antigen;Antibody response to BA (Brucella abortus);Total w…
944063237	chrZ	23391393	T	C	0	33.3333	13.3333	46.6667	50	61.9048	0.025465	0.065445	IQGAP2	ENSGALG00000014978	ENSGALT00000024162	Transcript	intron_variant	-	-	-	-	-	rs317235300	IMPACT=MODIFIER;STRAND=-1;SYMBOL=IQGAP2;SYMBOL_SOURCE=EntrezGene;BIOTYPE=protein_coding;CANONICAL=YES;ENSP=ENSGALP00000024116;TREMBL=E1C2F9;UNIPARC=UPI0002C87A30;INTRON=2/35;HGVSc=ENSGALT00000024162.4:c.147-14086A>G		Marek's disease-related traits;Blood and meat spots;Antibody titer to LPS antigen;Egg shell thickness;Antibody titer to LPS antigen;Liver weight;Body weight;Body weight;Body weight;Antibody titer to LTA antigen;Haugh units;Corticosterone response;Age at first egg;Body weight (day of first egg);Body weight (day of first egg);Femur bone mineral density;Femur bone mineral density;Femur bone mineral …
503768190	chr4	49233877	G	A	75	55.5556	60	36.8421	23.0769	18.75	0.00966783	0.0444764	SHROOM3	ENSGALG00000011487	ENSGALT00000018724	Transcript	intron_variant	-	-	-	-	-	-	IMPACT=MODIFIER;STRAND=-1;SYMBOL=SHROOM3;SYMBOL_SOURCE=HGNC;HGNC_ID=HGNC:30422;BIOTYPE=protein_coding;CANONICAL=YES;ENSP=ENSGALP00000018701;TREMBL=F1NZI3;UNIPARC=UPI0002C872E2;INTRON=2/10;HGVSc=ENSGALT00000018724.4:c.320+14875C>T		Wing weight;Drumstick weight;Drumstick muscle weight;Visceral fat weight;Tibia width;Total white fat weight;Egg weight;Egg weight;Egg weight;Growth (0-14 days);Growth (28-42 days);Average daily gain;Body weight (504 days);Liver weight;Body weight (84 days);Body weight;Average daily gain;Body weight;Average daily gain;Egg number;Body weight (42 days);Carcass weight;Body weight (336 days);Body weig…
489629862	chr4	35095549	C	A	26.6667	33.3333	33.3333	85.7143	61.1111	58.3333	0.0142517	0.060396	CCSER1	ENSGALG00000010392	ENSGALT00000016925	Transcript	intron_variant	-	-	-	-	-	-	IMPACT=MODIFIER;STRAND=1;SYMBOL=CCSER1;SYMBOL_SOURCE=HGNC;HGNC_ID=HGNC:29349;BIOTYPE=protein_coding;CANONICAL=YES;ENSP=ENSGALP00000016906;TREMBL=E1C3R9;UNIPARC=UPI0002C86CF0;INTRON=3/10;HGVSc=ENSGALT00000016925.4:c.1503+12272C>A		Visceral fat weight;Tibia width;Average daily gain;Body weight (504 days);Body weight (84 days);Average daily gain;Average daily gain;Egg number;Body weight (42 days);Body weight (336 days);Body weight (21 days);Body weight (168 days);Egg weight;Egg weight;Average daily gain;Body weight (day of first egg);Body weight (day of first egg);Body weight (day of first egg);Age at first egg;Egg weight;Ma…
757564625	chr11	9916409	T	C	39.1304	9.09091	38.8889	57.1429	75	66.6667	0.0294889	0.0459176	PEPD	ENSGALG00000004899	ENSGALT00000007832	Transcript	intron_variant	-	-	-	-	-	-	IMPACT=MODIFIER;STRAND=-1;SYMBOL=PEPD;SYMBOL_SOURCE=EntrezGene;BIOTYPE=protein_coding;CANONICAL=YES;ENSP=ENSGALP00000007819;TREMBL=F1NIQ9;UNIPARC=UPI0002C87C0F;INTRON=3/14;HGVSc=ENSGALT00000007832.4:c.329+2750A>G		Spleen weight;Carcass weight;Intestine length;Body weight (140 days);Troponin T concentration;Tibia width;Abdominal fat weight;Tibia area;Feather pecking;Thigh bone weight;Tibia width;Egg shell yellowness;Egg shell redness;Egg shell lightness;
848141112	chr18	4626743	T	C	61.5385	55.5556	64.2857	36.3636	33.3333	0	0.0355158	0.0523751	UNC13D	ENSGALG00000002234	ENSGALT00000003497	Transcript	intron_variant	-	-	-	-	-	rs315589636	IMPACT=MODIFIER;STRAND=1;SYMBOL=UNC13D;SYMBOL_SOURCE=HGNC;HGNC_ID=HGNC:23147;BIOTYPE=protein_coding;CANONICAL=YES;ENSP=ENSGALP00000003491;TREMBL=F1P5D8;UNIPARC=UPI0002C87340;INTRON=4/31;HGVSc=ENSGALT00000003497.4:c.201+14T>C		Humerus width;Corticosterone response;Antibody response to MB antigen;Breast muscle weight;Marek's disease-related traits;Body slope length;Growth (1-8 days);Body weight (8 days);Growth (21-42 days);Body weight (42 days);Chest width;Antibody response to NDV (Newcastle disease virus);Liver weight;Body weight (56 days);
624977706	chr6	20646197	G	A	100	84.2105	72.2222	52.381	35.2941	57.1429	0.023408	0.0590657	BLNK	ENSGALG00000006973	ENSGALT00000039674	Transcript	intron_variant	-	-	-	-	-	rs80650992	IMPACT=MODIFIER;STRAND=-1;SYMBOL=BLNK;SYMBOL_SOURCE=EntrezGene;BIOTYPE=protein_coding;CANONICAL=YES;ENSP=ENSGALP00000038883;TREMBL=F1NFD7;UNIPARC=UPI0002C8752A;INTRON=20/24;HGVSc=ENSGALT00000039674.2:c.1325+172C>T		Body weight;Body weight;Body weight;Drumstick muscle weight;Humerus bone mineral density;Subcutaneous neck fat weight;Hematocrit value;Shank diameter;Plasma coloration;Visceral fat weight;Humerus bone mineral content;Antibody response to SRBC antigen;Antibody response to SRBC antigen;Antibody response to BA (Brucella abortus);Total white fat weight;Body temperature;Glucose level;Egg shell yellown…
624977706	chr6	20646197	G	A	100	84.2105	72.2222	52.381	35.2941	57.1429	0.023408	0.0590657	BLNK	ENSGALG00000006973	ENSGALT00000011296	Transcript	intron_variant	-	-	-	-	-	rs80650992	IMPACT=MODIFIER;STRAND=-1;SYMBOL=BLNK;SYMBOL_SOURCE=EntrezGene;BIOTYPE=protein_coding;ENSP=ENSGALP00000011282;SWISSPROT=Q9YGC1;UNIPARC=UPI00000FC955;INTRON=18/22;HGVSc=ENSGALT00000011296.3:c.1187+172C>T		Body weight;Body weight;Body weight;Drumstick muscle weight;Humerus bone mineral density;Subcutaneous neck fat weight;Hematocrit value;Shank diameter;Plasma coloration;Visceral fat weight;Humerus bone mineral content;Antibody response to SRBC antigen;Antibody response to SRBC antigen;Antibody response to BA (Brucella abortus);Total white fat weight;Body temperature;Glucose level;Egg shell yellown…
503786795	chr4	49252482	G	T	30	16.6667	21.4286	47.0588	52.6316	80	0.0269714	0.0473102	SHROOM3	ENSGALG00000011487	ENSGALT00000018724	Transcript	intron_variant	-	-	-	-	-	rs315175303	IMPACT=MODIFIER;STRAND=-1;SYMBOL=SHROOM3;SYMBOL_SOURCE=HGNC;HGNC_ID=HGNC:30422;BIOTYPE=protein_coding;CANONICAL=YES;ENSP=ENSGALP00000018701;TREMBL=F1NZI3;UNIPARC=UPI0002C872E2;INTRON=1/10;HGVSc=ENSGALT00000018724.4:c.166-3576C>A		Wing weight;Drumstick weight;Drumstick muscle weight;Visceral fat weight;Tibia width;Total white fat weight;Egg weight;Egg weight;Egg weight;Growth (0-14 days);Growth (28-42 days);Average daily gain;Body weight (504 days);Liver weight;Body weight (84 days);Body weight;Average daily gain;Body weight;Average daily gain;Egg number;Body weight (42 days);Carcass weight;Body weight (336 days);Body weig…
357332984	chr3	13246472	G	T	27.2727	36.3636	50	88.8889	53.8462	82.3529	0.0422666	0.0475309	PAK7	ENSGALG00000008947	ENSGALT00000014550	Transcript	intron_variant	-	-	-	-	-	-	IMPACT=MODIFIER;STRAND=1;SYMBOL=PAK7;SYMBOL_SOURCE=EntrezGene;BIOTYPE=protein_coding;CANONICAL=YES;ENSP=ENSGALP00000014534;TREMBL=E1BWY7;UNIPARC=UPI0002C868BD;INTRON=4/12;HGVSc=ENSGALT00000014550.4:c.365-1772G>T		Body weight;Body weight;Body weight (35 days);Abdominal fat weight;Abdominal fat percentage;Antibody response to SRBC antigen;Antibody response to KLH antigen;Breast muscle percentage;Dressing percentage;Breast percentage;Comb size;Comb size;Body weight;Body weight;Body weight;Body weight (41 days);Average daily gain;Egg weight;Average daily gain;Breast percentage;Antibody response to SRBC antige…
352599228	chr3	8512716	A	G	50	60	36.3636	80	77.7778	100	0.0195433	0.0453364	TRMT61B	ENSGALG00000008979	ENSGALT00000014608	Transcript	intron_variant	-	-	-	-	-	rs315564420	IMPACT=MODIFIER;STRAND=1;SYMBOL=TRMT61B;SYMBOL_SOURCE=HGNC;HGNC_ID=HGNC:26070;BIOTYPE=protein_coding;CANONICAL=YES;ENSP=ENSGALP00000014592;TREMBL=E1BW99;UNIPARC=UPI0000ECC9A2;INTRON=1/6;HGVSc=ENSGALT00000014608.4:c.274-33A>G		Body weight;Body weight;Body weight (35 days);Abdominal fat weight;Abdominal fat percentage;Antibody response to SRBC antigen;Antibody response to KLH antigen;Breast muscle percentage;Dressing percentage;Breast percentage;Body weight;Body weight;Body weight;Body weight (41 days);Average daily gain;Egg weight;Average daily gain;Breast percentage;Antibody response to SRBC antigen;Abdominal fat weig…
625694429	chr6	21362920	A	G	10	18.75	8.33333	31.8182	58.3333	58.3333	0.016873	0.050358	ADGRA1	ENSGALG00000007045	ENSGALT00000011413	Transcript	intron_variant	-	-	-	-	-	rs80618895	IMPACT=MODIFIER;STRAND=-1;SYMBOL=GPR123;SYMBOL_SOURCE=HGNC;HGNC_ID=HGNC:13838;BIOTYPE=protein_coding;CANONICAL=YES;ENSP=ENSGALP00000011399;TREMBL=F1NG90;UNIPARC=UPI0002C87EA8;INTRON=1/19;HGVSc=ENSGALT00000011413.4:c.29+12497T>C		Body weight;Body weight;Body weight;Drumstick muscle weight;Humerus bone mineral density;Subcutaneous neck fat weight;Hematocrit value;Shank diameter;Plasma coloration;Visceral fat weight;Humerus bone mineral content;Antibody response to SRBC antigen;Antibody response to SRBC antigen;Antibody response to BA (Brucella abortus);Total white fat weight;Body temperature;Glucose level;Egg shell yellown…
707293833	chr9	2998386	G	A	76.4706	81.8182	100	27.2727	62.5	57.1429	0.046844	0.0482077	VPS8	ENSGALG00000006704	ENSGALT00000010839	Transcript	intron_variant	-	-	-	-	-	rs317193024	IMPACT=MODIFIER;STRAND=1;SYMBOL=VPS8;SYMBOL_SOURCE=HGNC;HGNC_ID=HGNC:29122;BIOTYPE=protein_coding;CANONICAL=YES;ENSP=ENSGALP00000010825;TREMBL=F1NZZ7;UNIPARC=UPI0002C8756D;INTRON=29/44;HGVSc=ENSGALT00000010839.4:c.2890-149G>A		Antibody response to SRBC antigen;Creatine kinase level;Body weight;Body weight;Tibia bone mineral density;Drumstick and thigh muscle weight;Leg bowing;Frequency of calling;Antibody titer to LPS antigen;Head percentage;Albumen height;Antibody titer to LPS antigen;Femur bending strength;Femur bending strength;Drumstick meat-to-bone ratio;Breast muscle weight;Residual feed intake;Drumstick muscle w…
778347427	chr12	11298132	A	G	45.4545	50	57.1429	31.25	0	10	0.0194541	0.0458478	PLXNB1	ENSGALG00000006526	ENSGALT00000010550	Transcript	intron_variant	-	-	-	-	-	-	IMPACT=MODIFIER;STRAND=1;SYMBOL=PLXNB1;SYMBOL_SOURCE=HGNC;HGNC_ID=HGNC:9103;BIOTYPE=protein_coding;CANONICAL=YES;ENSP=ENSGALP00000010536;TREMBL=E1BWU6;UNIPARC=UPI0002C86E83;INTRON=3/37;HGVSc=ENSGALT00000010550.4:c.1134+365A>G		Feather pecking;Body weight;Body weight;Tibia modulus of elasticity;Tibia strain;Tibia stress;Tibia area;Tibia bone mineral content;Breast pH;Abdominal fat percentage;Back percentage;Breast percentage;Back percentage;Body depth;Abdominal fat percentage;Body weight;Body weight (1 day);
25124828	chr1	25124828	A	G	7.69231	15.7895	20	63.6364	41.1765	50	0.00764407	0.0487536	TES	ENSGALG00000009398	ENSGALT00000015309	Transcript	intron_variant	-	-	-	-	-	rs318069175	IMPACT=MODIFIER;STRAND=-1;SYMBOL=TES;SYMBOL_SOURCE=EntrezGene;BIOTYPE=protein_coding;CANONICAL=YES;ENSP=ENSGALP00000015293;SWISSPROT=Q90YH9;TREMBL=R9PXN3;UNIPARC=UPI0002C87C04;INTRON=2/7;HGVSc=ENSGALT00000015309.4:c.113+2754T>C		Shank length;Antibody response to SRBC antigen;Cingular fat width;Subcutaneous fat thickness;Visceral peritoneum pigmentation;Visceral peritoneum pigmentation;Visceral peritoneum pigmentation;Visceral peritoneum pigmentation;Visceral peritoneum pigmentation;Visceral peritoneum pigmentation;Visceral peritoneum pigmentation;Visceral peritoneum pigmentation;Visceral peritoneum pigmentation;Visceral …
357339857	chr3	13253345	T	C	15.3846	45.4545	42.8571	63.6364	88.8889	62.5	0.0452854	0.0475309	PAK7	ENSGALG00000008947	ENSGALT00000014550	Transcript	intron_variant	-	-	-	-	-	rs315579222	IMPACT=MODIFIER;STRAND=1;SYMBOL=PAK7;SYMBOL_SOURCE=EntrezGene;BIOTYPE=protein_coding;CANONICAL=YES;ENSP=ENSGALP00000014534;TREMBL=E1BWY7;UNIPARC=UPI0002C868BD;INTRON=5/12;HGVSc=ENSGALT00000014550.4:c.579+4887T>C		Body weight;Body weight;Body weight (35 days);Abdominal fat weight;Abdominal fat percentage;Antibody response to SRBC antigen;Antibody response to KLH antigen;Breast muscle percentage;Dressing percentage;Breast percentage;Comb size;Comb size;Body weight;Body weight;Body weight;Body weight (41 days);Average daily gain;Egg weight;Average daily gain;Breast percentage;Antibody response to SRBC antige…
421788871	chr3	77702359	A	C	25	11.7647	9.09091	53.3333	53.8462	50	0.00184572	0.0642039	IBTK	ENSGALG00000015864	ENSGALT00000025575	Transcript	intron_variant	-	-	-	-	-	rs13694504	IMPACT=MODIFIER;STRAND=1;SYMBOL=IBTK;SYMBOL_SOURCE=HGNC;HGNC_ID=HGNC:17853;BIOTYPE=protein_coding;CANONICAL=YES;ENSP=ENSGALP00000025528;TREMBL=F1NXV1;UNIPARC=UPI0002C8831E;INTRON=27/30;HGVSc=ENSGALT00000025575.4:c.3660-1684A>C		Body weight;Body weight;Body weight (63 days);Marek's disease-related traits;Body weight;Antibody response to SRBC antigen;Egg weight;Body weight;Antibody response to KLH antigen;Body weight;Body weight;Lung weight;Body weight;Body weight (35 days);Skin fat weight;Body weight (63 days);Body weight (49 days);Leg twisting;Skin fat weight;Growth (1-8 days);Body weight (200 days);Body weight (112 day…
830708182	chr15	10840036	T	A	25	25	15.3846	43.75	80	52.9412	0.0307557	0.0560001	SF3A1	ENSGALG00000007937	ENSGALT00000012894	Transcript	intron_variant	-	-	-	-	-	-	IMPACT=MODIFIER;STRAND=1;SYMBOL=SF3A1;SYMBOL_SOURCE=EntrezGene;BIOTYPE=protein_coding;CANONICAL=YES;ENSP=ENSGALP00000012879;TREMBL=F1NU16;UNIPARC=UPI000060F32F;INTRON=17/17;HGVSc=ENSGALT00000012894.2:c.2272-30T>A		Growth (post-challenge);
365161067	chr3	21074555	C	T	66.6667	57.1429	59.0909	15.3846	34.7826	21.4286	0.00446538	0.0559203	ANGEL2	ENSGALG00000009802	ENSGALT00000015943	Transcript	intron_variant	-	-	-	-	-	-	IMPACT=MODIFIER;STRAND=1;SYMBOL=ANGEL2;SYMBOL_SOURCE=EntrezGene;BIOTYPE=protein_coding;CANONICAL=YES;ENSP=ENSGALP00000015926;TREMBL=F1P557;UNIPARC=UPI0000447C30;INTRON=5/8;HGVSc=ENSGALT00000015943.4:c.1539+839C>T		Body weight;Body weight;Body weight (35 days);Abdominal fat weight;Abdominal fat percentage;Bone mineral density;Antibody response to SRBC antigen;Antibody response to KLH antigen;Breast muscle percentage;Average daily gain;Body weight (42 days);Body weight (504 days);Antibody response to BA (Brucella abortus);Age at sexual maturity;Body weight (336 days);Body weight (84 days);Abdominal fat weigh…
212244179	chr2	16967429	T	C	11.1111	23.0769	42.8571	53.3333	75	60	0.030067	0.044748	KIAA1217	ENSGALG00000007766	ENSGALT00000012598	Transcript	intron_variant	-	-	-	-	-	rs15067942	IMPACT=MODIFIER;STRAND=-1;SYMBOL=KIAA1217;SYMBOL_SOURCE=HGNC;HGNC_ID=HGNC:25428;BIOTYPE=protein_coding;CANONICAL=YES;ENSP=ENSGALP00000012584;TREMBL=F1NR84;UNIPARC=UPI0002C8742A;INTRON=2/18;HGVSc=ENSGALT00000012598.4:c.348+20410A>G		Antibody response to KLH antigen;Body weight;Body weight;Marek's disease-related traits;Antibody response to KLH antigen;Insulin-like growth factor level;Insulin level;Body weight (1 day);Body weight;Body weight;Feed intake;Fear-walk latency;Drumstick and thigh muscle weight;Body weight (112 days);
651242244	chr7	11959081	C	T	78.9474	85	92.3077	55	50	40	0.00319485	0.0511559	ADAM23	ENSGALG00000008582	ENSGALT00000013975	Transcript	intron_variant	-	-	-	-	-	rs316806946	IMPACT=MODIFIER;STRAND=-1;SYMBOL=ADAM23;SYMBOL_SOURCE=EntrezGene;BIOTYPE=protein_coding;CANONICAL=YES;ENSP=ENSGALP00000013959;TREMBL=F1NYC6;UNIPARC=UPI0000ECB867;INTRON=24/25;HGVSc=ENSGALT00000013975.4:c.2279-909G>A		Body weight;Body weight;Body weight;Body weight;Body weight;Breast muscle weight;Drumstick muscle weight;Carcass weight;Drumstick weight;Thigh weight;Thigh muscle weight;Wing weight;Average daily gain;Body weight;Body weight;Body weight;Body weight;Body weight;Drumstick and thigh muscle weight;Drumstick and thigh muscle weight;Fat distribution;Skin fat weight;Abdominal fat weight;Heart weight;Bod…
757564626	chr11	9916410	C	T	36.3636	9.09091	42.1053	57.1429	75	66.6667	0.0314222	0.0459176	PEPD	ENSGALG00000004899	ENSGALT00000007832	Transcript	intron_variant	-	-	-	-	-	-	IMPACT=MODIFIER;STRAND=-1;SYMBOL=PEPD;SYMBOL_SOURCE=EntrezGene;BIOTYPE=protein_coding;CANONICAL=YES;ENSP=ENSGALP00000007819;TREMBL=F1NIQ9;UNIPARC=UPI0002C87C0F;INTRON=3/14;HGVSc=ENSGALT00000007832.4:c.329+2749G>A		Spleen weight;Carcass weight;Intestine length;Body weight (140 days);Troponin T concentration;Tibia width;Abdominal fat weight;Tibia area;Feather pecking;Thigh bone weight;Tibia width;Egg shell yellowness;Egg shell redness;Egg shell lightness;
561124049	chr5	16372901	T	C	45.4545	50	58.3333	27.2727	15.3846	0	0.0133266	0.0646504		ENSGALG00000007525	ENSGALT00000012172	Transcript	intron_variant	-	-	-	-	-	-	IMPACT=MODIFIER;STRAND=-1;BIOTYPE=protein_coding;ENSP=ENSGALP00000012158;TREMBL=F1NM50;UNIPARC=UPI0002C88268;INTRON=17/18;HGVSc=ENSGALT00000012172.3:c.876+104A>G		Carcass weight;Body weight (63 days);Antibody response to SRBC antigen;Breast muscle weight;Egg weight;Shank diameter;Shank length;Wing percentage;Abdominal fat weight;Body weight;Weight of the front half of the carcass;Conformation score;Drumstick weight;Egg number;Head width;Shank weight;Thigh muscle weight;Growth (46-112 days);Body weight (200 days);Body weight (112 days);
561124049	chr5	16372901	T	C	45.4545	50	58.3333	27.2727	15.3846	0	0.0133266	0.0646504		ENSGALG00000007525	ENSGALT00000012179	Transcript	intron_variant	-	-	-	-	-	-	IMPACT=MODIFIER;STRAND=-1;BIOTYPE=protein_coding;CANONICAL=YES;ENSP=ENSGALP00000012165;TREMBL=E1C1S2;UNIPARC=UPI0002C86AD9;INTRON=18/19;HGVSc=ENSGALT00000012179.4:c.981+104A>G		Carcass weight;Body weight (63 days);Antibody response to SRBC antigen;Breast muscle weight;Egg weight;Shank diameter;Shank length;Wing percentage;Abdominal fat weight;Body weight;Weight of the front half of the carcass;Conformation score;Drumstick weight;Egg number;Head width;Shank weight;Thigh muscle weight;Growth (46-112 days);Body weight (200 days);Body weight (112 days);
885002352	chr21	5982113	A	C	100	100	100	66.6667	66.6667	55.5556	0.000562004	0.0515134	EPHB2	ENSGALG00000004741	ENSGALT00000007553	Transcript	intron_variant	-	-	-	-	-	rs312769906	IMPACT=MODIFIER;STRAND=-1;SYMBOL=EPHB2;SYMBOL_SOURCE=EntrezGene;BIOTYPE=protein_coding;CANONICAL=YES;ENSP=ENSGALP00000007541;TREMBL=F1NHC7;UNIPARC=UPI0000ECA353;INTRON=3/15;HGVSc=ENSGALT00000007553.3:c.815-7749T>G
827366044	chr15	7497898	C	A	75	66.6667	53.3333	15.3846	40	28.5714	0.0176431	0.0544056	MN1	ENSGALG00000026119	ENSGALT00000043791	Transcript	intron_variant	-	-	-	-	-	-	IMPACT=MODIFIER;STRAND=-1;SYMBOL=MN1;SYMBOL_SOURCE=HGNC;HGNC_ID=HGNC:7180;BIOTYPE=protein_coding;CANONICAL=YES;ENSP=ENSGALP00000040989;TREMBL=R4GG28;UNIPARC=UPI0002C87AAE;INTRON=2/2;HGVSc=ENSGALT00000043791.1:c.668-7814G>T		Abdominal fat weight;Abdominal fat percentage;Liver weight;Tibia breaking force;Humerus bone mineral density;Antibody response to SRBC antigen;Tibia bone mineral density;Humerus bone mineral content;Marek's disease-related traits;Body weight (336 days);Breast muscle weight;Leg twisting;Age at first egg;Fat distribution;Abdominal fat weight;Growth (8-46 days);Body weight (46 days);Marek's disease-…
499421296	chr4	44886983	C	T	60	37.5	77.7778	20	30	14.2857	0.0418171	0.0586081	BMP3	ENSGALG00000010898	ENSGALT00000017722	Transcript	intron_variant	-	-	-	-	-	rs14461399	IMPACT=MODIFIER;STRAND=1;SYMBOL=BMP3;SYMBOL_SOURCE=EntrezGene;BIOTYPE=protein_coding;CANONICAL=YES;ENSP=ENSGALP00000017701;TREMBL=F1NTA6;UNIPARC=UPI00003AD78F;INTRON=2/2;HGVSc=ENSGALT00000017722.3:c.1197+1435C>T		Visceral fat weight;Tibia width;Egg weight;Egg weight;Egg weight;Average daily gain;Body weight (504 days);Body weight (84 days);Average daily gain;Average daily gain;Egg number;Body weight (42 days);Body weight (336 days);Body weight (21 days);Body weight (168 days);Egg weight;Egg weight;Average daily gain;Body weight (day of first egg);Body weight (day of first egg);Body weight (day of first eg…
53377048	chr1	53377048	C	T	47.619	50	27.7778	60	88.8889	87.5	0.0345734	0.0463967	BTBD11	ENSGALG00000012635	ENSGALT00000020623	Transcript	intron_variant	-	-	-	-	-	rs13867728	IMPACT=MODIFIER;STRAND=-1;SYMBOL=BTBD11;SYMBOL_SOURCE=HGNC;HGNC_ID=HGNC:23844;BIOTYPE=protein_coding;CANONICAL=YES;ENSP=ENSGALP00000020594;TREMBL=F1NYF0;UNIPARC=UPI0002C86B86;INTRON=4/16;HGVSc=ENSGALT00000020623.4:c.555-2881G>A		Spleen weight;Shank length;Age at first egg;Antibody response to SRBC antigen;Cloacal bacterial burden after challenge with Salmonella T;Carcass weight;Body weight (140 days);Drumstick and thigh weight;Body weight;Egg weight;Egg weight;Egg weight;Subcutaneous neck fat weight;Total white fat weight;Visceral fat weight;Shank length;Cingular fat width;Subcutaneous fat thickness;Breast color;Femur bo…
254526297	chr2	59249547	G	A	24	26.6667	8.69565	50	57.1429	63.1579	0.00545771	0.0454649	CDKAL1	ENSGALG00000012677	ENSGALT00000020688	Transcript	intron_variant	-	-	-	-	-	rs314709648	IMPACT=MODIFIER;STRAND=-1;SYMBOL=CDKAL1;SYMBOL_SOURCE=HGNC;HGNC_ID=HGNC:21050;BIOTYPE=protein_coding;CANONICAL=YES;ENSP=ENSGALP00000020659;TREMBL=E1BRH0;UNIPARC=UPI0000447A17;INTRON=10/14;HGVSc=ENSGALT00000020688.4:c.1049+1235C>T		Breast muscle weight;Subcutaneous neck fat weight;Cloacal bacterial burden after challenge with Salmonella E;Factor Fear;Fear-stand latency;Carcass weight;Breast muscle weight;Body weight (42 days);Subcutaneous neck fat weight;Total white fat weight;Visceral fat weight;Age at first egg;Head percentage;Shank weight percentage;Drumstick and thigh percentage;Breast percentage;Body weight (200 days);…
626356842	chr6	22025333	T	C	61.1111	57.8947	47.3684	21.4286	26.3158	7.69231	0.00600218	0.0559776	LCOR	ENSGALG00000023649	ENSGALT00000012355	Transcript	intron_variant	-	-	-	-	-	rs14583188	IMPACT=MODIFIER;STRAND=-1;SYMBOL=LCOR;SYMBOL_SOURCE=HGNC;HGNC_ID=HGNC:29503;BIOTYPE=protein_coding;CANONICAL=YES;ENSP=ENSGALP00000012341;TREMBL=F1NKP5;UNIPARC=UPI0002C877C1;INTRON=1/11;HGVSc=ENSGALT00000012355.4:c.-3+9848A>G		Body weight;Body weight;Body weight;Drumstick muscle weight;Humerus bone mineral density;Subcutaneous neck fat weight;Hematocrit value;Shank diameter;Plasma coloration;Visceral fat weight;Humerus bone mineral content;Antibody response to SRBC antigen;Antibody response to SRBC antigen;Antibody response to BA (Brucella abortus);Total white fat weight;Body temperature;Glucose level;Egg shell yellown…
520898922	chr4	66364609	C	T	73.6842	50	60.8696	21.4286	23.8095	28.5714	0.0067165	0.0532731	CORIN	ENSGALG00000014144	ENSGALT00000022884	Transcript	intron_variant	-	-	-	-	-	rs316059457	IMPACT=MODIFIER;STRAND=1;SYMBOL=CORIN;SYMBOL_SOURCE=HGNC;HGNC_ID=HGNC:19012;BIOTYPE=protein_coding;CANONICAL=YES;ENSP=ENSGALP00000022844;TREMBL=F1NZW6;UNIPARC=UPI0002C86CD0;INTRON=19/21;HGVSc=ENSGALT00000022884.4:c.2553-493C>T		Wing weight;Drumstick weight;Drumstick muscle weight;Body temperature;Pectoralis major weight;Growth (42-56 days);Visceral fat weight;Tibia width;Tibia width;Egg shell percentage;Total white fat weight;Egg weight;Egg weight;Humerus bone mineral content;Albumen weight;Egg weight;Egg weight;Egg weight;Egg weight;Short length of egg;Growth (0-14 days);Breast pH;Abdominal fat percentage;Shank length;…
50131222	chr1	50131222	T	C	64.7059	70	94.4444	42.8571	46.1538	29.4118	0.0245055	0.0446339	FAM83F	ENSGALG00000012053	ENSGALT00000019690	Transcript	intron_variant	-	-	-	-	-	rs314347010	IMPACT=MODIFIER;STRAND=-1;SYMBOL=FAM83F;SYMBOL_SOURCE=HGNC;HGNC_ID=HGNC:25148;BIOTYPE=protein_coding;CANONICAL=YES;ENSP=ENSGALP00000019664;TREMBL=E1BQF5;UNIPARC=UPI0000ECD2B6;INTRON=2/4;HGVSc=ENSGALT00000019690.4:c.624+820A>G		Spleen weight;Shank length;Age at first egg;Antibody response to SRBC antigen;Carcass weight;Body weight (140 days);Drumstick and thigh weight;Egg weight;Egg weight;Egg weight;Subcutaneous neck fat weight;Total white fat weight;Visceral fat weight;Shank length;Cingular fat width;Subcutaneous fat thickness;Breast color;Egg weight;Drumstick weight;Egg number;Haugh units;Body weight;Body weight;Shan…
729241286	chr10	1504159	A	G	64.2857	54.5455	42.8571	92.3077	80	100	0.0122854	0.0540844	NEO1	ENSGALG00000001774	ENSGALT00000034761	Transcript	intron_variant	-	-	-	-	-	rs316109660	IMPACT=MODIFIER;STRAND=1;SYMBOL=NEO1;SYMBOL_SOURCE=HGNC;HGNC_ID=HGNC:7754;BIOTYPE=protein_coding;CANONICAL=YES;ENSP=ENSGALP00000034118;TREMBL=F1NW32;UNIPARC=UPI0002C871EE;INTRON=26/29;HGVSc=ENSGALT00000034761.3:c.3781+1206A>G		Feather pecking;Spleen weight;
252222103	chr2	56945353	A	G	71.4286	69.5652	84.6154	25	40	50	0.0131449	0.0449428	ATP9B	ENSGALG00000012656	ENSGALT00000020658	Transcript	intron_variant	-	-	-	-	-	rs316699349	IMPACT=MODIFIER;STRAND=-1;SYMBOL=ATP9B;SYMBOL_SOURCE=HGNC;HGNC_ID=HGNC:13541;BIOTYPE=protein_coding;CANONICAL=YES;ENSP=ENSGALP00000020629;TREMBL=E1BRJ3;UNIPARC=UPI000240B521;INTRON=3/29;HGVSc=ENSGALT00000020658.4:c.421-1497T>C		Breast muscle weight;Subcutaneous neck fat weight;Cloacal bacterial burden after challenge with Salmonella E;Factor Fear;Fear-stand latency;Carcass weight;Breast muscle weight;Body weight (42 days);Subcutaneous neck fat weight;Total white fat weight;Visceral fat weight;Age at first egg;Head percentage;Shank weight percentage;Drumstick and thigh percentage;Breast percentage;Body weight (200 days);…
651248451	chr7	11965288	C	T	61.1111	71.4286	72.7273	30	37.5	27.2727	0.00152724	0.0511559	ADAM23	ENSGALG00000008582	ENSGALT00000013975	Transcript	intron_variant	-	-	-	-	-	rs315980288	IMPACT=MODIFIER;STRAND=-1;SYMBOL=ADAM23;SYMBOL_SOURCE=EntrezGene;BIOTYPE=protein_coding;CANONICAL=YES;ENSP=ENSGALP00000013959;TREMBL=F1NYC6;UNIPARC=UPI0000ECB867;INTRON=24/25;HGVSc=ENSGALT00000013975.4:c.2278+371G>A		Body weight;Body weight;Body weight;Body weight;Body weight;Breast muscle weight;Drumstick muscle weight;Carcass weight;Drumstick weight;Thigh weight;Thigh muscle weight;Wing weight;Average daily gain;Body weight;Body weight;Body weight;Body weight;Body weight;Drumstick and thigh muscle weight;Drumstick and thigh muscle weight;Fat distribution;Skin fat weight;Abdominal fat weight;Heart weight;Bod…
894943563	chr23	5039449	A	G	70	60	62.5	25	42.8571	14.2857	0.0142301	0.0487383	KHDRBS1	ENSGALG00000003272	ENSGALT00000005175	Transcript	intron_variant	-	-	-	-	-	-	IMPACT=MODIFIER;STRAND=1;SYMBOL=KHDRBS1;SYMBOL_SOURCE=EntrezGene;BIOTYPE=protein_coding;CANONICAL=YES;ENSP=ENSGALP00000005166;TREMBL=F1NLF2;UNIPARC=UPI0002C877AE;INTRON=1/8;HGVSc=ENSGALT00000005175.4:c.329-612A>G		Receiving feather pecking;Triglyceride level;Shank growth;Shank length;Shank length;Shank length;Shank length;Growth (post-challenge);
627258251	chr6	22926742	C	G	85.7143	76.9231	61.5385	55.5556	25	33.3333	0.0333181	0.0451713	CYP17A1	ENSGALG00000008121	ENSGALT00000033172	Transcript	intron_variant	-	-	-	-	-	-	IMPACT=MODIFIER;STRAND=-1;SYMBOL=CYP17A1;SYMBOL_SOURCE=EntrezGene;BIOTYPE=protein_coding;CANONICAL=YES;ENSP=ENSGALP00000032532;TREMBL=F1NYI7;UNIPARC=UPI00003AE398;INTRON=2/7;HGVSc=ENSGALT00000033172.2:c.452-64G>C		Body weight;Body weight;Body weight;Drumstick muscle weight;Humerus bone mineral density;Subcutaneous neck fat weight;Hematocrit value;Shank diameter;Plasma coloration;Visceral fat weight;Humerus bone mineral content;Antibody response to SRBC antigen;Antibody response to SRBC antigen;Antibody response to BA (Brucella abortus);Total white fat weight;Body temperature;Glucose level;Egg shell yellown…
254494842	chr2	59218092	T	C	70.5882	78.9474	85	63.1579	33.3333	27.7778	0.0352746	0.0454649	CDKAL1	ENSGALG00000012677	ENSGALT00000020688	Transcript	intron_variant	-	-	-	-	-	rs431874975	IMPACT=MODIFIER;STRAND=-1;SYMBOL=CDKAL1;SYMBOL_SOURCE=HGNC;HGNC_ID=HGNC:21050;BIOTYPE=protein_coding;CANONICAL=YES;ENSP=ENSGALP00000020659;TREMBL=E1BRH0;UNIPARC=UPI0000447A17;INTRON=11/14;HGVSc=ENSGALT00000020688.4:c.1230+3292A>G		Breast muscle weight;Subcutaneous neck fat weight;Cloacal bacterial burden after challenge with Salmonella E;Factor Fear;Fear-stand latency;Carcass weight;Breast muscle weight;Body weight (42 days);Subcutaneous neck fat weight;Total white fat weight;Visceral fat weight;Age at first egg;Head percentage;Shank weight percentage;Drumstick and thigh percentage;Breast percentage;Body weight (200 days);…
897634770	chr24	2007417	G	A	53.8462	64.2857	35.2941	18.1818	8.33333	16.6667	0.0151362	0.0476854	NTM	ENSGALG00000001437	ENSGALT00000002187	Transcript	intron_variant	-	-	-	-	-	rs316764647	IMPACT=MODIFIER;STRAND=1;SYMBOL=NTM;SYMBOL_SOURCE=EntrezGene;BIOTYPE=protein_coding;CANONICAL=YES;ENSP=ENSGALP00000002185;TREMBL=F1NIV4;UNIPARC=UPI0002C8847F;INTRON=3/8;HGVSc=ENSGALT00000002187.4:c.224+5512G>A		Liver weight;
897634770	chr24	2007417	G	A	53.8462	64.2857	35.2941	18.1818	8.33333	16.6667	0.0151362	0.0476854	NTM	ENSGALG00000001437	ENSGALT00000002186	Transcript	intron_variant	-	-	-	-	-	rs316764647	IMPACT=MODIFIER;STRAND=1;SYMBOL=NTM;SYMBOL_SOURCE=EntrezGene;BIOTYPE=protein_coding;ENSP=ENSGALP00000002184;TREMBL=F1NIV5;UNIPARC=UPI0002C8662B;INTRON=3/8;HGVSc=ENSGALT00000002186.4:c.212+5512G>A		Liver weight;
897634770	chr24	2007417	G	A	53.8462	64.2857	35.2941	18.1818	8.33333	16.6667	0.0151362	0.0476854	NTM	ENSGALG00000001437	ENSGALT00000029072	Transcript	intron_variant	-	-	-	-	-	rs316764647	IMPACT=MODIFIER;STRAND=1;SYMBOL=NTM;SYMBOL_SOURCE=EntrezGene;BIOTYPE=protein_coding;ENSP=ENSGALP00000028426;TREMBL=F1N9Q5;UNIPARC=UPI0002C881AA;INTRON=2/8;HGVSc=ENSGALT00000029072.3:c.161+5512G>A		Liver weight;
827370233	chr15	7502087	C	G	93.3333	72.7273	71.4286	27.2727	57.1429	42.8571	0.0302308	0.048276	MN1	ENSGALG00000026119	ENSGALT00000043791	Transcript	intron_variant	-	-	-	-	-	rs316044709	IMPACT=MODIFIER;STRAND=-1;SYMBOL=MN1;SYMBOL_SOURCE=HGNC;HGNC_ID=HGNC:7180;BIOTYPE=protein_coding;CANONICAL=YES;ENSP=ENSGALP00000040989;TREMBL=R4GG28;UNIPARC=UPI0002C87AAE;INTRON=2/2;HGVSc=ENSGALT00000043791.1:c.668-12003G>C		Abdominal fat weight;Abdominal fat percentage;Liver weight;Tibia breaking force;Humerus bone mineral density;Antibody response to SRBC antigen;Tibia bone mineral density;Humerus bone mineral content;Marek's disease-related traits;Body weight (336 days);Breast muscle weight;Leg twisting;Age at first egg;Fat distribution;Abdominal fat weight;Growth (8-46 days);Body weight (46 days);Marek's disease-…
836340904	chr17	3280685	T	C	60	55.5556	40	85.7143	80	100	0.0124147	0.0554125	ASTN2	ENSGALG00000007038	ENSGALT00000011395	Transcript	intron_variant	-	-	-	-	-	rs316311612	IMPACT=MODIFIER;STRAND=-1;BIOTYPE=protein_coding;CANONICAL=YES;ENSP=ENSGALP00000011381;TREMBL=F1NGF8;UNIPARC=UPI0002C8800C;INTRON=20/24;HGVSc=ENSGALT00000011395.3:c.2923+10442A>G		Body weight;Bursa of Fabricius weight;
840807269	chr17	7747050	G	A	50	44.4444	50	72.7273	81.8182	100	0.011159	0.0512073	EGFL7	ENSGALG00000002420	ENSGALT00000003809	Transcript	intron_variant	-	-	-	-	-	rs313831963	IMPACT=MODIFIER;STRAND=-1;SYMBOL=EGFL7;SYMBOL_SOURCE=HGNC;HGNC_ID=HGNC:20594;BIOTYPE=protein_coding;CANONICAL=YES;ENSP=ENSGALP00000003801;TREMBL=E1C7R1;UNIPARC=UPI000240C14D;INTRON=8/8;HGVSc=ENSGALT00000003809.4:c.805+538C>T		Troponin T concentration;
827359614	chr15	7491468	A	G	60	73.6842	61.5385	21.4286	47.0588	16.6667	0.0241495	0.0544056	MN1	ENSGALG00000026119	ENSGALT00000043791	Transcript	intron_variant	-	-	-	-	-	rs317857344	IMPACT=MODIFIER;STRAND=-1;SYMBOL=MN1;SYMBOL_SOURCE=HGNC;HGNC_ID=HGNC:7180;BIOTYPE=protein_coding;CANONICAL=YES;ENSP=ENSGALP00000040989;TREMBL=R4GG28;UNIPARC=UPI0002C87AAE;INTRON=2/2;HGVSc=ENSGALT00000043791.1:c.668-1384T>C		Abdominal fat weight;Abdominal fat percentage;Liver weight;Tibia breaking force;Humerus bone mineral density;Antibody response to SRBC antigen;Tibia bone mineral density;Humerus bone mineral content;Marek's disease-related traits;Body weight (336 days);Breast muscle weight;Leg twisting;Age at first egg;Fat distribution;Abdominal fat weight;Growth (8-46 days);Body weight (46 days);Marek's disease-…
665379838	chr7	26096675	T	A	11.1111	30	11.1111	50	48	64.2857	0.010674	0.0593461	SEMA5B	ENSGALG00000011686	ENSGALT00000019105	Transcript	intron_variant	-	-	-	-	-	rs317147464	IMPACT=MODIFIER;STRAND=-1;SYMBOL=SEMA5B;SYMBOL_SOURCE=HGNC;HGNC_ID=HGNC:10737;BIOTYPE=protein_coding;CANONICAL=YES;ENSP=ENSGALP00000019082;TREMBL=F1NSD7;UNIPARC=UPI0002C86903;INTRON=12/23;HGVSc=ENSGALT00000019105.4:c.1514+6090A>T		Body weight;Body weight;Body weight (42 days);Body weight (49 days);Body weight (56 days);Egg shell strength;Body weight (63 days);Long length of egg;Body weight (70 days);Body weight;Body weight;Body weight;Breast muscle weight;Drumstick muscle weight;Carcass weight;Drumstick weight;Thigh weight;Thigh muscle weight;Wing weight;Carcass weight;Body weight (84 days);Breast muscle weight;Body weight…
902464574	chr25	513940	A	G	100	100	100	66.6667	50	73.3333	0.00615247	0.0820607	RHBG	ENSGALG00000013232	ENSGALT00000021610	Transcript	intron_variant	-	-	-	-	-	rs316138904	IMPACT=MODIFIER;STRAND=1;SYMBOL=RHBG;SYMBOL_SOURCE=EntrezGene;BIOTYPE=protein_coding;CANONICAL=YES;ENSP=ENSGALP00000021577;TREMBL=H9KZY3;UNIPARC=UPI0002C87BF9;INTRON=4/9;HGVSc=ENSGALT00000021610.4:c.662-96A>G
550708435	chr5	5957287	A	G	100	100	80	60	50	60	0.00793309	0.05484	SPON1	ENSGALG00000012027	ENSGALT00000040022	Transcript	intron_variant	-	-	-	-	-	-	IMPACT=MODIFIER;STRAND=-1;SYMBOL=SPON1;SYMBOL_SOURCE=EntrezGene;BIOTYPE=protein_coding;CANONICAL=YES;ENSP=ENSGALP00000039229;TREMBL=F1P046;UNIPARC=UPI0002C872B3;INTRON=3/15;HGVSc=ENSGALT00000040022.2:c.465-5832T>C		Carcass weight;Body weight (84 days);Body weight (77 days);Body weight (70 days);Body weight (42 days);Body weight (14 days);Body weight (63 days);Body weight (49 days);Body weight (35 days);Body weight (56 days);Body weight (28 days);Body weight (21 days);Body weight (7 days);Head width;
50131224	chr1	50131224	T	C	64.7059	71.4286	94.1176	42.8571	46.1538	31.25	0.0213202	0.0446339	FAM83F	ENSGALG00000012053	ENSGALT00000019690	Transcript	intron_variant	-	-	-	-	-	rs316234067	IMPACT=MODIFIER;STRAND=-1;SYMBOL=FAM83F;SYMBOL_SOURCE=HGNC;HGNC_ID=HGNC:25148;BIOTYPE=protein_coding;CANONICAL=YES;ENSP=ENSGALP00000019664;TREMBL=E1BQF5;UNIPARC=UPI0000ECD2B6;INTRON=2/4;HGVSc=ENSGALT00000019690.4:c.624+818A>G		Spleen weight;Shank length;Age at first egg;Antibody response to SRBC antigen;Carcass weight;Body weight (140 days);Drumstick and thigh weight;Egg weight;Egg weight;Egg weight;Subcutaneous neck fat weight;Total white fat weight;Visceral fat weight;Shank length;Cingular fat width;Subcutaneous fat thickness;Breast color;Egg weight;Drumstick weight;Egg number;Haugh units;Body weight;Body weight;Shan…
705027379	chr9	731932	T	G	90.9091	100	85.7143	41.6667	75	50	0.02784	0.0447064	DGKD	ENSGALG00000001730	ENSGALT00000002654	Transcript	intron_variant	-	-	-	-	-	rs317512755	IMPACT=MODIFIER;STRAND=1;SYMBOL=DGKD;SYMBOL_SOURCE=HGNC;HGNC_ID=HGNC:2851;BIOTYPE=protein_coding;CANONICAL=YES;ENSP=ENSGALP00000002651;TREMBL=F1NI55;UNIPARC=UPI0000ECB262;INTRON=3/31;HGVSc=ENSGALT00000002654.4:c.153+2571T>G
863479427	chr19	8745183	C	T	50	66.6667	41.6667	11.1111	10	27.2727	0.0165201	0.0589067	CUEDC1	ENSGALG00000005549	ENSGALT00000008901	Transcript	intron_variant	-	-	-	-	-	rs431855141	IMPACT=MODIFIER;STRAND=1;SYMBOL=CUEDC1;SYMBOL_SOURCE=HGNC;HGNC_ID=HGNC:31350;BIOTYPE=protein_coding;CANONICAL=YES;ENSP=ENSGALP00000008887;TREMBL=E1C3W8;UNIPARC=UPI0002C86EA4;INTRON=3/9;HGVSc=ENSGALT00000008901.4:c.522+308C>T
922530333	chrZ	1858489	A	G	45.4545	44.4444	29.4118	80	76.9231	72.2222	0.00294059	0.0903136	ST8SIA5	ENSGALG00000001808	ENSGALT00000045206	Transcript	intron_variant	-	-	-	-	-	-	IMPACT=MODIFIER;STRAND=1;SYMBOL=ST8SIA5;SYMBOL_SOURCE=HGNC;HGNC_ID=HGNC:17827;BIOTYPE=protein_coding;CANONICAL=YES;ENSP=ENSGALP00000042998;TREMBL=R4GLC3;UNIPARC=UPI0002C86B66;INTRON=4/9;HGVSc=ENSGALT00000045206.1:c.239+1242A>G
922530333	chrZ	1858489	A	G	45.4545	44.4444	29.4118	80	76.9231	72.2222	0.00294059	0.0903136	ST8SIA5	ENSGALG00000001808	ENSGALT00000034546	Transcript	intron_variant	-	-	-	-	-	-	IMPACT=MODIFIER;STRAND=1;SYMBOL=ST8SIA5;SYMBOL_SOURCE=HGNC;HGNC_ID=HGNC:17827;BIOTYPE=protein_coding;ENSP=ENSGALP00000033903;TREMBL=F1NG20;UNIPARC=UPI0002C882C4;INTRON=1/6;HGVSc=ENSGALT00000034546.3:c.132-7207A>G
905211280	chr26	1069507	T	C	26.6667	35.7143	38.8889	58.3333	71.4286	81.25	0.0084895	0.0455683	LRIF1	ENSGALG00000000106	ENSGALT00000000145	Transcript	intron_variant	-	-	-	-	-	rs14415560	IMPACT=MODIFIER;STRAND=-1;SYMBOL=LRIF1;SYMBOL_SOURCE=HGNC;HGNC_ID=HGNC:30299;BIOTYPE=protein_coding;CANONICAL=YES;ENSP=ENSGALP00000000144;TREMBL=E1C2I6;UNIPARC=UPI0002C876E4;INTRON=2/4;HGVSc=ENSGALT00000000145.6:c.416+1218A>G		Egg shell color;
51028137	chr1	51028137	T	A	33.3333	38.4615	36.3636	66.6667	75	76.1905	0.000397877	0.0574841	PDXP	ENSGALG00000023131	ENSGALT00000037821	Transcript	intron_variant	-	-	-	-	-	rs313083581	IMPACT=MODIFIER;STRAND=-1;SYMBOL=PDXP;SYMBOL_SOURCE=HGNC;HGNC_ID=HGNC:30259;BIOTYPE=protein_coding;CANONICAL=YES;ENSP=ENSGALP00000037027;TREMBL=F1NC58;UNIPARC=UPI0002C87380;INTRON=1/1;HGVSc=ENSGALT00000037821.2:c.602-378A>T		Spleen weight;Shank length;Age at first egg;Antibody response to SRBC antigen;Carcass weight;Body weight (140 days);Drumstick and thigh weight;Egg weight;Egg weight;Egg weight;Subcutaneous neck fat weight;Total white fat weight;Visceral fat weight;Shank length;Cingular fat width;Subcutaneous fat thickness;Breast color;Egg weight;Drumstick weight;Egg number;Haugh units;Body weight;Body weight;Shan…
352599604	chr3	8513092	A	C	15.3846	33.3333	35.2941	75	57.1429	61.5385	0.0116799	0.0453364	TRMT61B	ENSGALG00000008979	ENSGALT00000014608	Transcript	intron_variant	-	-	-	-	-	rs316002861	IMPACT=MODIFIER;STRAND=1;SYMBOL=TRMT61B;SYMBOL_SOURCE=HGNC;HGNC_ID=HGNC:26070;BIOTYPE=protein_coding;CANONICAL=YES;ENSP=ENSGALP00000014592;TREMBL=E1BW99;UNIPARC=UPI0000ECC9A2;INTRON=2/6;HGVSc=ENSGALT00000014608.4:c.376+241A>C		Body weight;Body weight;Body weight (35 days);Abdominal fat weight;Abdominal fat percentage;Antibody response to SRBC antigen;Antibody response to KLH antigen;Breast muscle percentage;Dressing percentage;Breast percentage;Body weight;Body weight;Body weight;Body weight (41 days);Average daily gain;Egg weight;Average daily gain;Breast percentage;Antibody response to SRBC antigen;Abdominal fat weig…
784656682	chr12	17607387	A	G	50	25	23.0769	61.5385	68.4211	77.7778	0.0207465	0.0446162	CNTN6	ENSGALG00000007927	ENSGALT00000012870	Transcript	intron_variant	-	-	-	-	-	-	IMPACT=MODIFIER;STRAND=1;SYMBOL=CNTN6;SYMBOL_SOURCE=HGNC;HGNC_ID=HGNC:2176;BIOTYPE=protein_coding;CANONICAL=YES;ENSP=ENSGALP00000012855;TREMBL=F1NUN9;UNIPARC=UPI0000ECACE9;INTRON=10/21;HGVSc=ENSGALT00000012870.4:c.1365-3746A>G
587445752	chr5	42694604	T	A	60	45.4545	46.6667	10	20	12.5	0.00274524	0.0543998	FOXN3	ENSGALG00000010665	ENSGALT00000017352	Transcript	intron_variant	-	-	-	-	-	rs316880472	IMPACT=MODIFIER;STRAND=-1;SYMBOL=FOXN3;SYMBOL_SOURCE=HGNC;HGNC_ID=HGNC:1928;BIOTYPE=protein_coding;CANONICAL=YES;ENSP=ENSGALP00000017332;TREMBL=E1C4G1;UNIPARC=UPI0002C86D5B;INTRON=4/7;HGVSc=ENSGALT00000017352.4:c.1052-6494A>T		Carcass weight;Body weight (140 days);Non-esterified fatty acid level ;Wing weight;Troponin T concentration;Gizzard weight;Abdominal fat weight;Receiving feather pecking;Body weight;Antibody titer to LTA antigen;Abdominal fat percentage;Glucose level;Egg weight;Breast muscle weight;Egg weight;Shank diameter;Shank length;Egg number;Head width;Growth (42-63 days);
681609364	chr8	6081161	G	A	100	83.3333	75	33.3333	62.5	52.9412	0.0319275	0.0560818		ENSGALG00000004032	ENSGALT00000006421	Transcript	intron_variant	-	-	-	-	-	-	IMPACT=MODIFIER;STRAND=1;BIOTYPE=protein_coding;CANONICAL=YES;ENSP=ENSGALP00000006411;TREMBL=F1NX02;UNIPARC=UPI00006119AF;INTRON=18/20;HGVSc=ENSGALT00000006421.4:c.2403+193G>A		Tibia width;Femur bone mineral density;
239694047	chr2	44417297	G	A	77.7778	71.4286	66.6667	18.75	40	47.619	0.0166803	0.0534117	CCK	ENSGALG00000011940	ENSGALT00000019477	Transcript	intron_variant	-	-	-	-	-	rs15092377	IMPACT=MODIFIER;STRAND=-1;SYMBOL=CCK;SYMBOL_SOURCE=EntrezGene;BIOTYPE=protein_coding;CANONICAL=YES;ENSP=ENSGALP00000019451;TREMBL=F1NIG8;UNIPARC=UPI00003ABB45;INTRON=2/2;HGVSc=ENSGALT00000019477.4:c.256+622C>T		Subcutaneous neck fat weight;Cloacal bacterial burden after challenge with Salmonella E;Carcass weight;Breast muscle weight;Body weight (42 days);Subcutaneous neck fat weight;Total white fat weight;Visceral fat weight;Body weight (200 days);Body weight (46 days);Body weight (140 days);Antibody response to KLH antigen;Breast muscle weight;Egg number;Antibody response to KLH antigen;Skin fat weight…
59881882	chr1	59881882	C	G	68.75	50	52.6316	28.5714	0	33.3333	0.0378442	0.054614	TMTC1	ENSGALG00000012956	ENSGALT00000021134	Transcript	intron_variant	-	-	-	-	-	-	IMPACT=MODIFIER;STRAND=1;SYMBOL=TMTC1;SYMBOL_SOURCE=HGNC;HGNC_ID=HGNC:24099;BIOTYPE=protein_coding;CANONICAL=YES;ENSP=ENSGALP00000021103;TREMBL=F1NNA8;UNIPARC=UPI0002C87BB7;INTRON=5/19;HGVSc=ENSGALT00000021134.3:c.662+19264C>G		Spleen weight;Shank length;Age at first egg;Insulin-like growth factor level;Antibody response to SRBC antigen;Cloacal bacterial burden after challenge with Salmonella T;Carcass weight;Body weight (140 days);Drumstick and thigh weight;Body weight;Egg weight;Egg weight;Egg weight;Subcutaneous neck fat weight;Total white fat weight;Visceral fat weight;Shank length;Age at first egg;Age at first egg;…
835710133	chr17	2649914	C	T	77.7778	100	100	53.3333	75	40	0.0443734	0.0476211	TNC	ENSGALG00000007113	ENSGALT00000011523	Transcript	intron_variant	-	-	-	-	-	rs15033238	IMPACT=MODIFIER;STRAND=-1;SYMBOL=TNC;SYMBOL_SOURCE=EntrezGene;BIOTYPE=protein_coding;CANONICAL=YES;ENSP=ENSGALP00000011509;TREMBL=F1N8F4;UNIPARC=UPI00003AB3AF;INTRON=13/23;HGVSc=ENSGALT00000011523.4:c.3947-29G>A		Body weight;Bursa of Fabricius weight;
600619464	chr5	55868316	C	T	28	31.25	22.2222	77.2727	50	63.6364	0.0117545	0.0475852	PELI2	ENSGALG00000012124	ENSGALT00000019806	Transcript	intron_variant	-	-	-	-	-	rs315812429	IMPACT=MODIFIER;STRAND=-1;SYMBOL=PELI2;SYMBOL_SOURCE=HGNC;HGNC_ID=HGNC:8828;BIOTYPE=protein_coding;CANONICAL=YES;ENSP=ENSGALP00000019779;TREMBL=F1NF65;UNIPARC=UPI00006113B3;INTRON=2/5;HGVSc=ENSGALT00000019806.4:c.208-13461G>A		Drumstick and thigh percentage;Abdominal fat weight;Egg shell thickness;Abdominal fat weight;Carcass weight;Drumstick and thigh weight;Receiving feather pecking;Abdominal fat weight;Body weight (140 days);Non-esterified fatty acid level ;Wing weight;Troponin T concentration;Gizzard weight;Egg weight;Shank diameter;Growth (42-63 days);Bone mineral density;Abdominal fat weight;
800090739	chr13	13144433	T	C	72.7273	80	80	40	33.3333	50	0.0025356	0.0560683	ADAMTS2	ENSGALG00000006000	ENSGALT00000009653	Transcript	intron_variant	-	-	-	-	-	rs315246814	IMPACT=MODIFIER;STRAND=1;SYMBOL=ADAMTS2;SYMBOL_SOURCE=HGNC;HGNC_ID=HGNC:218;BIOTYPE=protein_coding;CANONICAL=YES;ENSP=ENSGALP00000009639;TREMBL=F1N9Z1;UNIPARC=UPI0002C88186;INTRON=20/21;HGVSc=ENSGALT00000009653.4:c.3007+104T>C		Carcass weight;Breast muscle weight;Carcass weight;Breast muscle weight;Body weight (140 days);Drumstick and thigh weight;Humerus width;Average daily gain;Thigh weight;Heart weight;Drumstick muscle weight;Drumstick weight;Body weight;Body weight (42 days);Tibia length;Body weight (84 days);Growth (21-42 days);Body weight (63 days);Body weight (42 days);Body weight (21 days);Body weight (day of fi…
520974852	chr4	66440539	A	G	92.3077	75	86.3636	35.7143	64.2857	44.4444	0.0209765	0.045969	GABRB1	ENSGALG00000014200	ENSGALT00000022965	Transcript	intron_variant	-	-	-	-	-	rs312660456	IMPACT=MODIFIER;STRAND=-1;SYMBOL=GABRB1;SYMBOL_SOURCE=HGNC;HGNC_ID=HGNC:4081;BIOTYPE=protein_coding;CANONICAL=YES;ENSP=ENSGALP00000022923;TREMBL=F1NXB3;UNIPARC=UPI0002C87D0F;INTRON=5/13;HGVSc=ENSGALT00000022965.4:c.329-1268T>C		Wing weight;Drumstick weight;Drumstick muscle weight;Body temperature;Pectoralis major weight;Growth (42-56 days);Visceral fat weight;Tibia width;Tibia width;Egg shell percentage;Total white fat weight;Egg weight;Egg weight;Humerus bone mineral content;Albumen weight;Egg weight;Egg weight;Egg weight;Egg weight;Short length of egg;Growth (0-14 days);Breast pH;Abdominal fat percentage;Shank length;…
242449309	chr2	47172559	A	C	58.8235	38.4615	60	21.4286	0	26.6667	0.0275872	0.0446366	ELMO1	ENSGALG00000012093	ENSGALT00000019753	Transcript	intron_variant	-	-	-	-	-	rs431828349	IMPACT=MODIFIER;STRAND=1;SYMBOL=ELMO1;SYMBOL_SOURCE=Uniprot_gn;BIOTYPE=protein_coding;CANONICAL=YES;ENSP=ENSGALP00000019726;TREMBL=Q5ZL97;UNIPARC=UPI000044355C;INTRON=16/21;HGVSc=ENSGALT00000019753.4:c.1438-28723A>C		Breast muscle weight;Subcutaneous neck fat weight;Cloacal bacterial burden after challenge with Salmonella E;Carcass weight;Breast muscle weight;Body weight (42 days);Subcutaneous neck fat weight;Total white fat weight;Visceral fat weight;Body weight (200 days);Body weight (46 days);Body weight (140 days);Antibody response to KLH antigen;Feather pecking;Antibody response to KLH antigen;Skin fat w…
610862371	chr6	6530862	A	G	45.4545	38.4615	70	71.4286	100	91.6667	0.0465398	0.0601525	CTNNA3	ENSGALG00000002845	ENSGALT00000004486	Transcript	intron_variant	-	-	-	-	-	rs315772173	IMPACT=MODIFIER;STRAND=1;SYMBOL=CTNNA3;SYMBOL_SOURCE=EntrezGene;BIOTYPE=protein_coding;ENSP=ENSGALP00000004477;TREMBL=F1N9R1;UNIPARC=UPI00003AE179;INTRON=15/17;HGVSc=ENSGALT00000004486.3:c.2159+10720A>G		Subcutaneous neck fat weight;Shank diameter;Visceral fat weight;Antibody response to SRBC antigen;Antibody response to SRBC antigen;Body temperature;Receiving feather pecking;Glucose level;Egg shell yellowness;Egg shell redness;Egg shell lightness;
610862371	chr6	6530862	A	G	45.4545	38.4615	70	71.4286	100	91.6667	0.0465398	0.0601525	CTNNA3	ENSGALG00000002845	ENSGALT00000004487	Transcript	intron_variant	-	-	-	-	-	rs315772173	IMPACT=MODIFIER;STRAND=1;SYMBOL=CTNNA3;SYMBOL_SOURCE=EntrezGene;BIOTYPE=protein_coding;CANONICAL=YES;ENSP=ENSGALP00000004478;TREMBL=F1N9R1,E1C434;UNIPARC=UPI0002C8736B;INTRON=15/17;HGVSc=ENSGALT00000004487.3:c.2189+10720A>G		Subcutaneous neck fat weight;Shank diameter;Visceral fat weight;Antibody response to SRBC antigen;Antibody response to SRBC antigen;Body temperature;Receiving feather pecking;Glucose level;Egg shell yellowness;Egg shell redness;Egg shell lightness;
455546748	chr4	1012435	G	A	100	66.6667	66.6667	42.8571	42.8571	38.4615	0.0314759	0.0493729	EFNB1	ENSGALG00000004537	ENSGALT00000040688	Transcript	intron_variant	-	-	-	-	-	rs313734957	IMPACT=MODIFIER;STRAND=-1;SYMBOL=EFNB1;SYMBOL_SOURCE=EntrezGene;BIOTYPE=protein_coding;CANONICAL=YES;ENSP=ENSGALP00000039891;TREMBL=F1P5W3;UNIPARC=UPI0002C87F0D;INTRON=1/4;HGVSc=ENSGALT00000040688.2:c.281-5860C>T
167270294	chr1	167270294	T	C	28.5714	26.6667	41.1765	66.6667	88.8889	50	0.040164	0.0460661	ZC3H13	ENSGALG00000016984	ENSGALT00000027439	Transcript	intron_variant	-	-	-	-	-	rs314202977	IMPACT=MODIFIER;STRAND=-1;SYMBOL=ZC3H13;SYMBOL_SOURCE=HGNC;HGNC_ID=HGNC:20368;BIOTYPE=protein_coding;CANONICAL=YES;ENSP=ENSGALP00000027387;TREMBL=E1BXC5;UNIPARC=UPI0002C86A5E;INTRON=9/18;HGVSc=ENSGALT00000027439.4:c.1264+661A>G		Abdominal fat weight;Spleen weight;Age at first egg;Body weight;Total white fat weight;Body weight (49 days);Body weight;Body weight;Abdominal fat weight;Body weight (56 days);Body weight (49 days);Body weight (28 days);Breast muscle weight;Body weight;Growth (112-200 days);Growth (46-112 days);Growth (8-46 days);Growth (1-8 days);Body weight (200 days);Body weight (112 days);Body weight (46 days…
305584627	chr2	110307877	A	G	40	10	18.1818	70	50	57.1429	0.0273862	0.068063		ENSGALG00000026109	ENSGALT00000044567	Transcript	intron_variant	-	-	-	-	-	-	IMPACT=MODIFIER;STRAND=1;BIOTYPE=protein_coding;CANONICAL=YES;ENSP=ENSGALP00000042539;TREMBL=R4GK51;UNIPARC=UPI0002C87E8E;INTRON=7/52;HGVSc=ENSGALT00000044567.1:c.833-402A>G		Breast muscle weight;Body weight (63 days);Shank diameter;Shank length;Cloacal bacterial burden after challenge with Salmonella E;Total white fat weight;Liver weight;Meat color;Feet weight;Body weight;Egg shell strength;Egg shell stiffness;Total ventricular weight as percentage of body weight;Egg shell stiffness;Egg shell stiffness;Egg shell strength;Average daily gain;Body weight (336 days);Body…
520685912	chr4	66151599	C	T	50	18.1818	50	71.4286	70	85.7143	0.0363751	0.0515909	TEC	ENSGALG00000014124	ENSGALT00000022858	Transcript	intron_variant	-	-	-	-	-	rs15608675	IMPACT=MODIFIER;STRAND=1;SYMBOL=TEC;SYMBOL_SOURCE=EntrezGene;BIOTYPE=protein_coding;CANONICAL=YES;ENSP=ENSGALP00000022818;TREMBL=F1NZY8;UNIPARC=UPI0000ECC601;INTRON=18/18;HGVSc=ENSGALT00000022858.3:c.1816-1055C>T		Wing weight;Drumstick weight;Drumstick muscle weight;Body temperature;Pectoralis major weight;Growth (42-56 days);Visceral fat weight;Tibia width;Tibia width;Egg shell percentage;Total white fat weight;Egg weight;Egg weight;Humerus bone mineral content;Albumen weight;Egg weight;Egg weight;Egg weight;Egg weight;Short length of egg;Growth (0-14 days);Breast pH;Abdominal fat percentage;Shank length;…
897656792	chr24	2029439	T	C	33.3333	27.2727	0	66.6667	60	42.8571	0.0435654	0.0476854	NTM	ENSGALG00000001437	ENSGALT00000002187	Transcript	intron_variant	-	-	-	-	-	-	IMPACT=MODIFIER;STRAND=1;SYMBOL=NTM;SYMBOL_SOURCE=EntrezGene;BIOTYPE=protein_coding;CANONICAL=YES;ENSP=ENSGALP00000002185;TREMBL=F1NIV4;UNIPARC=UPI0002C8847F;INTRON=3/8;HGVSc=ENSGALT00000002187.4:c.224+27534T>C		Liver weight;
897656792	chr24	2029439	T	C	33.3333	27.2727	0	66.6667	60	42.8571	0.0435654	0.0476854	NTM	ENSGALG00000001437	ENSGALT00000002186	Transcript	intron_variant	-	-	-	-	-	-	IMPACT=MODIFIER;STRAND=1;SYMBOL=NTM;SYMBOL_SOURCE=EntrezGene;BIOTYPE=protein_coding;ENSP=ENSGALP00000002184;TREMBL=F1NIV5;UNIPARC=UPI0002C8662B;INTRON=3/8;HGVSc=ENSGALT00000002186.4:c.212+27534T>C		Liver weight;
897656792	chr24	2029439	T	C	33.3333	27.2727	0	66.6667	60	42.8571	0.0435654	0.0476854	NTM	ENSGALG00000001437	ENSGALT00000029072	Transcript	intron_variant	-	-	-	-	-	-	IMPACT=MODIFIER;STRAND=1;SYMBOL=NTM;SYMBOL_SOURCE=EntrezGene;BIOTYPE=protein_coding;ENSP=ENSGALP00000028426;TREMBL=F1N9Q5;UNIPARC=UPI0002C881AA;INTRON=2/8;HGVSc=ENSGALT00000029072.3:c.161+27534T>C		Liver weight;
706424513	chr9	2129066	A	G	16.6667	36.3636	31.25	66.6667	76.4706	50	0.0202571	0.0451022	YEATS2	ENSGALG00000002302	ENSGALT00000041238	Transcript	intron_variant	-	-	-	-	-	-	IMPACT=MODIFIER;STRAND=1;SYMBOL=YEATS2;SYMBOL_SOURCE=HGNC;HGNC_ID=HGNC:25489;BIOTYPE=protein_coding;CANONICAL=YES;ENSP=ENSGALP00000040443;TREMBL=E1BW01;UNIPARC=UPI0002C86C83;INTRON=8/28;HGVSc=ENSGALT00000041238.2:c.997+269A>G		Antibody response to SRBC antigen;Creatine kinase level;Body weight;Body weight;Tibia bone mineral density;Drumstick and thigh muscle weight;Leg bowing;Frequency of calling;Antibody titer to LPS antigen;Head percentage;Antibody titer to LPS antigen;Femur bending strength;Femur bending strength;Drumstick meat-to-bone ratio;Breast muscle weight;Residual feed intake;Drumstick muscle weight;
625023497	chr6	20691988	C	T	11.1111	18.1818	44.4444	55	58.8235	68.75	0.0294575	0.0454589	BLNK	ENSGALG00000006973	ENSGALT00000039674	Transcript	intron_variant	-	-	-	-	-	-	IMPACT=MODIFIER;STRAND=-1;SYMBOL=BLNK;SYMBOL_SOURCE=EntrezGene;BIOTYPE=protein_coding;CANONICAL=YES;ENSP=ENSGALP00000038883;TREMBL=F1NFD7;UNIPARC=UPI0002C8752A;INTRON=3/24;HGVSc=ENSGALT00000039674.2:c.185+8769G>A		Body weight;Body weight;Body weight;Drumstick muscle weight;Humerus bone mineral density;Subcutaneous neck fat weight;Hematocrit value;Shank diameter;Plasma coloration;Visceral fat weight;Humerus bone mineral content;Antibody response to SRBC antigen;Antibody response to SRBC antigen;Antibody response to BA (Brucella abortus);Total white fat weight;Body temperature;Glucose level;Egg shell yellown…
252118205	chr2	56841455	C	T	85.7143	83.3333	92.3077	33.3333	55.5556	63.6364	0.0184718	0.046161	ATP9B	ENSGALG00000012656	ENSGALT00000020658	Transcript	intron_variant	-	-	-	-	-	rs314111900	IMPACT=MODIFIER;STRAND=-1;SYMBOL=ATP9B;SYMBOL_SOURCE=HGNC;HGNC_ID=HGNC:13541;BIOTYPE=protein_coding;CANONICAL=YES;ENSP=ENSGALP00000020629;TREMBL=E1BRJ3;UNIPARC=UPI000240B521;INTRON=12/29;HGVSc=ENSGALT00000020658.4:c.1245-60G>A		Breast muscle weight;Subcutaneous neck fat weight;Cloacal bacterial burden after challenge with Salmonella E;Factor Fear;Fear-stand latency;Carcass weight;Breast muscle weight;Body weight (42 days);Subcutaneous neck fat weight;Total white fat weight;Visceral fat weight;Age at first egg;Head percentage;Shank weight percentage;Drumstick and thigh percentage;Breast percentage;Body weight (200 days);…
499657220	chr4	45122907	C	T	19.0476	46.1538	16.6667	56.25	64.2857	70	0.0242485	0.0502633		ENSGALG00000010963	ENSGALT00000017844	Transcript	intron_variant	-	-	-	-	-	rs16400807	IMPACT=MODIFIER;STRAND=1;BIOTYPE=protein_coding;CANONICAL=YES;ENSP=ENSGALP00000017823;TREMBL=F1NPQ5;UNIPARC=UPI0002C87129;INTRON=1/7;HGVSc=ENSGALT00000017844.4:c.223-115C>T		Visceral fat weight;Tibia width;Egg weight;Egg weight;Egg weight;Average daily gain;Body weight (504 days);Body weight (84 days);Average daily gain;Average daily gain;Egg number;Body weight (42 days);Body weight (336 days);Body weight (21 days);Body weight (168 days);Egg weight;Egg weight;Average daily gain;Body weight (day of first egg);Body weight (day of first egg);Body weight (day of first eg…
63048982	chr1	63048982	A	G	57.1429	50	63.6364	36.3636	9.09091	16.6667	0.0159935	0.0670623	PTPRO	ENSGALG00000013085	ENSGALT00000021363	Transcript	intron_variant	-	-	-	-	-	rs15292434	IMPACT=MODIFIER;STRAND=1;SYMBOL=PTPRO;SYMBOL_SOURCE=EntrezGene;BIOTYPE=protein_coding;ENSP=ENSGALP00000021332;TREMBL=F1NT34;UNIPARC=UPI0002C870DE;INTRON=13/28;HGVSc=ENSGALT00000021363.3:c.2190+1057A>G		Spleen weight;Shank length;Age at first egg;Insulin-like growth factor level;Antibody response to SRBC antigen;Intramuscular fat;Body weight;Humerus area;Cloacal bacterial burden after challenge with Salmonella T;Body weight (49 days);Abdominal fat weight;Abdominal fat percentage;Carcass weight;Body weight (140 days);Drumstick and thigh weight;Body weight;Egg weight;Egg weight;Egg weight;Subcutan…
63048982	chr1	63048982	A	G	57.1429	50	63.6364	36.3636	9.09091	16.6667	0.0159935	0.0670623	PTPRO	ENSGALG00000013085	ENSGALT00000037455	Transcript	intron_variant	-	-	-	-	-	rs15292434	IMPACT=MODIFIER;STRAND=1;SYMBOL=PTPRO;SYMBOL_SOURCE=EntrezGene;BIOTYPE=protein_coding;CANONICAL=YES;ENSP=ENSGALP00000036664;TREMBL=F1NMQ6;UNIPARC=UPI0002C87A77;INTRON=11/25;HGVSc=ENSGALT00000037455.2:c.2199+1057A>G		Spleen weight;Shank length;Age at first egg;Insulin-like growth factor level;Antibody response to SRBC antigen;Intramuscular fat;Body weight;Humerus area;Cloacal bacterial burden after challenge with Salmonella T;Body weight (49 days);Abdominal fat weight;Abdominal fat percentage;Carcass weight;Body weight (140 days);Drumstick and thigh weight;Body weight;Egg weight;Egg weight;Egg weight;Subcutan…
337479265	chr2	142202515	C	T	42.8571	42.8571	50	85.7143	58.3333	100	0.0441401	0.0455168	ZFAT	ENSGALG00000016207	ENSGALT00000026126	Transcript	intron_variant	-	-	-	-	-	-	IMPACT=MODIFIER;STRAND=-1;SYMBOL=ZFAT;SYMBOL_SOURCE=HGNC;HGNC_ID=HGNC:19899;BIOTYPE=protein_coding;CANONICAL=YES;ENSP=ENSGALP00000026078;TREMBL=E1BYF2;UNIPARC=UPI0002C86C1A;INTRON=1/15;HGVSc=ENSGALT00000026126.4:c.19+5157G>A		Body weight (test end);Average daily gain;Breast muscle weight;Body weight (63 days);Shank diameter;Cloacal bacterial burden after challenge with Salmonella E;Liver weight;Fat distribution;Tibia bone mineral density;
830679658	chr15	10811512	G	C	50	75	66.6667	100	100	100	0.00796622	0.0466107		ENSGALG00000007840	ENSGALT00000012726	Transcript	intron_variant	-	-	-	-	-	rs15784107	IMPACT=MODIFIER;STRAND=-1;BIOTYPE=protein_coding;CANONICAL=YES;ENSP=ENSGALP00000012712;TREMBL=E1C8I7;UNIPARC=UPI0002C8810A;INTRON=3/9;HGVSc=ENSGALT00000012726.4:c.270+668C>G		Growth (post-challenge);
955025048	chrZ	34353204	T	G	12.5	17.6471	37.5	53.8462	75	47.0588	0.033579	0.0446406	PIP5K1B	ENSGALG00000015107	ENSGALT00000038229	Transcript	intron_variant	-	-	-	-	-	-	IMPACT=MODIFIER;STRAND=1;SYMBOL=PIP5K1B;SYMBOL_SOURCE=EntrezGene;BIOTYPE=protein_coding;CANONICAL=YES;ENSP=ENSGALP00000037435;TREMBL=F1P1P4;UNIPARC=UPI0002C8678C;INTRON=1/14;HGVSc=ENSGALT00000038229.2:c.-79-17241T>G		Marek's disease-related traits;Blood and meat spots;Long length of egg;Egg shell thickness;Antibody response to BA (Brucella abortus);Liver weight;Albumen height;Egg weight;Albumen height;Haugh units;
50318334	chr1	50318334	C	G	28.5714	14.2857	0	55.5556	40	55.5556	0.0207644	0.0667522	CACNA1I	ENSGALG00000012122	ENSGALT00000019796	Transcript	intron_variant	-	-	-	-	-	-	IMPACT=MODIFIER;STRAND=-1;SYMBOL=CACNA1I;SYMBOL_SOURCE=HGNC;HGNC_ID=HGNC:1396;BIOTYPE=protein_coding;CANONICAL=YES;ENSP=ENSGALP00000019769;TREMBL=F1NF70;UNIPARC=UPI0002C878CF;INTRON=4/33;HGVSc=ENSGALT00000019796.4:c.675+253G>C		Spleen weight;Shank length;Age at first egg;Antibody response to SRBC antigen;Carcass weight;Body weight (140 days);Drumstick and thigh weight;Egg weight;Egg weight;Egg weight;Subcutaneous neck fat weight;Total white fat weight;Visceral fat weight;Shank length;Cingular fat width;Subcutaneous fat thickness;Breast color;Egg weight;Drumstick weight;Egg number;Haugh units;Body weight;Body weight;Shan…
51557482	chr1	51557482	T	C	43.4783	56.25	41.6667	94.4444	84.6154	70.5882	0.0122067	0.0454065	EIF3D	ENSGALG00000012529	ENSGALT00000020466	Transcript	intron_variant	-	-	-	-	-	-	IMPACT=MODIFIER;STRAND=1;SYMBOL=EIF3D;SYMBOL_SOURCE=HGNC;HGNC_ID=HGNC:3278;BIOTYPE=protein_coding;CANONICAL=YES;ENSP=ENSGALP00000020439;TREMBL=F1NCE1;UNIPARC=UPI00022689C8;INTRON=6/14;HGVSc=ENSGALT00000020466.4:c.466-10T>C		Spleen weight;Shank length;Age at first egg;Antibody response to SRBC antigen;Carcass weight;Body weight (140 days);Drumstick and thigh weight;Egg weight;Egg weight;Egg weight;Subcutaneous neck fat weight;Total white fat weight;Visceral fat weight;Shank length;Cingular fat width;Subcutaneous fat thickness;Breast color;Femur bone mineral density;Egg weight;Drumstick weight;Egg number;Haugh units;B…
948591337	chrZ	27919493	A	G	31.5789	11.7647	25	41.1765	66.6667	68.75	0.0272376	0.0454111	GLDC	ENSGALG00000015053	ENSGALT00000038351	Transcript	intron_variant	-	-	-	-	-	-	IMPACT=MODIFIER;STRAND=-1;SYMBOL=GLDC;SYMBOL_SOURCE=EntrezGene;BIOTYPE=protein_coding;CANONICAL=YES;ENSP=ENSGALP00000037556;TREMBL=F1NX32;UNIPARC=UPI0002C87255;INTRON=2/24;HGVSc=ENSGALT00000038351.2:c.656-323T>C		Marek's disease-related traits;Blood and meat spots;Antibody titer to LPS antigen;Egg shell thickness;Antibody titer to LPS antigen;Liver weight;Egg number;Body weight;Body weight;Antibody titer to LTA antigen;Haugh units;Age at first egg;Body weight (day of first egg);Body weight (day of first egg);Marek's disease-related traits;Marek's disease-related traits;Marek's disease-related traits;
893905539	chr23	4001425	G	A	10	15.3846	16.6667	33.3333	71.4286	45.4545	0.0342858	0.0474456	STK40	ENSGALG00000002130	ENSGALT00000040971	Transcript	intron_variant	-	-	-	-	-	rs318155971	IMPACT=MODIFIER;STRAND=1;SYMBOL=STK40;SYMBOL_SOURCE=EntrezGene;BIOTYPE=protein_coding;CANONICAL=YES;ENSP=ENSGALP00000040176;TREMBL=F1NR66;UNIPARC=UPI00003AC5C6;INTRON=8/11;HGVSc=ENSGALT00000040971.2:c.740-351G>A		Receiving feather pecking;Triglyceride level;Shank growth;Shank length;Shank length;Shank length;Shank length;Growth (post-challenge);
791666506	chr13	4720200	C	T	78.5714	88.2353	93.3333	68.4211	55	28.5714	0.0446365	0.069791	TENM2	ENSGALG00000001768	ENSGALT00000002712	Transcript	intron_variant	-	-	-	-	-	rs314255338	IMPACT=MODIFIER;STRAND=-1;SYMBOL=TENM2;SYMBOL_SOURCE=EntrezGene;BIOTYPE=protein_coding;CANONICAL=YES;ENSP=ENSGALP00000002709;TREMBL=F1NGZ7;UNIPARC=UPI0002C87636;INTRON=1/30;HGVSc=ENSGALT00000002712.4:c.-66+18167G>A		Breast muscle weight;Drumstick and thigh weight;Average daily gain;Body weight (42 days);Body weight (84 days);Body weight (day of first egg);Age at first egg;Age at first egg;
62430801	chr1	62430801	C	T	28.5714	14.2857	10.5263	64.2857	55.5556	41.6667	0.0136796	0.0450854	CALD1	ENSGALG00000013071	ENSGALT00000021345	Transcript	intron_variant	-	-	-	-	-	rs13877280	IMPACT=MODIFIER;STRAND=1;SYMBOL=CALD1;SYMBOL_SOURCE=EntrezGene;BIOTYPE=protein_coding;CANONICAL=YES;ENSP=ENSGALP00000021314;TREMBL=F1NT51;UNIPARC=UPI0002C87B83;INTRON=1/15;HGVSc=ENSGALT00000021345.3:c.-187+29926C>T		Spleen weight;Shank length;Age at first egg;Insulin-like growth factor level;Antibody response to SRBC antigen;Cloacal bacterial burden after challenge with Salmonella T;Carcass weight;Body weight (140 days);Drumstick and thigh weight;Body weight;Egg weight;Egg weight;Egg weight;Subcutaneous neck fat weight;Total white fat weight;Visceral fat weight;Shank length;Age at first egg;Age at first egg;…
520974761	chr4	66440448	G	A	80	70	100	36.3636	50	55.5556	0.0265216	0.045969	GABRB1	ENSGALG00000014200	ENSGALT00000022965	Transcript	intron_variant	-	-	-	-	-	rs312273893	IMPACT=MODIFIER;STRAND=-1;SYMBOL=GABRB1;SYMBOL_SOURCE=HGNC;HGNC_ID=HGNC:4081;BIOTYPE=protein_coding;CANONICAL=YES;ENSP=ENSGALP00000022923;TREMBL=F1NXB3;UNIPARC=UPI0002C87D0F;INTRON=5/13;HGVSc=ENSGALT00000022965.4:c.329-1177C>T		Wing weight;Drumstick weight;Drumstick muscle weight;Body temperature;Pectoralis major weight;Growth (42-56 days);Visceral fat weight;Tibia width;Tibia width;Egg shell percentage;Total white fat weight;Egg weight;Egg weight;Humerus bone mineral content;Albumen weight;Egg weight;Egg weight;Egg weight;Egg weight;Short length of egg;Growth (0-14 days);Breast pH;Abdominal fat percentage;Shank length;…
502038335	chr4	47504022	A	G	50	36.3636	70	84.6154	87.5	92.3077	0.0228793	0.0449232	ADGRL3	ENSGALG00000011319	ENSGALT00000018468	Transcript	intron_variant	-	-	-	-	-	rs312660246	IMPACT=MODIFIER;STRAND=1;SYMBOL=LPHN3;SYMBOL_SOURCE=HGNC;HGNC_ID=HGNC:20974;BIOTYPE=protein_coding;CANONICAL=YES;ENSP=ENSGALP00000018445;TREMBL=F1NWA7;UNIPARC=UPI0002C87ABE;INTRON=3/23;HGVSc=ENSGALT00000018468.4:c.55+18777A>G		Wing weight;Drumstick weight;Drumstick muscle weight;Visceral fat weight;Tibia width;Egg weight;Egg weight;Egg weight;Growth (0-14 days);Average daily gain;Body weight (504 days);Liver weight;Body weight (84 days);Body weight;Average daily gain;Body weight;Average daily gain;Egg number;Body weight (42 days);Carcass weight;Body weight (336 days);Body weight (21 days);Body weight;Body weight (168 d…
455619891	chr4	1085578	A	G	77.7778	75	71.4286	33.3333	40	42.8571	0.000433403	0.0507853	FAM155B	ENSGALG00000020329	ENSGALT00000040690	Transcript	intron_variant	-	-	-	-	-	rs313434330	IMPACT=MODIFIER;STRAND=1;SYMBOL=FAM155B;SYMBOL_SOURCE=HGNC;HGNC_ID=HGNC:30701;BIOTYPE=protein_coding;CANONICAL=YES;ENSP=ENSGALP00000039893;TREMBL=F1P5W2;UNIPARC=UPI000240B9C2;INTRON=2/3;HGVSc=ENSGALT00000040690.4:c.588+1433A>G
904961447	chr26	819674	C	T	14.2857	20	28.5714	62.5	58.3333	50	0.00290323	0.0562505	PKP1	ENSGALG00000000299	ENSGALT00000031460	Transcript	intron_variant	-	-	-	-	-	rs317339231	IMPACT=MODIFIER;STRAND=-1;SYMBOL=PKP1;SYMBOL_SOURCE=HGNC;HGNC_ID=HGNC:9023;BIOTYPE=protein_coding;CANONICAL=YES;ENSP=ENSGALP00000030824;TREMBL=E1C1N1;UNIPARC=UPI0000610A45;INTRON=6/13;HGVSc=ENSGALT00000031460.2:c.1260-475G>A
974525699	chrZ	53853855	A	G	69.2308	53.8462	76.9231	20	25	47.0588	0.0284778	0.0498892	NRG1	ENSGALG00000015422	ENSGALT00000037781	Transcript	intron_variant	-	-	-	-	-	rs16115830	IMPACT=MODIFIER;STRAND=-1;SYMBOL=NRG1;SYMBOL_SOURCE=EntrezGene;BIOTYPE=protein_coding;ENSP=ENSGALP00000036986;SWISSPROT=Q05199;UNIPARC=UPI0000130503;INTRON=4/11;HGVSc=ENSGALT00000037781.2:c.380-43583T>C		Egg shell strength;Age at first egg;Marek's disease-related traits;Body weight;Body weight;Body weight (168 days);Body weight (21 days);Body weight (42 days);Body weight (84 days);Intestine length;Wing weight;Drumstick weight;Drumstick muscle weight;Body depth;Body weight (day of first egg);Drumstick and thigh muscle weight;Drumstick and thigh muscle weight;Abdominal fat weight;Abdominal fat weig…
974525699	chrZ	53853855	A	G	69.2308	53.8462	76.9231	20	25	47.0588	0.0284778	0.0498892	NRG1	ENSGALG00000015422	ENSGALT00000024876	Transcript	intron_variant	-	-	-	-	-	rs16115830	IMPACT=MODIFIER;STRAND=-1;SYMBOL=NRG1;SYMBOL_SOURCE=EntrezGene;BIOTYPE=protein_coding;CANONICAL=YES;ENSP=ENSGALP00000024830;TREMBL=F1NUM4;UNIPARC=UPI0000ECC282;INTRON=1/8;HGVSc=ENSGALT00000024876.4:c.628+25326T>C		Egg shell strength;Age at first egg;Marek's disease-related traits;Body weight;Body weight;Body weight (168 days);Body weight (21 days);Body weight (42 days);Body weight (84 days);Intestine length;Wing weight;Drumstick weight;Drumstick muscle weight;Body depth;Body weight (day of first egg);Drumstick and thigh muscle weight;Drumstick and thigh muscle weight;Abdominal fat weight;Abdominal fat weig…
877729409	chr20	13011771	G	A	0	26.6667	20	66.6667	43.4783	44.4444	0.0309963	0.0514548	TSHZ2	ENSGALG00000007809	ENSGALT00000012669	Transcript	intron_variant	-	-	-	-	-	rs313011796	IMPACT=MODIFIER;STRAND=-1;SYMBOL=TSHZ2;SYMBOL_SOURCE=HGNC;HGNC_ID=HGNC:13010;BIOTYPE=protein_coding;CANONICAL=YES;ENSP=ENSGALP00000012655;TREMBL=F1NNH5;UNIPARC=UPI00003AC32F;INTRON=1/1;HGVSc=ENSGALT00000012669.4:c.41-36332C>T		Body weight (35 days);Body weight (49 days);Breast pH;Age at sexual maturity;Age at sexual maturity;
185364484	chr1	185364484	G	A	55.5556	61.5385	65	12	40	22.2222	0.0140869	0.0471289	SLC36A4	ENSGALG00000017227	ENSGALT00000027842	Transcript	intron_variant	-	-	-	-	-	rs315778244	IMPACT=MODIFIER;STRAND=1;SYMBOL=SLC36A4;SYMBOL_SOURCE=HGNC;HGNC_ID=HGNC:19660;BIOTYPE=protein_coding;CANONICAL=YES;ENSP=ENSGALP00000027789;TREMBL=F1NY02;UNIPARC=UPI00003AA180;INTRON=10/10;HGVSc=ENSGALT00000027842.4:c.1178-17573G>A		Age at first egg;Body weight;Drip loss;Carcass ash content, dry matter basis;Carcass fat content, dry matter basis;Carcass protein content, dry matter basis;Shank weight percentage;Carcass fat content, dry matter basis;Body weight;Insulin-like growth factor level;Carcass fat content;Body weight;Abdominal fat weight;Growth (112-200 days);Growth (46-112 days);Growth (8-46 days);Growth (1-8 days);Bo…
510718009	chr4	56183696	C	T	75	60	42.8571	100	100	85.7143	0.0261692	0.048801	CAMK2D	ENSGALG00000012036	ENSGALT00000019642	Transcript	intron_variant	-	-	-	-	-	rs16416986	IMPACT=MODIFIER;STRAND=1;SYMBOL=CAMK2D;SYMBOL_SOURCE=EntrezGene;BIOTYPE=protein_coding;CANONICAL=YES;ENSP=ENSGALP00000019616;TREMBL=F1NG22;UNIPARC=UPI0002C87E50;INTRON=1/20;HGVSc=ENSGALT00000019642.3:c.68-23243C>T		Wing weight;Drumstick weight;Drumstick muscle weight;Body temperature;Visceral fat weight;Tibia width;Total white fat weight;Egg weight;Egg weight;Egg weight;Growth (0-14 days);Breast pH;Abdominal fat percentage;Shank length;Growth (28-42 days);Average daily gain;Body weight (504 days);Growth (14-28 days);Liver weight;Body weight (84 days);Body weight;Average daily gain;Body weight;Average daily …
510718009	chr4	56183696	C	T	75	60	42.8571	100	100	85.7143	0.0261692	0.048801	CAMK2D	ENSGALG00000012036	ENSGALT00000037701	Transcript	intron_variant	-	-	-	-	-	rs16416986	IMPACT=MODIFIER;STRAND=1;SYMBOL=CAMK2D;SYMBOL_SOURCE=EntrezGene;BIOTYPE=protein_coding;ENSP=ENSGALP00000036906;TREMBL=E1C3I7;UNIPARC=UPI0002C86953;INTRON=1/16;HGVSc=ENSGALT00000037701.2:c.98-23243C>T		Wing weight;Drumstick weight;Drumstick muscle weight;Body temperature;Visceral fat weight;Tibia width;Total white fat weight;Egg weight;Egg weight;Egg weight;Growth (0-14 days);Breast pH;Abdominal fat percentage;Shank length;Growth (28-42 days);Average daily gain;Body weight (504 days);Growth (14-28 days);Liver weight;Body weight (84 days);Body weight;Average daily gain;Body weight;Average daily …
218512711	chr2	23235961	G	A	60	75	57.1429	100	100	100	0.00290323	0.0537966		ENSGALG00000009509	ENSGALT00000015478	Transcript	intron_variant	-	-	-	-	-	-	IMPACT=MODIFIER;STRAND=-1;SYMBOL=CALCR;SYMBOL_SOURCE=HGNC;HGNC_ID=HGNC:1440;BIOTYPE=protein_coding;CANONICAL=YES;ENSP=ENSGALP00000015462;TREMBL=F1P5E1;UNIPARC=UPI000240B316;INTRON=4/12;HGVSc=ENSGALT00000015478.4:c.313+3110C>T		Subcutaneous neck fat weight;Subcutaneous neck fat weight;Total white fat weight;Antibody response to KLH antigen;Body weight;Body weight;Haugh units;Haugh units;Marek's disease-related traits;Body weight (42 days);Antibody response to KLH antigen;Insulin-like growth factor level;Insulin level;Body weight;Body weight;Drumstick and thigh muscle weight;
499654638	chr4	45120325	C	T	50	22.2222	46.1538	66.6667	66.6667	92.8571	0.0433456	0.0502633	NUDT9	ENSGALG00000010932	ENSGALT00000017784	Transcript	intron_variant	-	-	-	-	-	rs14461718	IMPACT=MODIFIER;STRAND=-1;SYMBOL=NUDT9;SYMBOL_SOURCE=HGNC;HGNC_ID=HGNC:8056;BIOTYPE=protein_coding;CANONICAL=YES;ENSP=ENSGALP00000017763;TREMBL=F1NSM1;UNIPARC=UPI0002C86931;INTRON=1/7;HGVSc=ENSGALT00000017784.4:c.131+111G>A		Visceral fat weight;Tibia width;Egg weight;Egg weight;Egg weight;Average daily gain;Body weight (504 days);Body weight (84 days);Average daily gain;Average daily gain;Egg number;Body weight (42 days);Body weight (336 days);Body weight (21 days);Body weight (168 days);Egg weight;Egg weight;Average daily gain;Body weight (day of first egg);Body weight (day of first egg);Body weight (day of first eg…
764868363	chr11	17220147	A	G	55.5556	44.4444	77.7778	16.6667	20	33.3333	0.0312788	0.0630129	GSE1	ENSGALG00000014284	ENSGALT00000023100	Transcript	intron_variant	-	-	-	-	-	rs316872787	IMPACT=MODIFIER;STRAND=-1;SYMBOL=GSE1;SYMBOL_SOURCE=HGNC;HGNC_ID=HGNC:28979;BIOTYPE=protein_coding;CANONICAL=YES;ENSP=ENSGALP00000023057;TREMBL=F1NIQ5;UNIPARC=UPI0002C868AC;INTRON=1/18;HGVSc=ENSGALT00000023100.4:c.-1834+1291T>C		Body temperature;Breast color;Breast color;Spleen weight;Carcass weight;Carcass weight;Feather pecking;Intestine length;Body weight (140 days);Troponin T concentration;Breast color;Breast color;Breast color;Femur bending strength;Thigh muscle weight;Feed conversion ratio;Growth (8-46 days);Body weight (112 days);Body weight (46 days);Tibia width;
51563697	chr1	51563697	A	G	40	33.3333	41.6667	70	72.7273	80	0.0007906	0.0454065	FOXRED2	ENSGALG00000012530	ENSGALT00000020467	Transcript	intron_variant	-	-	-	-	-	rs312637074	IMPACT=MODIFIER;STRAND=1;SYMBOL=FOXRED2;SYMBOL_SOURCE=HGNC;HGNC_ID=HGNC:26264;BIOTYPE=protein_coding;CANONICAL=YES;ENSP=ENSGALP00000020440;TREMBL=E1C6M2;UNIPARC=UPI0000E7F8DF;INTRON=1/7;HGVSc=ENSGALT00000020467.4:c.509+175A>G		Spleen weight;Shank length;Age at first egg;Antibody response to SRBC antigen;Carcass weight;Body weight (140 days);Drumstick and thigh weight;Egg weight;Egg weight;Egg weight;Subcutaneous neck fat weight;Total white fat weight;Visceral fat weight;Shank length;Cingular fat width;Subcutaneous fat thickness;Breast color;Femur bone mineral density;Egg weight;Drumstick weight;Egg number;Haugh units;B…
136384406	chr1	136384406	A	C	21.4286	5.88235	42.8571	68.75	50	59.0909	0.0403823	0.0545473	RASA3	ENSGALG00000016817	ENSGALT00000027149	Transcript	intron_variant	-	-	-	-	-	rs314593384	IMPACT=MODIFIER;STRAND=1;SYMBOL=RASA3;SYMBOL_SOURCE=EntrezGene;BIOTYPE=protein_coding;CANONICAL=YES;ENSP=ENSGALP00000027098;TREMBL=F1P4A4;UNIPARC=UPI0002C87687;INTRON=2/24;HGVSc=ENSGALT00000027149.4:c.173+2722A>C		Abdominal fat weight;Egg shell stiffness;Liver weight;Spleen weight;Breast pH;Age at first egg;Carcass weight;Body weight;Egg weight;Egg weight;Egg weight;Total white fat weight;Visceral fat weight;Breast pH;Growth (42-63 days);Growth (21-42 days);Body weight (63 days);Body weight (42 days);Body weight (21 days);Leg bowing;Shank length;Subcutaneous fat thickness;Body weight (70 days);Body weight …
198551026	chr2	3274276	C	T	45.4545	25	35.7143	90	69.2308	54.5455	0.0390001	0.0471865	TMIE	ENSGALG00000005443	ENSGALT00000039133	Transcript	intron_variant	-	-	-	-	-	rs317692288	IMPACT=MODIFIER;STRAND=1;SYMBOL=TMIE;SYMBOL_SOURCE=HGNC;HGNC_ID=HGNC:30800;BIOTYPE=protein_coding;CANONICAL=YES;ENSP=ENSGALP00000038344;TREMBL=F1NN34;UNIPARC=UPI0002C880E3;INTRON=1/3;HGVSc=ENSGALT00000039133.2:c.61-2413C>T		Antibody response to KLH antigen;Body weight;Body weight;Antibody response to KLH antigen;Insulin-like growth factor level;Body weight;Fear-walk latency;Egg weight;Drumstick and thigh muscle weight;Body weight (112 days);Body weight (test end);Specific gravity;Body slope length;
827368510	chr15	7500364	C	A	90.9091	80	66.6667	42.8571	33.3333	53.8462	0.0174664	0.048276	MN1	ENSGALG00000026119	ENSGALT00000043791	Transcript	intron_variant	-	-	-	-	-	rs313071779	IMPACT=MODIFIER;STRAND=-1;SYMBOL=MN1;SYMBOL_SOURCE=HGNC;HGNC_ID=HGNC:7180;BIOTYPE=protein_coding;CANONICAL=YES;ENSP=ENSGALP00000040989;TREMBL=R4GG28;UNIPARC=UPI0002C87AAE;INTRON=2/2;HGVSc=ENSGALT00000043791.1:c.668-10280G>T		Abdominal fat weight;Abdominal fat percentage;Liver weight;Tibia breaking force;Humerus bone mineral density;Antibody response to SRBC antigen;Tibia bone mineral density;Humerus bone mineral content;Marek's disease-related traits;Body weight (336 days);Breast muscle weight;Leg twisting;Age at first egg;Fat distribution;Abdominal fat weight;Growth (8-46 days);Body weight (46 days);Marek's disease-…
801428769	chr13	14482463	A	G	31.25	6.66667	16.6667	66.6667	45.4545	50	0.0203567	0.0509638	TGFBI	ENSGALG00000006319	ENSGALT00000010215	Transcript	intron_variant	-	-	-	-	-	-	IMPACT=MODIFIER;STRAND=-1;SYMBOL=TGFBI;SYMBOL_SOURCE=EntrezGene;BIOTYPE=protein_coding;CANONICAL=YES;ENSP=ENSGALP00000010201;TREMBL=F1P494;UNIPARC=UPI00003AAB86;INTRON=16/16;HGVSc=ENSGALT00000010215.4:c.*949+9423T>C		Carcass weight;Breast muscle weight;Carcass weight;Breast muscle weight;Body weight (140 days);Drumstick and thigh weight;Humerus width;Average daily gain;Thigh weight;Heart weight;Drumstick muscle weight;Drumstick weight;Body weight;Body weight (42 days);Tibia length;Body weight (84 days);Growth (21-42 days);Body weight (63 days);Body weight (42 days);Body weight (21 days);Body weight (day of fi…
59146710	chr1	59146710	A	G	86.6667	76.4706	72.7273	33.3333	60	35	0.0200786	0.0450714	FGD4	ENSGALG00000012932	ENSGALT00000021093	Transcript	intron_variant	-	-	-	-	-	rs313407797	IMPACT=MODIFIER;STRAND=-1;SYMBOL=FGD4;SYMBOL_SOURCE=HGNC;HGNC_ID=HGNC:19125;BIOTYPE=protein_coding;CANONICAL=YES;ENSP=ENSGALP00000021062;TREMBL=E1C246;UNIPARC=UPI0002C8756B;INTRON=2/16;HGVSc=ENSGALT00000021093.4:c.176-1924T>C		Spleen weight;Shank length;Age at first egg;Insulin-like growth factor level;Antibody response to SRBC antigen;Cloacal bacterial burden after challenge with Salmonella T;Carcass weight;Body weight (140 days);Drumstick and thigh weight;Body weight;Egg weight;Egg weight;Egg weight;Subcutaneous neck fat weight;Total white fat weight;Visceral fat weight;Shank length;Age at first egg;Age at first egg;…
561181108	chr5	16429960	A	T	91.6667	75	61.1111	58.8235	30.7692	30.7692	0.0496406	0.0598471	TPCN2	ENSGALG00000007550	ENSGALT00000012208	Transcript	intron_variant	-	-	-	-	-	-	IMPACT=MODIFIER;STRAND=1;SYMBOL=TPCN2;SYMBOL_SOURCE=HGNC;HGNC_ID=HGNC:20820;BIOTYPE=protein_coding;CANONICAL=YES;ENSP=ENSGALP00000012194;TREMBL=F1NSV9;UNIPARC=UPI0002C870AB;INTRON=12/25;HGVSc=ENSGALT00000012208.3:c.1099-425A>T		Carcass weight;Body weight (63 days);Antibody response to SRBC antigen;Breast muscle weight;Egg weight;Shank diameter;Shank length;Wing percentage;Abdominal fat weight;Body weight;Weight of the front half of the carcass;Conformation score;Drumstick weight;Egg number;Head width;Shank weight;Thigh muscle weight;Growth (46-112 days);Body weight (200 days);Body weight (112 days);
966110080	chrZ	45438236	C	T	84.6154	66.6667	72.2222	31.5789	37.5	47.0588	0.00679148	0.068493	ISOC1	ENSGALG00000000161	ENSGALT00000000217	Transcript	intron_variant	-	-	-	-	-	rs316477689	IMPACT=MODIFIER;STRAND=-1;SYMBOL=ISOC1;SYMBOL_SOURCE=HGNC;HGNC_ID=HGNC:24254;BIOTYPE=protein_coding;CANONICAL=YES;ENSP=ENSGALP00000000216;TREMBL=F1NS88;UNIPARC=UPI000060EAB4;INTRON=1/4;HGVSc=ENSGALT00000000217.4:c.291+5644G>A		Egg shell strength;Age at first egg;Marek's disease-related traits;Blood and meat spots;Egg shell thickness;Liver weight;Marek's disease-related traits;Marek's disease-related traits;Marek's disease-related traits;Marek's disease-related traits;Marek's disease-related traits;
915065528	chr28	384485	A	G	83.3333	70	80	54.5455	42.8571	28.5714	0.0136505	0.0516174	FBN3	ENSGALG00000000327	ENSGALT00000000433	Transcript	intron_variant	-	-	-	-	-	rs317547727	IMPACT=MODIFIER;STRAND=1;SYMBOL=FBN3;SYMBOL_SOURCE=HGNC;HGNC_ID=HGNC:18794;BIOTYPE=protein_coding;CANONICAL=YES;ENSP=ENSGALP00000000432;TREMBL=E1C5P6,Q804J3;UNIPARC=UPI0002C86717;INTRON=51/64;HGVSc=ENSGALT00000000433.4:c.6806-69A>G
707261186	chr9	2965739	G	T	21.4286	25	50	63.6364	81.8182	58.3333	0.0354412	0.0482077	VPS8	ENSGALG00000006704	ENSGALT00000010839	Transcript	intron_variant	-	-	-	-	-	rs316570492	IMPACT=MODIFIER;STRAND=1;SYMBOL=VPS8;SYMBOL_SOURCE=HGNC;HGNC_ID=HGNC:29122;BIOTYPE=protein_coding;CANONICAL=YES;ENSP=ENSGALP00000010825;TREMBL=F1NZZ7;UNIPARC=UPI0002C8756D;INTRON=2/44;HGVSc=ENSGALT00000010839.4:c.486+231G>T		Antibody response to SRBC antigen;Creatine kinase level;Body weight;Body weight;Tibia bone mineral density;Drumstick and thigh muscle weight;Leg bowing;Frequency of calling;Antibody titer to LPS antigen;Head percentage;Albumen height;Antibody titer to LPS antigen;Femur bending strength;Femur bending strength;Drumstick meat-to-bone ratio;Breast muscle weight;Residual feed intake;Drumstick muscle w…
456398918	chr4	1864605	G	A	50	27.2727	14.2857	66.6667	75	57.1429	0.0372652	0.0459239	HDAC8	ENSGALG00000004825	ENSGALT00000007708	Transcript	intron_variant	-	-	-	-	-	rs15473352	IMPACT=MODIFIER;STRAND=1;SYMBOL=HDAC8;SYMBOL_SOURCE=HGNC;HGNC_ID=HGNC:13315;BIOTYPE=protein_coding;CANONICAL=YES;ENSP=ENSGALP00000007696;TREMBL=F1NFY6;UNIPARC=UPI0000610B36;INTRON=8/10;HGVSc=ENSGALT00000007708.4:c.910+149G>A		Shank growth;Feather length, tail;
863531416	chr19	8797172	C	T	22.2222	33.3333	43.75	78.5714	63.6364	64.2857	0.0106296	0.0505036	MSI2	ENSGALG00000005567	ENSGALT00000008930	Transcript	intron_variant	-	-	-	-	-	rs15854920	IMPACT=MODIFIER;STRAND=-1;SYMBOL=MSI2;SYMBOL_SOURCE=HGNC;HGNC_ID=HGNC:18585;BIOTYPE=protein_coding;CANONICAL=YES;ENSP=ENSGALP00000008916;TREMBL=E1C1R8;UNIPARC=UPI0000ECA466;INTRON=9/11;HGVSc=ENSGALT00000008930.4:c.305-3275G>A
818832006	chr14	14125665	A	C	50	64.2857	58.3333	100	88.8889	90.9091	0.00265138	0.0459632		ENSGALG00000009205	ENSGALT00000014988	Transcript	intron_variant	-	-	-	-	-	rs15758829	IMPACT=MODIFIER;STRAND=-1;BIOTYPE=protein_coding;CANONICAL=YES;ENSP=ENSGALP00000014972;TREMBL=F1NEW4;UNIPARC=UPI0002C8767A;INTRON=4/22;HGVSc=ENSGALT00000014988.4:c.150-7018T>G		Intramuscular fat;Drumstick and thigh weight;Antibody titer to LPS antigen;Antibody titer to LTA antigen;Body weight (140 days);Breast muscle weight;Chest width;Antibody titer to LPS antigen;Egg shell stiffness;Antibody response to KLH antigen;Egg shell stiffness;
195004433	chr1	195004433	G	A	0	30.7692	23.0769	60	55.5556	45.4545	0.02483	0.0526565	CHRDL2	ENSGALG00000017308	ENSGALT00000027968	Transcript	intron_variant	-	-	-	-	-	rs14938459	IMPACT=MODIFIER;STRAND=1;SYMBOL=CHRDL2;SYMBOL_SOURCE=HGNC;HGNC_ID=HGNC:24168;BIOTYPE=protein_coding;CANONICAL=YES;ENSP=ENSGALP00000027915;TREMBL=F1P539;UNIPARC=UPI0002C86B80;INTRON=9/10;HGVSc=ENSGALT00000027968.4:c.1135+624G>A		Body weight;Drip loss;Wing weight;Fear-call latency;Average daily gain;Body weight (168 days);
610818715	chr6	6487206	A	C	21.4286	20	22.7273	52.9412	58.3333	60	9.56147e-05	0.0576799	CTNNA3	ENSGALG00000002845	ENSGALT00000004486	Transcript	intron_variant	-	-	-	-	-	-	IMPACT=MODIFIER;STRAND=1;SYMBOL=CTNNA3;SYMBOL_SOURCE=EntrezGene;BIOTYPE=protein_coding;ENSP=ENSGALP00000004477;TREMBL=F1N9R1;UNIPARC=UPI00003AE179;INTRON=13/17;HGVSc=ENSGALT00000004486.3:c.1887+6865A>C		Subcutaneous neck fat weight;Shank diameter;Visceral fat weight;Antibody response to SRBC antigen;Antibody response to SRBC antigen;Body temperature;Receiving feather pecking;Glucose level;Egg shell yellowness;Egg shell redness;Egg shell lightness;
610818715	chr6	6487206	A	C	21.4286	20	22.7273	52.9412	58.3333	60	9.56147e-05	0.0576799	CTNNA3	ENSGALG00000002845	ENSGALT00000004487	Transcript	intron_variant	-	-	-	-	-	-	IMPACT=MODIFIER;STRAND=1;SYMBOL=CTNNA3;SYMBOL_SOURCE=EntrezGene;BIOTYPE=protein_coding;CANONICAL=YES;ENSP=ENSGALP00000004478;TREMBL=F1N9R1,E1C434;UNIPARC=UPI0002C8736B;INTRON=13/17;HGVSc=ENSGALT00000004487.3:c.1917+6865A>C		Subcutaneous neck fat weight;Shank diameter;Visceral fat weight;Antibody response to SRBC antigen;Antibody response to SRBC antigen;Body temperature;Receiving feather pecking;Glucose level;Egg shell yellowness;Egg shell redness;Egg shell lightness;
631573828	chr6	27242319	C	T	20	16.6667	42.3077	52.9412	54.5455	78.5714	0.0365973	0.045192	CCDC186	ENSGALG00000008956	ENSGALT00000014566	Transcript	intron_variant	-	-	-	-	-	rs312986238	IMPACT=MODIFIER;STRAND=-1;SYMBOL=CCDC186;SYMBOL_SOURCE=HGNC;HGNC_ID=HGNC:24349;BIOTYPE=protein_coding;CANONICAL=YES;ENSP=ENSGALP00000014550;TREMBL=E1BWV9;UNIPARC=UPI0000ECB5FA;INTRON=1/15;HGVSc=ENSGALT00000014566.4:c.-39+3833G>A		Breast muscle percentage;Body weight;Egg shell weight;Humerus bone mineral density;Subcutaneous neck fat weight;Hematocrit value;Egg shell stiffness;Shank diameter;Plasma coloration;Visceral fat weight;Egg shell stiffness;Humerus bone mineral content;Antibody titer to LPS antigen;Antibody response to SRBC antigen;Antibody response to SRBC antigen;Antibody response to BA (Brucella abortus);Total w…
185369942	chr1	185369942	A	G	68.1818	83.3333	88.2353	41.1765	60	31.5789	0.0257629	0.0471289	SLC36A4	ENSGALG00000017227	ENSGALT00000027842	Transcript	intron_variant	-	-	-	-	-	rs315587182	IMPACT=MODIFIER;STRAND=1;SYMBOL=SLC36A4;SYMBOL_SOURCE=HGNC;HGNC_ID=HGNC:19660;BIOTYPE=protein_coding;CANONICAL=YES;ENSP=ENSGALP00000027789;TREMBL=F1NY02;UNIPARC=UPI00003AA180;INTRON=10/10;HGVSc=ENSGALT00000027842.4:c.1178-12115A>G		Age at first egg;Body weight;Drip loss;Carcass ash content, dry matter basis;Carcass fat content, dry matter basis;Carcass protein content, dry matter basis;Shank weight percentage;Carcass fat content, dry matter basis;Body weight;Insulin-like growth factor level;Carcass fat content;Body weight;Abdominal fat weight;Growth (112-200 days);Growth (46-112 days);Growth (8-46 days);Growth (1-8 days);Bo…
922530335	chrZ	1858491	A	T	45.4545	47.3684	31.25	85.7143	76.9231	68.4211	0.00746418	0.0903136	ST8SIA5	ENSGALG00000001808	ENSGALT00000045206	Transcript	intron_variant	-	-	-	-	-	-	IMPACT=MODIFIER;STRAND=1;SYMBOL=ST8SIA5;SYMBOL_SOURCE=HGNC;HGNC_ID=HGNC:17827;BIOTYPE=protein_coding;CANONICAL=YES;ENSP=ENSGALP00000042998;TREMBL=R4GLC3;UNIPARC=UPI0002C86B66;INTRON=4/9;HGVSc=ENSGALT00000045206.1:c.239+1244A>T
922530335	chrZ	1858491	A	T	45.4545	47.3684	31.25	85.7143	76.9231	68.4211	0.00746418	0.0903136	ST8SIA5	ENSGALG00000001808	ENSGALT00000034546	Transcript	intron_variant	-	-	-	-	-	-	IMPACT=MODIFIER;STRAND=1;SYMBOL=ST8SIA5;SYMBOL_SOURCE=HGNC;HGNC_ID=HGNC:17827;BIOTYPE=protein_coding;ENSP=ENSGALP00000033903;TREMBL=F1NG20;UNIPARC=UPI0002C882C4;INTRON=1/6;HGVSc=ENSGALT00000034546.3:c.132-7205A>T
877817820	chr20	13100182	G	T	16.6667	18.1818	36.3636	45.4545	60	72.7273	0.0242653	0.0629723	TSHZ2	ENSGALG00000007809	ENSGALT00000012669	Transcript	intron_variant	-	-	-	-	-	rs14280646	IMPACT=MODIFIER;STRAND=-1;SYMBOL=TSHZ2;SYMBOL_SOURCE=HGNC;HGNC_ID=HGNC:13010;BIOTYPE=protein_coding;CANONICAL=YES;ENSP=ENSGALP00000012655;TREMBL=F1NNH5;UNIPARC=UPI00003AC32F;INTRON=1/1;HGVSc=ENSGALT00000012669.4:c.40+4732C>A		Body weight (35 days);Body weight (49 days);Breast pH;Age at sexual maturity;Age at sexual maturity;
218601758	chr2	23325008	A	C	20	36.3636	20	50	83.3333	50	0.0449814	0.0478274		ENSGALG00000009509	ENSGALT00000015478	Transcript	intron_variant	-	-	-	-	-	rs15073960	IMPACT=MODIFIER;STRAND=-1;SYMBOL=CALCR;SYMBOL_SOURCE=HGNC;HGNC_ID=HGNC:1440;BIOTYPE=protein_coding;CANONICAL=YES;ENSP=ENSGALP00000015462;TREMBL=F1P5E1;UNIPARC=UPI000240B316;INTRON=1/12;HGVSc=ENSGALT00000015478.4:c.-38+122T>G		Subcutaneous neck fat weight;Subcutaneous neck fat weight;Total white fat weight;Antibody response to KLH antigen;Body weight;Body weight;Haugh units;Haugh units;Marek's disease-related traits;Body weight (42 days);Antibody response to KLH antigen;Insulin-like growth factor level;Insulin level;Body weight;Body weight;Drumstick and thigh muscle weight;
830650289	chr15	10782143	A	G	75	66.6667	63.6364	11.1111	42.8571	44.4444	0.0351103	0.0466107	TCN2	ENSGALG00000009536	ENSGALT00000015522	Transcript	intron_variant	-	-	-	-	-	-	IMPACT=MODIFIER;STRAND=-1;SYMBOL=TCN2;SYMBOL_SOURCE=HGNC;HGNC_ID=HGNC:11653;BIOTYPE=protein_coding;CANONICAL=YES;ENSP=ENSGALP00000015506;TREMBL=H9KZM9;UNIPARC=UPI0002C881B1;INTRON=7/8;HGVSc=ENSGALT00000015522.4:c.840-48T>C		Growth (post-challenge);
930635991	chrZ	9964147	G	A	25	18.1818	7.69231	53.8462	50	53.8462	0.00237103	0.051375	TARS	ENSGALG00000003288	ENSGALT00000005203	Transcript	intron_variant	-	-	-	-	-	rs313902306	IMPACT=MODIFIER;STRAND=1;SYMBOL=TARS;SYMBOL_SOURCE=Uniprot_gn;BIOTYPE=protein_coding;CANONICAL=YES;ENSP=ENSGALP00000005194;TREMBL=Q5ZLW1;UNIPARC=UPI000044349D;INTRON=4/18;HGVSc=ENSGALT00000005203.4:c.418-156G>A
59893755	chr1	59893755	C	T	68.4211	63.1579	66.6667	23.5294	36.3636	31.5789	0.000926219	0.054614	TMTC1	ENSGALG00000012956	ENSGALT00000021134	Transcript	intron_variant	-	-	-	-	-	rs13874669	IMPACT=MODIFIER;STRAND=1;SYMBOL=TMTC1;SYMBOL_SOURCE=HGNC;HGNC_ID=HGNC:24099;BIOTYPE=protein_coding;CANONICAL=YES;ENSP=ENSGALP00000021103;TREMBL=F1NNA8;UNIPARC=UPI0002C87BB7;INTRON=5/19;HGVSc=ENSGALT00000021134.3:c.663-8171C>T		Spleen weight;Shank length;Age at first egg;Insulin-like growth factor level;Antibody response to SRBC antigen;Cloacal bacterial burden after challenge with Salmonella T;Carcass weight;Body weight (140 days);Drumstick and thigh weight;Body weight;Egg weight;Egg weight;Egg weight;Subcutaneous neck fat weight;Total white fat weight;Visceral fat weight;Shank length;Age at first egg;Age at first egg;…
926756228	chrZ	6084384	T	C	86.6667	57.1429	76.4706	45.4545	21.4286	46.6667	0.0407234	0.070588		ENSGALG00000018499	ENSGALT00000029259	Transcript	intron_variant	-	-	-	-	-	rs313668929	IMPACT=MODIFIER;STRAND=1;BIOTYPE=protein_coding;CANONICAL=YES;ENSP=ENSGALP00000028598;TREMBL=E1C131;UNIPARC=UPI0002C878AD;INTRON=1/2;HGVSc=ENSGALT00000029259.3:c.281-30050T>C
91012211	chr1	91012211	A	G	84.6154	71.4286	85.7143	50	47.619	37.5	0.00401544	0.0461558	CD247	ENSGALG00000015441	ENSGALT00000024905	Transcript	intron_variant	-	-	-	-	-	rs317139053	IMPACT=MODIFIER;STRAND=1;SYMBOL=CD247;SYMBOL_SOURCE=EntrezGene;BIOTYPE=protein_coding;CANONICAL=YES;ENSP=ENSGALP00000024859;TREMBL=E1C600;UNIPARC=UPI00003A9C06;INTRON=6/7;HGVSc=ENSGALT00000024905.3:c.396+170A>G		Abdominal fat weight;Spleen weight;Shank length;Age at first egg;Insulin-like growth factor level;Breast muscle percentage;Humerus area;Carcass weight;Body weight (140 days);Drumstick and thigh weight;Body weight;Egg weight;Egg weight;Egg weight;Subcutaneous neck fat weight;Total white fat weight;Visceral fat weight;Shank length;Abdominal fat percentage;Abdominal fat weight;Cingular fat width;Sub…
234652946	chr2	39376196	C	A	40	62.5	71.4286	100	91.6667	88.8889	0.023171	0.0455548	CMC1	ENSGALG00000025811	ENSGALT00000046006	Transcript	intron_variant	-	-	-	-	-	rs313915675	IMPACT=MODIFIER;STRAND=1;SYMBOL=CMC1;SYMBOL_SOURCE=HGNC;HGNC_ID=HGNC:28783;BIOTYPE=protein_coding;CANONICAL=YES;ENSP=ENSGALP00000042953;TREMBL=R4GL82;UNIPARC=UPI0000E7FD66;INTRON=2/3;HGVSc=ENSGALT00000046006.1:c.118+2416C>A		Subcutaneous neck fat weight;Cloacal bacterial burden after challenge with Salmonella E;Carcass weight;Breast muscle weight;Body weight (42 days);Subcutaneous neck fat weight;Total white fat weight;Visceral fat weight;Body weight (200 days);Body weight (46 days);Antibody response to KLH antigen;Egg number;Tibia bone mineral content;Antibody response to KLH antigen;Skin fat weight;Breast pH;Body w…
885002201	chr21	5981962	C	T	75	50	57.1429	22.2222	33.3333	20	0.0139297	0.0515134	EPHB2	ENSGALG00000004741	ENSGALT00000007553	Transcript	intron_variant	-	-	-	-	-	-	IMPACT=MODIFIER;STRAND=-1;SYMBOL=EPHB2;SYMBOL_SOURCE=EntrezGene;BIOTYPE=protein_coding;CANONICAL=YES;ENSP=ENSGALP00000007541;TREMBL=F1NHC7;UNIPARC=UPI0000ECA353;INTRON=3/15;HGVSc=ENSGALT00000007553.3:c.815-7598G>A
235283072	chr2	40006322	C	T	77.7778	62.5	100	36.3636	54.5455	42.8571	0.0428116	0.044581	RBMS3	ENSGALG00000011439	ENSGALT00000037692	Transcript	intron_variant	-	-	-	-	-	rs316823478	IMPACT=MODIFIER;STRAND=1;SYMBOL=RBMS3;SYMBOL_SOURCE=HGNC;HGNC_ID=HGNC:13427;BIOTYPE=protein_coding;CANONICAL=YES;ENSP=ENSGALP00000036897;TREMBL=E1C5D8;UNIPARC=UPI0000ECCC8E;INTRON=4/15;HGVSc=ENSGALT00000037692.2:c.10-32920C>T		Subcutaneous neck fat weight;Cloacal bacterial burden after challenge with Salmonella E;Carcass weight;Breast muscle weight;Body weight (42 days);Subcutaneous neck fat weight;Total white fat weight;Visceral fat weight;Body weight (200 days);Body weight (46 days);Antibody response to KLH antigen;Egg number;Tibia bone mineral content;Antibody response to KLH antigen;Skin fat weight;Breast pH;Blood …
522356815	chr4	67822502	C	T	30	33.3333	10	55.5556	64.2857	60	0.00999332	0.0523629	ATP8A1	ENSGALG00000014236	ENSGALT00000023022	Transcript	intron_variant	-	-	-	-	-	rs14486815	IMPACT=MODIFIER;STRAND=1;SYMBOL=ATP8A1;SYMBOL_SOURCE=HGNC;HGNC_ID=HGNC:13531;BIOTYPE=protein_coding;CANONICAL=YES;ENSP=ENSGALP00000022980;TREMBL=F1NX55;UNIPARC=UPI00003AD992;INTRON=27/36;HGVSc=ENSGALT00000023022.4:c.2620-1088C>T		Wing weight;Drumstick weight;Drumstick muscle weight;Body temperature;Pectoralis major weight;Growth (42-56 days);Visceral fat weight;Tibia width;Tibia width;Egg shell percentage;Total white fat weight;Egg weight;Egg weight;Humerus bone mineral content;Albumen weight;Egg weight;Egg weight;Egg weight;Egg weight;Short length of egg;Growth (0-14 days);Breast pH;Abdominal fat percentage;Shank length;…
130512162	chr1	130512162	A	G	45.4545	33.3333	50	100	62.5	72.7273	0.0442549	0.0636535	GABRG3	ENSGALG00000019144	ENSGALT00000030259	Transcript	intron_variant	-	-	-	-	-	rs312787142	IMPACT=MODIFIER;STRAND=-1;SYMBOL=GABRG3;SYMBOL_SOURCE=HGNC;HGNC_ID=HGNC:4088;BIOTYPE=protein_coding;CANONICAL=YES;ENSP=ENSGALP00000029621;TREMBL=E1C779;UNIPARC=UPI000240B34B;INTRON=3/9;HGVSc=ENSGALT00000030259.3:c.271-59477T>C		Abdominal fat weight;Egg shell stiffness;Liver weight;Spleen weight;Breast pH;Age at first egg;Carcass weight;Body weight (140 days);Body weight;Egg weight;Egg weight;Egg weight;Total white fat weight;Visceral fat weight;Breast pH;Growth (42-63 days);Growth (21-42 days);Body weight (63 days);Body weight (42 days);Body weight (21 days);Leg bowing;Shank length;Subcutaneous fat thickness;Body weight…
764834705	chr11	17186489	C	T	33.3333	18.1818	54.5455	62.5	66.6667	83.3333	0.044994	0.0630129	GSE1	ENSGALG00000014284	ENSGALT00000023100	Transcript	intron_variant	-	-	-	-	-	rs16042082	IMPACT=MODIFIER;STRAND=-1;SYMBOL=GSE1;SYMBOL_SOURCE=HGNC;HGNC_ID=HGNC:28979;BIOTYPE=protein_coding;CANONICAL=YES;ENSP=ENSGALP00000023057;TREMBL=F1NIQ5;UNIPARC=UPI0002C868AC;INTRON=2/18;HGVSc=ENSGALT00000023100.4:c.-160+4177G>A		Body temperature;Breast color;Breast color;Spleen weight;Carcass weight;Carcass weight;Feather pecking;Intestine length;Body weight (140 days);Troponin T concentration;Breast color;Breast color;Breast color;Femur bending strength;Thigh muscle weight;Feed conversion ratio;Growth (8-46 days);Body weight (112 days);Body weight (46 days);Tibia width;
191626386	chr1	191626386	T	A	28.5714	20	20	41.6667	66.6667	66.6667	0.0157723	0.0480394	TENM4	ENSGALG00000017261	ENSGALT00000027898	Transcript	intron_variant	-	-	-	-	-	-	IMPACT=MODIFIER;STRAND=1;SYMBOL=TENM4;SYMBOL_SOURCE=HGNC;HGNC_ID=HGNC:29945;BIOTYPE=protein_coding;CANONICAL=YES;ENSP=ENSGALP00000027845;TREMBL=F1NVT4;UNIPARC=UPI0002C88463;INTRON=14/30;HGVSc=ENSGALT00000027898.4:c.2363-1552T>A		Body weight;Drip loss;Carcass ash content, dry matter basis;Carcass fat content, dry matter basis;Carcass protein content, dry matter basis;Shank weight percentage;Carcass fat content, dry matter basis;Body weight;Insulin-like growth factor level;Carcass fat content;Body weight;Abdominal fat weight;Growth (112-200 days);Growth (46-112 days);Growth (8-46 days);Growth (1-8 days);Body weight (200 da…
242715159	chr2	47438409	T	C	25	28.5714	20	66.6667	46.6667	66.6667	0.00756452	0.0473195	EEPD1	ENSGALG00000012116	ENSGALT00000019789	Transcript	intron_variant	-	-	-	-	-	rs315953555	IMPACT=MODIFIER;STRAND=-1;SYMBOL=EEPD1;SYMBOL_SOURCE=HGNC;HGNC_ID=HGNC:22223;BIOTYPE=protein_coding;CANONICAL=YES;ENSP=ENSGALP00000019762;TREMBL=F1NF75;UNIPARC=UPI0000E7FDC9;INTRON=1/6;HGVSc=ENSGALT00000019789.4:c.854+682A>G		Breast muscle weight;Subcutaneous neck fat weight;Cloacal bacterial burden after challenge with Salmonella E;Carcass weight;Breast muscle weight;Body weight (42 days);Subcutaneous neck fat weight;Total white fat weight;Visceral fat weight;Body weight (200 days);Body weight (46 days);Body weight (140 days);Feather pecking;Egg shell strength;
666074278	chr7	26791115	G	A	72.7273	66.6667	60	33.3333	26.3158	33.3333	0.00123833	0.0544434	MYLK	ENSGALG00000011708	ENSGALT00000037978	Transcript	intron_variant	-	-	-	-	-	-	IMPACT=MODIFIER;STRAND=-1;SYMBOL=MYLK;SYMBOL_SOURCE=EntrezGene;BIOTYPE=protein_coding;CANONICAL=YES;ENSP=ENSGALP00000037183;TREMBL=E1C906,F1NQ78,Q6LDG3;UNIPARC=UPI0002C87769;INTRON=2/31;HGVSc=ENSGALT00000037978.2:c.322-6775C>T		Body weight;Body weight;Body weight (42 days);Body weight (49 days);Body weight (56 days);Egg shell strength;Abdominal fat weight;Body weight (63 days);Long length of egg;Body weight (70 days);Body weight;Body weight;Body weight;Breast muscle weight;Drumstick muscle weight;Carcass weight;Drumstick weight;Thigh weight;Thigh muscle weight;Wing weight;Carcass weight;Body weight (84 days);Breast musc…
666074278	chr7	26791115	G	A	72.7273	66.6667	60	33.3333	26.3158	33.3333	0.00123833	0.0544434	MYLK	ENSGALG00000011708	ENSGALT00000019136	Transcript	intron_variant	-	-	-	-	-	-	IMPACT=MODIFIER;STRAND=-1;SYMBOL=MYLK;SYMBOL_SOURCE=EntrezGene;BIOTYPE=protein_coding;ENSP=ENSGALP00000019112;TREMBL=F1NQ78,Q6LDG3;UNIPARC=UPI0000ECB729;INTRON=1/30;HGVSc=ENSGALT00000019136.4:c.151-6775C>T		Body weight;Body weight;Body weight (42 days);Body weight (49 days);Body weight (56 days);Egg shell strength;Abdominal fat weight;Body weight (63 days);Long length of egg;Body weight (70 days);Body weight;Body weight;Body weight;Breast muscle weight;Drumstick muscle weight;Carcass weight;Drumstick weight;Thigh weight;Thigh muscle weight;Wing weight;Carcass weight;Body weight (84 days);Breast musc…
503783025	chr4	49248712	T	C	100	83.3333	93.3333	71.4286	36.3636	62.5	0.0376048	0.0444764	SHROOM3	ENSGALG00000011487	ENSGALT00000018724	Transcript	intron_variant	-	-	-	-	-	rs316172247	IMPACT=MODIFIER;STRAND=-1;SYMBOL=SHROOM3;SYMBOL_SOURCE=HGNC;HGNC_ID=HGNC:30422;BIOTYPE=protein_coding;CANONICAL=YES;ENSP=ENSGALP00000018701;TREMBL=F1NZI3;UNIPARC=UPI0002C872E2;INTRON=2/10;HGVSc=ENSGALT00000018724.4:c.320+40A>G		Wing weight;Drumstick weight;Drumstick muscle weight;Visceral fat weight;Tibia width;Total white fat weight;Egg weight;Egg weight;Egg weight;Growth (0-14 days);Growth (28-42 days);Average daily gain;Body weight (504 days);Liver weight;Body weight (84 days);Body weight;Average daily gain;Body weight;Average daily gain;Egg number;Body weight (42 days);Carcass weight;Body weight (336 days);Body weig…
520854798	chr4	66320485	G	A	85	77.7778	76.9231	66.6667	33.3333	33.3333	0.0358911	0.0458064	CORIN	ENSGALG00000014144	ENSGALT00000022884	Transcript	intron_variant	-	-	-	-	-	rs16429178	IMPACT=MODIFIER;STRAND=1;SYMBOL=CORIN;SYMBOL_SOURCE=HGNC;HGNC_ID=HGNC:19012;BIOTYPE=protein_coding;CANONICAL=YES;ENSP=ENSGALP00000022844;TREMBL=F1NZW6;UNIPARC=UPI0002C86CD0;INTRON=6/21;HGVSc=ENSGALT00000022884.4:c.922+2535G>A		Wing weight;Drumstick weight;Drumstick muscle weight;Body temperature;Pectoralis major weight;Growth (42-56 days);Visceral fat weight;Tibia width;Tibia width;Egg shell percentage;Total white fat weight;Egg weight;Egg weight;Humerus bone mineral content;Albumen weight;Egg weight;Egg weight;Egg weight;Egg weight;Short length of egg;Growth (0-14 days);Breast pH;Abdominal fat percentage;Shank length;…
308621507	chr2	113344757	G	C	50	25	12.5	56.25	62.5	75	0.0453075	0.0644109	NKAIN3	ENSGALG00000027377	ENSGALT00000043564	Transcript	intron_variant	-	-	-	-	-	-	IMPACT=MODIFIER;STRAND=1;SYMBOL=NKAIN3;SYMBOL_SOURCE=HGNC;HGNC_ID=HGNC:26829;BIOTYPE=protein_coding;CANONICAL=YES;ENSP=ENSGALP00000042863;TREMBL=R4GKZ8;UNIPARC=UPI0000447B7C;INTRON=3/6;HGVSc=ENSGALT00000043564.1:c.273+35247G>C		Breast muscle weight;Body weight (63 days);Shank diameter;Shank length;Cloacal bacterial burden after challenge with Salmonella E;Liver weight;Meat color;Feet weight;Body weight;Egg shell strength;Egg shell stiffness;Total ventricular weight as percentage of body weight;Egg shell stiffness;Egg shell stiffness;Egg shell strength;Average daily gain;Body weight (336 days);Body weight (84 days);Body …
242408685	chr2	47131935	C	T	13.3333	16.6667	25	66.6667	54.5455	40	0.0138271	0.0446366	ELMO1	ENSGALG00000012093	ENSGALT00000019753	Transcript	intron_variant	-	-	-	-	-	rs431847636	IMPACT=MODIFIER;STRAND=1;SYMBOL=ELMO1;SYMBOL_SOURCE=Uniprot_gn;BIOTYPE=protein_coding;CANONICAL=YES;ENSP=ENSGALP00000019726;TREMBL=Q5ZL97;UNIPARC=UPI000044355C;INTRON=16/21;HGVSc=ENSGALT00000019753.4:c.1437+8025C>T		Breast muscle weight;Subcutaneous neck fat weight;Cloacal bacterial burden after challenge with Salmonella E;Carcass weight;Breast muscle weight;Body weight (42 days);Subcutaneous neck fat weight;Total white fat weight;Visceral fat weight;Body weight (200 days);Body weight (46 days);Body weight (140 days);Antibody response to KLH antigen;Feather pecking;Antibody response to KLH antigen;Skin fat w…
694892805	chr8	19364602	G	C	83.3333	87.5	93.3333	45.4545	62.5	50	0.00379357	0.0454649	ERI3	ENSGALG00000010106	ENSGALT00000016435	Transcript	intron_variant	-	-	-	-	-	rs14649222	IMPACT=MODIFIER;STRAND=-1;SYMBOL=ERI3;SYMBOL_SOURCE=HGNC;HGNC_ID=HGNC:17276;BIOTYPE=protein_coding;CANONICAL=YES;ENSP=ENSGALP00000016416;TREMBL=F1NBT2;UNIPARC=UPI0002C87B87;INTRON=6/7;HGVSc=ENSGALT00000016435.4:c.719-9425C>G		Body weight;Body weight;Wing weight;Body weight;Marek's disease-related traits;Egg shell shape;Body weight;Drumstick and thigh weight;Head percentage;Breast muscle weight;Body weight (504 days);Tibia bone mineral density;Drumstick muscle weight;Breast muscle weight;Growth (21-42 days);Body weight (63 days);Breast muscle weight;Tibia strength;Tibia plateau angle;Tibia marrow diameter;Tibia width;T…
[truncated: 189 more rows]

## Sheet: intergenic_variant
Table S5 The candidates SNPs related to RFI in Cobb (CB)
[truncated: 428 more rows]
