# Supplementary material for: Exploring Genomic Variants Related to Residual Feed Intake in Local and Commercial Chickens by Whole Genomic Resequencing
Source: Genes (Basel). 2018 Jan 24;9(2):57. doi: 10.3390/genes9020057 (PMC5852553; doi:10.3390/genes9020057)
Supplement: Supplementary file 1 [file genes-09-00057-s001.zip › genes-238553-Supplementary Material/Supplementary Material/Table S7.xlsx]

## Sheet: phenotype_RFI
ID	Sire	Dam	Batch	Sex	rfi
FX1_10	24035	63059	1	2	116.86
FX1_100	72076	72106	1	2	64.53
FX1_1000	51072	49002	1	2	49.05
FX1_1001	8055	31002	1	2	-9.63
FX1_1002	24035	29004	1	2	-45.83
FX1_1003	46056	46058	1	2	-136.79
FX1_1004	51072	NA	1	2	-18.28
FX1_1005	46063	41022	1	2	69.92
FX1_1006	77059	77086	1	2	83.77
FX1_1007	6047	NA	1	2	178.51
FX1_1008	28057	21077	1	2	-156.44
FX1_1009	7013	7094	1	2	28.47
FX1_1011	9002	27086	1	2	48.04
FX1_1012	37038	NA	1	2	-75.98
FX1_1015	28041	28124	1	2	-136.17
FX1_1016	22058	22099	1	2	-66.41
FX1_1017	17049	40049	1	2	-29.95
FX1_1018	33049	35016	1	2	-93.5
FX1_1019	28022	13052	1	2	15.51
FX1_102	22058	22045	1	2	-30.06
FX1_1020	7039	69104	1	2	89.59
FX1_1021	79099	NA	1	2	-5.41
FX1_1022	47092	5016	1	2	-62.4
FX1_1024	46023	46008	1	2	-6.11
FX1_1025	52117	64077	1	2	29.88
FX1_1026	8055	63003	1	2	27.93
FX1_1027	41070	56058	1	2	-120.01
FX1_103	46063	55084	1	2	31.25
FX1_1030	28022	13072	1	1	-42.06
FX1_1031	39018	39094	1	2	41.72
FX1_1032	7074	2102	1	2	-27.81
FX1_1034	40043	NA	1	2	-103.78
FX1_1035	33079	41032	1	2	-48.59
FX1_1036	37038	27036	1	2	-176.73
FX1_1037	NA	NA	1	2	-81.16
FX1_1038	79099	79050	1	2	-31.89
FX1_1039	6014	14019	1	2	19.47
FX1_1040	48057	48095	1	2	-31.24
FX1_105	5082	14012	1	2	86.01
FX1_106	6032	15056	1	2	189.47
FX1_107	46056	46062	1	2	-139.13
FX1_108	6047	NA	1	2	68.43
FX1_109	79068	78107	1	2	-3.95
FX1_11	17004	17015	1	2	34.3
FX1_110	6047	NA	1	2	0.48
FX1_1106	NA	NA	1	2	88.55
FX1_1107	NA	NA	1	2	75.33
FX1_1108	NA	NA	1	2	-39.46
FX1_1109	NA	NA	1	2	-39.51
FX1_111	23010	20112	1	2	9.45
FX1_1110	NA	NA	1	2	74.03
FX1_1111	NA	NA	1	2	29.01
FX1_1112	NA	NA	1	2	-150.05
FX1_1113	NA	NA	1	2	60.22
FX1_1114	NA	NA	1	2	-136.97
FX1_1115	NA	NA	1	2	103.49
FX1_1117	NA	NA	1	2	-7.01
FX1_1118	NA	NA	1	2	-73.63
FX1_1119	NA	NA	1	2	57.05
FX1_112	54069	54043	1	2	-177.88
FX1_1120	NA	NA	1	2	-55.61
FX1_1121	NA	NA	1	2	-32.95
FX1_1122	NA	NA	1	2	-135.85
FX1_1123	NA	NA	1	2	-0.28
FX1_1124	NA	NA	1	2	89.63
FX1_1125	NA	NA	1	2	6.4
FX1_1126	NA	NA	1	2	31.52
FX1_1127	NA	NA	1	2	70.6
FX1_1128	NA	NA	1	2	-167.04
FX1_1129	NA	NA	1	2	-155.58
FX1_113	6038	41037	1	2	19.32
FX1_1130	NA	NA	1	2	-111.03
FX1_1131	NA	NA	1	2	102.02
FX1_1132	NA	NA	1	2	-27.75
FX1_1133	NA	NA	1	2	-12.63
FX1_1135	NA	NA	1	2	-83.24
FX1_114	9002	26012	1	2	28.33
FX1_115	77093	66008	1	2	-67.85
FX1_116	32004	32001	1	2	-76.2
FX1_117	45014	19050	1	2	-69.5
FX1_118	54069	54065	1	2	3.27
FX1_119	6020	12031	1	2	-7.88
FX1_12	33049	35021	1	2	10.75
FX1_120	71076	67013	1	2	139.33
FX1_121	3101	75072	1	2	-62.48
FX1_122	32004	32011	1	2	-10.34
FX1_123	52117	NA	1	2	36.13
FX1_124	71112	70058	1	2	134.5
FX1_1241	NA	NA	1	2	220.01
FX1_1242	NA	NA	1	2	188.28
FX1_1243	NA	NA	1	2	-68.64
FX1_1244	39018	39060	1	2	-36.47
FX1_1245	7039	NA	1	2	-63.06
FX1_1246	71076	71078	1	2	29.29
FX1_1247	7074	2069	1	2	46.33
FX1_1248	17049	25079	1	2	-36.3
FX1_1249	79098	60106	1	2	-18.25
FX1_125	47092	5105	1	2	-11.37
FX1_1250	45014	19098	1	2	-3.78
FX1_1251	6014	14067	1	1	184.8
FX1_1252	23010	20094	1	2	-36.49
FX1_1253	37038	27027	1	2	1.96
FX1_1254	45009	45039	1	1	16.85
FX1_1255	6014	14067	1	2	40.41
FX1_1256	33079	61014	1	2	65.9
FX1_1257	17004	17015	1	2	97.23
FX1_1258	45009	45039	1	2	30.31
FX1_1259	17004	17070	1	2	-96.43
FX1_126	24065	1005	1	2	44.49
FX1_1260	37087	37040	1	2	83.32
FX1_1261	6047	60097	1	2	130.52
FX1_1262	8034	8016	1	2	-8.18
FX1_1263	17049	25006	1	2	18.47
FX1_1266	46023	NA	1	2	-76.84
FX1_1267	67052	67048	1	2	-77.3
FX1_1268	7074	2112	1	2	28.22
FX1_1269	9002	9077	1	2	-38.42
FX1_127	41120	54048	1	2	-51.16
FX1_1270	40018	40002	1	2	-66.14
FX1_1271	24029	27046	1	2	-71.58
FX1_1273	17004	37136	1	2	-37.36
FX1_1274	71112	70044	1	2	132.97
FX1_1275	51054	NA	1	2	-38.45
FX1_1276	8055	63003	1	2	2.66
FX1_1277	77059	77116	1	2	126.55
FX1_1279	51072	50035	1	2	-0.02
FX1_128	52117	64016	1	2	11.13
FX1_1280	32004	32034	1	2	-6.44
FX1_1281	76101	NA	1	2	179.89
FX1_1282	24070	24002	1	2	17.01
FX1_1283	79099	79103	1	2	13.43
FX1_1284	41120	NA	1	2	-41.28
FX1_1286	51103	49006	1	2	29.58
FX1_1288	6062	41069	1	2	21.52
FX1_129	52121	52130	1	2	69.14
FX1_1291	79099	79073	1	2	5.62
FX1_1292	40032	18010	1	2	-31.82
FX1_1293	47057	NA	1	2	-71.72
FX1_1294	6033	6031	1	2	78.27
FX1_1295	6038	50021	1	2	-1.6
FX1_1296	37087	37006	1	2	-112.96
FX1_1297	47057	NA	1	2	9.27
FX1_1298	46063	55047	1	2	46.09
FX1_1299	8034	8085	1	2	56.86
FX1_13	39018	39088	1	2	-26.31
FX1_130	22058	22045	1	2	62.51
FX1_1300	11028	11074	1	2	14.96
FX1_1301	6032	15015	1	2	-7.29
FX1_1302	24065	1096	1	2	-3.83
FX1_1303	79099	79054	1	2	122.81
FX1_1306	54069	54086	1	2	2.31
FX1_1307	6032	15024	1	2	47.83
FX1_1308	23010	20061	1	2	-9.93
FX1_131	72076	72091	1	2	-31.58
FX1_1311	57016	57024	1	2	40.77
FX1_1312	52117	NA	1	2	-11.98
FX1_1313	77093	66053	1	2	-8.4
FX1_1315	3090	68075	1	2	-19.58
FX1_1317	28022	13017	1	2	-101.5
FX1_1318	72103	NA	1	2	-31.09
FX1_1319	6020	27023	1	2	38.58
FX1_132	48057	48061	1	2	-7.07
FX1_1320	8034	3041	1	2	-143.64
FX1_133	6047	NA	1	2	244.1
FX1_134	6033	6046	1	2	41.49
FX1_135	6038	74049	1	2	132.4
FX1_136	22058	22081	1	2	15.65
FX1_137	6038	57019	1	2	-93.01
FX1_138	51103	NA	1	2	13.94
FX1_139	6038	50021	1	2	43.05
FX1_14	8038	NA	1	2	61.25
FX1_140	41120	NA	1	2	-50.99
FX1_141	28057	10003	1	2	-65.95
FX1_142	73076	73098	1	2	-25.96
FX1_143	51103	49040	1	2	-71.2
FX1_144	51103	NA	1	2	-24.94
FX1_145	52117	64065	1	2	-23.12
FX1_146	46056	46079	1	2	22.09
FX1_147	6062	NA	1	2	-26.84
FX1_148	9002	9009	1	2	-135.94
FX1_149	8034	3041	1	2	-125.4
FX1_15	6042	44070	1	2	64.34
FX1_150	41070	56055	1	2	-85.73
FX1_151	6047	60104	1	2	5.66
FX1_152	5082	30023	1	2	-11.07
FX1_153	17049	25043	1	2	46.08
FX1_154	51103	49112	1	2	69.2
FX1_155	26024	3071	1	2	145.29
FX1_156	51072	50087	1	2	-62.79
FX1_157	52121	52128	1	2	-52.87
FX1_158	6033	6085	1	2	163.91
FX1_159	41120	61065	1	2	-2.38
FX1_160	24029	27101	1	2	102.53
FX1_161	6038	64028	1	2	75.57
FX1_162	51054	51076	1	2	34.15
FX1_163	32004	NA	1	2	2.56
FX1_164	33079	33050	1	2	35.51
FX1_165	63035	NA	1	2	16.9
FX1_166	46063	55095	1	2	70.1
FX1_167	23010	20061	1	2	-67.51
FX1_168	72076	NA	1	2	114.02
FX1_17	77059	77116	1	2	-44.71
FX1_170	57016	42020	1	2	11.9
FX1_171	51072	50086	1	2	24.56
FX1_172	7049	28078	1	2	14.25
FX1_173	77093	66043	1	2	-14.54
FX1_174	6014	14068	1	2	89.34
FX1_175	72076	72106	1	2	-1.17
FX1_176	79099	NA	1	2	66.45
FX1_177	28041	28088	1	2	-36.83
FX1_179	17049	NA	1	2	-29.07
FX1_18	7049	14087	1	2	-4.96
FX1_180	79068	NA	1	2	-0.85
FX1_181	9002	26063	1	2	221.67
FX1_182	3090	68011	1	2	-8.82
FX1_183	17004	17107	1	2	-3.06
FX1_184	71112	65058	1	2	5.03
FX1_185	7074	2112	1	2	41.41
FX1_186	32004	32001	1	2	-35.95
FX1_187	6033	6031	1	2	52.39
FX1_188	NA	NA	1	2	-8.45
FX1_189	7039	NA	1	2	35.7
FX1_19	79068	NA	1	2	19.42
FX1_191	40032	18020	1	2	-73.79
FX1_192	52117	64051	1	2	-60.11
FX1_193	73076	73097	1	2	41.18
FX1_194	33079	33050	1	2	-20.91
FX1_195	8038	43074	1	2	-126.77
FX1_196	54069	54098	1	1	-43.24
FX1_197	6047	NA	1	2	-68.96
FX1_199	51103	49113	1	2	-92.84
FX1_2	6014	14068	1	2	36.4
FX1_20	7096	NA	1	2	-27.73
FX1_200	39018	39087	1	2	-124.48
FX1_201	32004	32021	1	2	-109.27
FX1_202	6038	74031	1	2	97.44
FX1_203	6047	60097	1	2	17.24
FX1_205	33079	22093	1	2	-70.36
FX1_206	6014	14084	1	2	86.87
FX1_207	37087	37002	1	2	-119.71
FX1_208	28022	13056	1	2	166.27
FX1_209	6020	12100	1	2	-22.82
FX1_21	6047	NA	1	2	-6.09
FX1_210	6014	14039	1	2	55.47
FX1_211	24029	27046	1	2	-23.56
FX1_212	28022	13004	1	2	-82.74
FX1_213	72076	72077	1	2	7.36
FX1_214	40018	40012	1	2	25.81
FX1_215	5082	30074	1	2	90.63
FX1_216	32004	32072	1	2	160.39
FX1_217	40005	16024	1	2	3.43
FX1_218	6014	14019	1	2	34.89
FX1_220	33049	35021	1	2	-31.48
FX1_221	57016	57032	1	2	74.02
FX1_224	77059	77055	1	2	0.23
FX1_226	24065	1096	1	2	-39.63
FX1_227	5082	30044	1	2	-67.2
FX1_229	79099	79048	1	2	-75.22
FX1_230	40032	18032	1	2	-87.15
FX1_231	37038	38044	1	2	-125.12
FX1_232	73076	NA	1	2	228.86
FX1_233	57016	57024	1	2	-22.63
FX1_234	3090	58057	1	2	66.86
FX1_235	51106	NA	1	2	27.41
FX1_236	51054	51012	1	2	5.21
FX1_237	11028	11015	1	2	6.23
FX1_238	7013	7077	1	2	29.61
FX1_240	11028	37075	1	2	15.56
FX1_241	26024	NA	1	2	62.59
FX1_242	63035	44006	1	2	-202.31
FX1_243	41070	56060	1	2	-125.56
FX1_244	17004	37116	1	2	-9.67
FX1_245	3090	NA	1	2	104.51
FX1_246	3101	75019	1	2	-14.36
FX1_247	8034	8058	1	2	27.24
FX1_249	24035	29039	1	2	69.88
FX1_25	59001	59099	1	2	-2.44
FX1_251	41120	45006	1	2	65.34
FX1_252	79098	68113	1	2	-107.95
FX1_253	41070	56035	1	2	-77.05
FX1_255	37038	27036	1	2	-70.56
FX1_256	79098	60106	1	2	-87.95
FX1_257	26024	26051	1	2	-8.87
FX1_259	45009	45079	1	2	-49.38
FX1_260	67052	55004	1	2	-42.02
FX1_261	54069	54085	1	2	-90.55
FX1_262	72103	10062	1	2	122.35
FX1_264	7049	14076	1	2	42.07
FX1_265	51106	58060	1	2	45.42
FX1_266	46023	62117	1	2	-42.87
FX1_267	46056	46028	1	2	-46.68
FX1_268	52117	64055	1	2	5.27
FX1_269	41120	51013	1	2	44.61
FX1_27	71076	71054	1	2	-125.39
FX1_270	40043	NA	1	2	-28.65
FX1_271	40043	NA	1	2	27.64
FX1_272	24035	63059	1	2	75.82
FX1_273	79099	79015	1	2	-0.13
FX1_274	33049	35023	1	2	-17.77
FX1_275	23011	3043	1	2	-40.54
FX1_276	40032	18015	1	2	28.11
FX1_277	8055	31002	1	2	-89.96
FX1_278	54069	54045	1	2	-68.1
FX1_279	11028	37025	1	2	-13.9
FX1_28	46056	NA	1	2	-110.57
FX1_280	47092	5105	1	2	17.1
FX1_281	39018	39055	1	2	-18.64
FX1_282	41098	41114	1	2	74.11
FX1_283	6020	12077	1	2	-42.58
FX1_284	40032	NA	1	2	9.17
FX1_285	79099	79054	1	2	-23.6
FX1_286	28041	28023	1	2	-20.34
FX1_288	40032	NA	1	1	19.69
FX1_289	51103	49109	1	2	121.47
FX1_29	52121	52131	1	2	85.04
FX1_290	77093	66054	1	2	40.56
FX1_291	46023	62117	1	2	18.95
FX1_292	48057	48066	1	2	-74.29
FX1_293	40043	53067	1	2	30.99
FX1_294	51072	50087	1	2	39.78
FX1_295	72076	72105	1	2	130.87
FX1_296	71112	70056	1	2	-25.29
FX1_297	46023	62083	1	2	-23.05
FX1_298	76101	3111	1	2	-139.2
FX1_299	6062	42038	1	2	110.42
FX1_3	79099	79013	1	2	1.11
FX1_30	33049	35080	1	2	-25.18
FX1_300	71076	71061	1	2	-66.73
FX1_302	33079	33053	1	2	56.64
FX1_303	67052	67047	1	2	14.69
FX1_304	46056	NA	1	2	95.05
FX1_305	3004	3011	1	2	-160.64
FX1_306	33049	35030	1	2	56.06
FX1_308	26024	32030	1	2	26.51
FX1_309	46056	46009	1	2	5.52
FX1_310	45009	45083	1	2	236.87
FX1_312	79099	79048	1	2	56.56
FX1_313	8038	43065	1	2	22.16
FX1_314	37087	37095	1	2	91.41
FX1_315	52117	NA	1	2	-57.92
FX1_317	6038	64028	1	2	112.55
FX1_318	17004	17106	1	2	106.14
FX1_319	40032	18086	1	2	126.84
FX1_32	73076	73082	1	2	-45.87
FX1_320	73076	73047	1	2	131.21
FX1_321	39018	39012	1	1	-67.45
FX1_322	79099	79103	1	1	17.54
FX1_323	6032	14021	1	1	-64.06
FX1_325	7096	NA	1	1	130.22
FX1_326	17004	17106	1	1	-43.13
FX1_327	47092	5016	1	1	-29.91
FX1_328	9002	26040	1	1	15.15
FX1_329	51106	58089	1	1	74.05
FX1_33	5082	33091	1	2	-13.48
FX1_330	37038	27106	1	1	10.73
FX1_331	57016	57077	1	1	78.67
FX1_332	28022	13075	1	1	146.5
FX1_333	51072	50086	1	1	40.57
FX1_335	6020	12090	1	1	-170.11
FX1_336	46063	55097	1	1	26.83
FX1_337	7049	27053	1	1	155.09
FX1_338	67052	67030	1	1	29.4
FX1_339	26024	32030	1	1	189.82
FX1_34	47057	47046	1	2	25.64
FX1_340	23011	23036	1	1	100.79
FX1_341	6042	44070	1	1	133.34
FX1_342	28041	27073	1	1	166.17
FX1_343	36006	14005	1	1	85.59
FX1_344	77059	NA	1	1	259.26
FX1_345	33079	37084	1	2	58.76
FX1_346	32004	32052	1	1	40.05
FX1_348	6033	6060	1	1	30.35
FX1_350	8034	8104	1	1	64.97
FX1_351	46056	46062	1	1	-64.17
FX1_352	79098	60055	1	1	75.04
FX1_353	11028	11004	1	1	88.54
FX1_354	41070	56056	1	1	169.99
FX1_355	45009	45041	1	1	45.11
FX1_356	73076	73047	1	1	101.97
FX1_357	45009	45095	1	1	53.19
FX1_358	77093	66014	1	1	71.59
FX1_359	24029	27104	1	1	149.4
FX1_360	72103	10062	1	1	-22.51
FX1_361	63035	63083	1	1	151.05
FX1_362	5082	30073	1	1	118.55
FX1_363	47057	47050	1	1	96.66
FX1_364	51054	51014	1	1	134.29
FX1_365	71076	71078	1	1	61.75
FX1_367	77059	77065	1	1	217.87
FX1_368	6033	6085	1	1	106.14
FX1_369	67052	67047	1	1	-55.15
FX1_37	79099	79073	1	2	181.97
FX1_371	36006	36056	1	1	265.34
FX1_372	67052	67071	1	1	162.32
FX1_373	8055	14008	1	1	55.89
FX1_374	23011	NA	1	1	138.81
FX1_375	79068	78120	1	1	-44.42
FX1_376	71076	71070	1	2	145.17
FX1_377	33079	41032	1	1	29.42
FX1_378	7074	2069	1	1	153.08
FX1_379	8034	8085	1	1	23.98
FX1_380	51103	49118	1	1	141.67
FX1_381	54069	54065	1	1	-161.68
FX1_382	5082	30074	1	1	-56.27
FX1_383	8034	2144	1	1	-52.81
FX1_384	24035	63059	1	2	-234.44
FX1_385	36006	36007	1	1	-44.75
FX1_386	26024	46041	1	1	79.97
FX1_387	17004	17071	1	1	-88.46
FX1_388	7049	34066	1	1	15.81
FX1_389	23010	20046	1	1	87.98
FX1_39	67052	67020	1	2	17.16
FX1_390	26024	26051	1	1	29.57
FX1_391	6062	NA	1	1	-23.6
FX1_392	45009	45056	1	1	-99.34
FX1_393	40043	53076	1	1	15.79
FX1_394	40018	40092	1	1	260.67
FX1_395	6033	6051	1	1	87.04
FX1_396	6047	45050	1	1	7.84
FX1_397	79099	NA	1	1	33.63
FX1_398	6042	44089	1	1	82.72
FX1_399	46023	NA	1	1	57.4
FX1_400	45014	19076	1	1	-87.67
FX1_401	51103	49118	1	1	80.97
FX1_402	7096	NA	1	1	223.65
FX1_403	51054	51078	1	1	-57.24
FX1_404	71076	71074	1	1	20.89
FX1_405	9002	26044	1	1	45.9
FX1_406	40032	18032	1	1	42.91
FX1_407	7096	NA	1	1	82.49
FX1_408	5082	30073	1	1	125.77
FX1_409	6047	60053	1	1	160.35
FX1_410	6038	48016	1	1	-77.15
FX1_411	45014	19076	1	1	-22.52
FX1_412	72103	10007	1	1	-26.59
FX1_413	8055	39039	1	1	138.07
FX1_415	41120	44071	1	1	-86.89
FX1_416	71076	67013	1	1	-120.71
FX1_417	40100	2021	1	1	100.48
FX1_418	72103	10073	1	1	56.22
FX1_419	77093	66043	1	1	57.43
FX1_42	37038	79022	1	2	-151.18
FX1_420	5082	30023	1	1	-38.82
FX1_421	3101	75035	1	1	140.2
FX1_422	71076	71074	1	1	64.65
FX1_423	45009	45079	1	1	-8.08
FX1_424	7039	NA	1	1	111.29
FX1_425	6020	12100	1	1	-75.68
FX1_428	22058	NA	1	1	8.43
FX1_429	17004	17080	1	1	98.59
FX1_43	17004	17070	1	2	-39.5
FX1_430	7039	54047	1	1	128.27
FX1_431	46063	41110	1	1	0.76
FX1_432	24065	78099	1	1	12.16
FX1_434	40032	18061	1	1	-20.81
FX1_436	6047	45050	1	1	448.68
FX1_438	3004	3039	1	1	93.48
FX1_439	41098	41113	1	1	-44.09
FX1_44	40032	18086	1	2	-155.08
FX1_440	71112	65058	1	1	143.15
FX1_441	8034	8059	1	1	-28.69
FX1_442	8034	8016	1	1	-7.32
FX1_443	51054	NA	1	1	-134.38
FX1_444	8034	2144	1	1	-51.14
FX1_445	79068	NA	1	1	97.85
FX1_446	45014	19017	1	1	-30.85
FX1_447	51106	NA	1	1	24.14
FX1_448	37087	37082	1	1	30.26
FX1_449	5082	14013	1	1	-24.62
FX1_45	33049	33061	1	2	-20.88
FX1_450	6032	15079	1	1	177.21
FX1_451	77093	65012	1	1	-31.35
FX1_452	51106	NA	1	1	-4.59
FX1_453	71112	65058	1	1	200.34
FX1_454	7049	34066	1	1	45.66
FX1_455	57016	42020	1	1	153.2
FX1_456	3101	75028	1	1	80.11
FX1_46	37087	37082	1	2	72.08
FX1_48	23011	3043	1	2	71.62
FX1_49	28057	21073	1	2	96.78
FX1_5	8038	43031	1	2	92.2
FX1_50	24035	29035	1	2	-116.72
FX1_506	72103	10009	1	1	96.53
FX1_507	28022	13017	1	1	27.77
FX1_508	7049	34070	1	1	230.23
FX1_509	41070	56019	1	1	44.35
FX1_51	45009	45041	1	2	-63.74
FX1_510	26024	26089	1	1	59.69
FX1_511	28057	65021	1	1	12.86
FX1_512	23010	20046	1	1	29.38
FX1_513	23010	12025	1	1	23.86
FX1_514	8034	8006	1	1	113.89
FX1_515	45014	19094	1	1	17.75
FX1_516	41070	NA	1	1	41.65
FX1_517	6014	14027	1	1	63.54
FX1_518	48057	48070	1	1	64.62
FX1_519	6020	12047	1	1	-43.94
FX1_52	51054	51098	1	2	-13.92
FX1_520	73076	NA	1	1	113.24
FX1_521	77093	49034	1	1	-25.15
FX1_522	40100	2119	1	1	-2.98
FX1_523	41098	41051	1	1	69.86
FX1_524	23010	41025	1	1	8.55
FX1_525	40100	1097	1	1	72.22
FX1_526	46056	46009	1	1	14.05
FX1_527	6014	14030	1	1	87.89
FX1_528	77059	77117	1	1	121.31
FX1_529	24035	21001	1	1	-8.68
FX1_53	51054	51068	1	2	52.51
FX1_530	8034	8059	1	1	82.54
FX1_531	40005	16067	1	1	268.17
FX1_532	40100	2119	1	1	47.5
FX1_533	40100	2021	1	1	40.05
FX1_534	23011	NA	1	1	69.72
FX1_535	47092	5020	1	1	-12.67
FX1_536	79099	79070	1	1	50.02
FX1_537	77059	77016	1	1	71.16
FX1_538	8038	43024	1	1	45.02
FX1_539	76101	76054	1	1	38.26
FX1_54	8038	NA	1	2	2.6
FX1_540	79099	79069	1	1	96.55
FX1_541	5082	30037	1	1	118.52
FX1_542	3004	3129	1	1	80.46
FX1_543	39018	39011	1	1	-16
FX1_544	79068	NA	1	1	90.67
FX1_546	48057	48020	1	1	111.57
FX1_547	6062	NA	1	1	72.74
FX1_548	72076	72007	1	1	-33.64
FX1_55	24035	29005	1	2	-133.54
FX1_550	28057	21013	1	1	-9.12
FX1_551	63035	NA	1	1	-146.37
FX1_552	6032	15056	1	1	-42.19
FX1_553	24065	1041	1	1	67.37
FX1_554	71076	71070	1	1	46.68
FX1_555	17004	17080	1	1	107.99
FX1_556	6047	60103	1	1	64.05
FX1_557	77093	66043	1	1	-11.89
FX1_558	40100	1112	1	1	83.44
FX1_559	40018	40010	1	1	-10.08
FX1_56	46023	62115	1	2	45.35
FX1_561	41120	51013	1	2	42.37
FX1_562	28022	13041	1	1	-112.38
FX1_563	6062	NA	1	1	70.67
FX1_564	3004	3011	1	1	9.2
FX1_565	47092	5047	1	1	-95
FX1_566	24029	27052	1	1	-109.68
FX1_567	71112	70085	1	1	66.68
FX1_568	8038	43024	1	1	-28.75
FX1_569	72103	41013	1	1	-36.17
FX1_57	45009	45041	1	2	48.1
FX1_570	7074	2107	1	1	181.33
FX1_571	51072	50035	1	1	47.47
FX1_572	8034	8006	1	1	46.32
FX1_573	6062	NA	1	1	-61.68
FX1_574	51106	NA	1	1	-46.96
FX1_576	41070	56019	1	1	104.13
FX1_577	7074	2102	1	1	22.63
FX1_578	71076	71073	1	1	3.97
FX1_579	8038	NA	1	1	47.62
FX1_58	28041	28023	1	2	50.23
FX1_580	79068	64087	1	1	41.07
FX1_581	3101	75020	1	1	35.63
FX1_582	7096	NA	1	1	-102.39
FX1_583	24029	27101	1	1	46.65
FX1_584	51103	49112	1	1	69.88
FX1_585	11028	11011	1	1	8.86
FX1_586	7039	69009	1	1	73.84
FX1_587	33079	22047	1	1	-65.89
FX1_588	7096	77115	1	1	-6.73
FX1_589	17004	17081	1	1	-41.47
FX1_59	45009	45039	1	2	53.62
FX1_590	37038	27027	1	1	8.66
FX1_591	7013	7063	1	1	173.45
FX1_592	24065	1039	1	1	72.59
FX1_593	11028	65019	1	1	160.98
FX1_594	3090	58057	1	1	52.06
FX1_595	33079	33071	1	1	-101.47
FX1_596	51106	NA	1	1	18.77
FX1_597	6047	60041	1	1	45.04
FX1_598	26024	NA	1	1	-13.1
FX1_599	72076	72078	1	1	-101.97
FX1_6	52117	NA	1	2	-5.21
FX1_60	6032	15022	1	2	34.92
FX1_600	51072	50086	1	1	93.3
FX1_601	52121	52045	1	1	-36.64
FX1_603	11028	11076	1	1	66.46
FX1_604	9002	27086	1	1	75.16
FX1_605	47057	47061	1	1	16.58
FX1_607	32004	32072	1	1	35.77
FX1_61	8055	14022	1	2	89.72
FX1_610	52121	52128	1	1	-3.52
FX1_611	22058	28025	1	1	30.81
FX1_612	39018	390587	1	1	3
FX1_613	8055	39010	1	1	9.92
FX1_614	37087	37006	1	1	56.95
FX1_615	24029	73067	1	1	60.71
FX1_616	28057	20108	1	1	68.96
FX1_618	37087	37132	1	1	35.48
FX1_619	45014	48010	1	1	20.48
FX1_620	8038	43064	1	1	13.48
FX1_621	57016	57045	1	1	92.84
FX1_622	41070	56056	1	1	34.57
FX1_623	11028	37075	1	1	-26.26
FX1_624	41098	NA	1	1	57.49
FX1_626	6062	NA	1	1	-26.01
FX1_627	33079	14093	1	1	3.24
FX1_628	40032	18010	1	1	-19.32
FX1_629	24065	1121	1	1	47.63
FX1_63	8038	43065	1	2	-134.06
FX1_630	46056	46042	1	1	65.41
FX1_631	71076	37112	1	1	192.55
FX1_632	17049	25043	1	1	-110.58
FX1_633	8034	8104	1	1	92.76
FX1_634	41098	41096	1	1	48.97
FX1_635	77093	66008	1	1	14.59
FX1_636	36006	NA	1	1	-36.4
FX1_637	22058	22025	1	1	80.84
FX1_638	7049	16079	1	1	186.86
FX1_64	46023	43001	1	2	-1.02
FX1_65	6020	12026	1	2	-45.41
FX1_66	33079	14093	1	2	-1.14
FX1_67	7039	NA	1	2	-112.33
FX1_68	28041	NA	1	2	52.07
FX1_69	6014	14067	1	2	55.95
FX1_7	37087	37066	1	2	19.69
FX1_70	41120	61065	1	2	23.23
FX1_72	45014	48010	1	2	60.86
FX1_73	7039	NA	1	2	-52.51
FX1_74	6020	27023	1	2	88.2
FX1_75	51106	58089	1	2	-11.16
FX1_76	6032	15015	1	2	2.2
FX1_77	7049	34049	1	2	0.1
FX1_78	40100	1097	1	2	-157.53
FX1_79	45014	19011	1	2	-4.87
FX1_80	71112	NA	1	2	104.13
FX1_801	NA	NA	1	1	-67.94
FX1_802	NA	NA	1	1	-13.68
FX1_804	NA	NA	1	1	-26
FX1_805	NA	NA	1	1	11.92
FX1_806	NA	NA	1	1	-132.24
FX1_807	NA	NA	1	1	162.87
FX1_808	NA	NA	1	1	-15.81
FX1_81	51103	49079	1	2	171.84
FX1_810	NA	NA	1	1	-100.11
FX1_813	NA	NA	1	1	-114.4
FX1_815	NA	NA	1	1	-168.01
FX1_817	NA	NA	1	1	-185.86
FX1_82	23010	20069	1	2	57.85
FX1_820	NA	NA	1	1	-46.71
FX1_824	NA	NA	1	1	-32.81
FX1_83	24065	1039	1	2	58.05
FX1_836	28057	21136	1	1	62.22
FX1_837	41120	61040	1	1	1.45
FX1_838	8055	31063	1	1	17.37
FX1_839	5082	14012	1	1	-124.28
FX1_84	5082	30073	1	2	-70.59
FX1_841	72076	72091	1	1	-58.82
FX1_842	28022	13004	1	1	48.31
FX1_843	26024	26023	1	1	-50.87
FX1_844	41098	41112	1	1	21
FX1_845	46023	NA	1	1	-72.01
FX1_846	6032	14021	1	1	-113.25
FX1_848	36006	NA	1	1	-15.13
FX1_849	79099	79050	1	1	15.95
FX1_85	67052	67029	1	2	-35.43
FX1_850	40100	2146	1	1	-1.28
FX1_852	46023	NA	1	1	-15.63
FX1_853	46023	46008	1	1	-160.09
FX1_854	37087	37066	1	1	-92.95
FX1_855	7096	NA	1	1	-158.34
FX1_857	7096	NA	1	1	3.98
FX1_858	7096	NA	1	1	-124.74
FX1_859	40100	7031	1	1	107.11
FX1_86	39018	39055	1	2	77.38
FX1_860	72076	72084	1	1	-28.79
FX1_861	40032	18116	1	1	-66.43
FX1_862	7039	69099	1	1	80.6
FX1_863	40032	18061	1	1	-108.13
FX1_864	46023	NA	1	1	6.91
FX1_867	33079	61014	1	1	25.24
FX1_868	8055	31084	1	1	-24.13
FX1_869	45014	19005	1	1	10.85
FX1_87	9002	9009	1	2	35
FX1_871	51054	51078	1	1	-30.95
FX1_872	67052	55004	1	1	-25.11
FX1_874	24035	36108	1	1	6.47
FX1_876	32004	32052	1	1	63.88
FX1_879	41120	44071	1	1	113.43
FX1_88	3090	68088	1	2	7.42
FX1_882	41120	NA	1	1	-50.6
FX1_883	7074	2102	1	1	39.33
FX1_885	67052	67023	1	1	49.92
FX1_887	47057	47050	1	1	-118.62
FX1_89	7096	48032	1	2	35.54
FX1_890	5082	30044	1	1	-47.55
FX1_892	77059	77089	1	1	-47.03
FX1_896	59001	59095	1	1	-98.62
FX1_898	63035	NA	1	1	-205.4
FX1_9	6038	74049	1	2	-162.92
FX1_90	28041	28106	1	2	-35.62
FX1_903	37087	37132	1	1	-47.87
FX1_904	46063	41110	1	2	-5.39
FX1_905	51106	58039	1	1	-140.55
FX1_906	51106	NA	1	1	-129.09
FX1_908	26024	5065	1	1	-20.2
FX1_909	41098	41134	1	1	-196.86
FX1_91	72076	72051	1	2	-19.05
FX1_910	39018	39012	1	1	-286.19
FX1_911	6042	NA	1	1	28.3
FX1_912	8055	39039	1	1	-24.18
FX1_913	37038	NA	1	1	105.22
FX1_914	67052	67071	1	1	-42.07
FX1_916	52121	52125	1	1	-41.62
FX1_918	3090	68075	1	1	3.74
FX1_919	8038	43033	1	1	17.84
FX1_921	52117	64014	1	1	-22.68
FX1_922	5082	33091	1	1	-68.19
FX1_923	79099	79050	1	1	35.71
FX1_924	63035	63034	1	1	-117.71
FX1_925	46056	NA	1	1	-174.29
FX1_927	6062	NA	1	1	0.18
FX1_928	7039	NA	1	1	-126.34
FX1_929	52121	52029	1	1	-43.64
FX1_93	77059	77113	1	2	53.87
FX1_930	8034	8051	1	1	31.52
FX1_932	59001	NA	1	1	-64.01
FX1_933	7013	7079	1	1	147.84
FX1_934	23011	23034	1	2	119.82
FX1_935	6042	44021	1	1	162.88
FX1_936	5082	30023	1	1	55.98
FX1_937	76101	75005	1	1	0.51
FX1_939	28041	27073	1	1	151.73
FX1_94	6047	60053	1	2	173.76
FX1_940	8034	3083	1	1	-18.27
FX1_941	40018	40057	1	1	-87.51
FX1_943	40005	16026	1	1	106.54
FX1_944	40032	18010	1	1	-32.55
FX1_945	8038	43031	1	1	-11.6
FX1_946	47092	5047	1	2	100.6
FX1_949	73076	NA	1	1	-55.49
FX1_950	8038	43064	1	1	-108.14
FX1_951	22058	22016	1	1	-38.49
FX1_952	46063	41022	1	1	-25.59
FX1_955	6038	74031	1	1	-122.56
FX1_956	40005	16037	1	1	-102.31
FX1_957	17004	6013	1	1	70.86
FX1_958	6014	14067	1	1	36.22
FX1_959	37038	27027	1	1	-54.32
FX1_96	39018	38050	1	2	-252.45
FX1_960	6047	60077	1	1	40.63
FX1_962	72103	71030	1	2	4.02
FX1_964	3090	58057	1	2	35.46
FX1_965	28022	13100	1	2	-51.96
FX1_968	23010	20112	1	2	-77.08
FX1_97	7049	14076	1	2	26.33
FX1_970	24029	16105	1	2	57.39
FX1_971	7074	2149	1	2	-62.6
FX1_973	33049	35056	1	2	-85.35
FX1_974	9002	26040	1	2	-51.07
FX1_975	26024	NA	1	2	-142.96
FX1_977	36006	36039	1	2	-82.96
FX1_978	24029	27052	1	2	6.74
FX1_979	6014	14004	1	2	120
FX1_98	17004	17028	1	2	103.06
FX1_980	72103	10009	1	2	-300.05
FX1_984	51106	59007	1	2	-216.43
FX1_985	40043	53084	1	2	11.25
FX1_986	79068	78107	1	2	-17.17
FX1_987	52121	52130	1	2	-17.3
FX1_989	24070	24041	1	2	-9.11
FX1_99	51054	51032	1	2	73.08
FX1_990	47057	47046	1	2	-52.61
FX1_991	72076	72051	1	2	77.74
FX1_992	41098	48027	1	2	58.37
FX1_995	76101	76046	1	2	122.45
FX1_996	6047	60103	1	2	49.51
FX1_997	3101	75072	1	2	15
FX1_998	3004	3135	1	2	104.86
FX1_999	41098	NA	1	2	20.07

## Sheet: EBV_RFI_Ablup
ID	effect
ped(ID)_FX1_10	6.43104
ped(ID)_FX1_100	14.4111
ped(ID)_FX1_1000	15.2211
ped(ID)_FX1_1001	-5.84778
ped(ID)_FX1_1002	-21.5985
ped(ID)_FX1_1003	-48.3582
ped(ID)_FX1_1004	0.207859
ped(ID)_FX1_1005	17.243
ped(ID)_FX1_1006	42.5571
ped(ID)_FX1_1007	74.6767
ped(ID)_FX1_1008	-38.1623
ped(ID)_FX1_1009	20.9661
ped(ID)_FX1_1011	18.8909
ped(ID)_FX1_1012	-37.2418
ped(ID)_FX1_1015	-26.218
ped(ID)_FX1_1016	-16.1195
ped(ID)_FX1_1017	-13.4999
ped(ID)_FX1_1018	-28.9872
ped(ID)_FX1_1019	0.242082
ped(ID)_FX1_102	-4.24929
ped(ID)_FX1_1020	21.458
ped(ID)_FX1_1021	8.79798
ped(ID)_FX1_1022	-22.4114
ped(ID)_FX1_1024	-22.7219
ped(ID)_FX1_1025	2.04821
ped(ID)_FX1_1026	7.74407
ped(ID)_FX1_1027	-32.046
ped(ID)_FX1_103	11.9987
ped(ID)_FX1_1030	-17.0358
ped(ID)_FX1_1031	-15.9037
ped(ID)_FX1_1032	4.6162
ped(ID)_FX1_1034	-26.3781
ped(ID)_FX1_1035	-14.6238
ped(ID)_FX1_1036	-61.7234
ped(ID)_FX1_1037	-22.8034
ped(ID)_FX1_1038	2.33811
ped(ID)_FX1_1039	27.3595
ped(ID)_FX1_1040	-6.50347
ped(ID)_FX1_105	6.55215
ped(ID)_FX1_106	42.1102
ped(ID)_FX1_107	-52.0131
ped(ID)_FX1_108	50.131
ped(ID)_FX1_109	1.00774
ped(ID)_FX1_11	15.5889
ped(ID)_FX1_110	34.9795
ped(ID)_FX1_1106	24.1618
ped(ID)_FX1_1107	20.5033
ped(ID)_FX1_1108	-11.2635
ped(ID)_FX1_1109	-11.2773
ped(ID)_FX1_111	-4.66282
ped(ID)_FX1_1110	20.1435
ped(ID)_FX1_1111	7.68479
ped(ID)_FX1_1112	-41.8679
ped(ID)_FX1_1113	16.3218
ped(ID)_FX1_1114	-38.2482
ped(ID)_FX1_1115	28.2963
ped(ID)_FX1_1117	-2.28331
ped(ID)_FX1_1118	-20.7196
ped(ID)_FX1_1119	15.4445
ped(ID)_FX1_112	-61.8132
ped(ID)_FX1_1120	-15.7328
ped(ID)_FX1_1121	-9.4619
ped(ID)_FX1_1122	-37.9383
ped(ID)_FX1_1123	-0.420866
ped(ID)_FX1_1124	24.4607
ped(ID)_FX1_1125	1.42774
ped(ID)_FX1_1126	8.37941
ped(ID)_FX1_1127	19.1943
ped(ID)_FX1_1128	-46.5697
ped(ID)_FX1_1129	-43.3983
ped(ID)_FX1_113	2.7192
ped(ID)_FX1_1130	-31.0696
ped(ID)_FX1_1131	27.8894
ped(ID)_FX1_1132	-8.02286
ped(ID)_FX1_1133	-3.83858
ped(ID)_FX1_1135	-23.3791
ped(ID)_FX1_114	11.9721
ped(ID)_FX1_115	-18.6453
ped(ID)_FX1_116	-19.5975
ped(ID)_FX1_117	-23.6415
ped(ID)_FX1_118	-30.5339
ped(ID)_FX1_119	-14.3944
ped(ID)_FX1_12	-7.13882
ped(ID)_FX1_120	28.2868
ped(ID)_FX1_121	-8.25303
ped(ID)_FX1_122	-3.12394
ped(ID)_FX1_123	3.44184
ped(ID)_FX1_124	53.777
ped(ID)_FX1_1241	60.5418
ped(ID)_FX1_1242	51.7609
ped(ID)_FX1_1243	-19.3387
ped(ID)_FX1_1244	-33.3385
ped(ID)_FX1_1245	-12.5799
ped(ID)_FX1_1246	14.8212
ped(ID)_FX1_1247	27.9905
ped(ID)_FX1_1248	-14.9158
ped(ID)_FX1_1249	-15.9772
ped(ID)_FX1_125	-7.3663
ped(ID)_FX1_1250	-8.98721
ped(ID)_FX1_1251	59.0011
ped(ID)_FX1_1252	-10.4646
ped(ID)_FX1_1253	-22.0556
ped(ID)_FX1_1254	7.66732
ped(ID)_FX1_1255	39.0119
ped(ID)_FX1_1256	10.1682
ped(ID)_FX1_1257	25.6948
ped(ID)_FX1_1258	13.0272
ped(ID)_FX1_1259	-20.9375
ped(ID)_FX1_126	15.6951
ped(ID)_FX1_1260	15.4661
ped(ID)_FX1_1261	61.9152
ped(ID)_FX1_1262	-7.26838
ped(ID)_FX1_1263	-2.70317
ped(ID)_FX1_1266	-28.7863
ped(ID)_FX1_1267	-21.7663
ped(ID)_FX1_1268	18.7019
ped(ID)_FX1_1269	-2.91181
ped(ID)_FX1_127	-14.5843
ped(ID)_FX1_1270	-12.6331
ped(ID)_FX1_1271	-12.9522
ped(ID)_FX1_1273	-5.61465
ped(ID)_FX1_1274	53.4358
ped(ID)_FX1_1275	-10.808
ped(ID)_FX1_1276	3.68597
ped(ID)_FX1_1277	47.2156
ped(ID)_FX1_1279	5.49752
ped(ID)_FX1_128	-2.13267
ped(ID)_FX1_1280	-2.25431
ped(ID)_FX1_1281	46.3984
ped(ID)_FX1_1282	3.78865
ped(ID)_FX1_1283	12.025
ped(ID)_FX1_1284	-12.3813
ped(ID)_FX1_1286	19.6766
ped(ID)_FX1_1288	4.75498
ped(ID)_FX1_129	9.36589
ped(ID)_FX1_1291	21.023
ped(ID)_FX1_1292	-24.6604
ped(ID)_FX1_1293	-22.3052
ped(ID)_FX1_1294	36.4875
ped(ID)_FX1_1295	0.585523
ped(ID)_FX1_1296	-25.5327
ped(ID)_FX1_1297	-4.24598
ped(ID)_FX1_1298	15.3078
ped(ID)_FX1_1299	8.77124
ped(ID)_FX1_13	-31.073
ped(ID)_FX1_130	10.6165
ped(ID)_FX1_1300	10.4747
ped(ID)_FX1_1301	2.82043
ped(ID)_FX1_1302	2.15042
ped(ID)_FX1_1303	34.7099
ped(ID)_FX1_1306	-21.6343
ped(ID)_FX1_1307	15.3627
ped(ID)_FX1_1308	-8.34475
ped(ID)_FX1_131	-11.1093
ped(ID)_FX1_1311	19.7809
ped(ID)_FX1_1312	-7.28575
ped(ID)_FX1_1313	-5.54061
ped(ID)_FX1_1315	0.574283
ped(ID)_FX1_1317	-24.8179
ped(ID)_FX1_1318	-15.5396
ped(ID)_FX1_1319	1.70939
ped(ID)_FX1_132	-1.11403
ped(ID)_FX1_1320	-42.5894
ped(ID)_FX1_133	89.302
ped(ID)_FX1_134	26.8876
ped(ID)_FX1_135	17.9249
ped(ID)_FX1_136	2.17829
ped(ID)_FX1_137	-22.3282
ped(ID)_FX1_138	16.1891
ped(ID)_FX1_139	7.75585
ped(ID)_FX1_14	5.95504
ped(ID)_FX1_140	-14.5464
ped(ID)_FX1_141	-17.9848
ped(ID)_FX1_142	8.69389
ped(ID)_FX1_143	-2.7954
ped(ID)_FX1_144	7.51967
ped(ID)_FX1_145	-9.76975
ped(ID)_FX1_146	-12.9311
ped(ID)_FX1_147	-6.02835
ped(ID)_FX1_148	-22.5146
ped(ID)_FX1_149	-39.6602
ped(ID)_FX1_15	35.0648
ped(ID)_FX1_150	-24.4022
ped(ID)_FX1_151	36.1345
ped(ID)_FX1_152	-7.32069
ped(ID)_FX1_153	-3.93793
ped(ID)_FX1_154	30.1231
ped(ID)_FX1_155	37.9789
ped(ID)_FX1_156	-7.518
ped(ID)_FX1_157	-17.6696
ped(ID)_FX1_158	57.1788
ped(ID)_FX1_159	-2.21406
ped(ID)_FX1_160	28.0402
ped(ID)_FX1_161	21.496
ped(ID)_FX1_162	5.38043
ped(ID)_FX1_163	-0.247489
ped(ID)_FX1_164	1.99953
ped(ID)_FX1_165	-20.1115
ped(ID)_FX1_166	20.6615
ped(ID)_FX1_167	-17.5915
ped(ID)_FX1_168	25.9125
ped(ID)_FX1_17	19.713
ped(ID)_FX1_170	22.5227
ped(ID)_FX1_171	13.9548
ped(ID)_FX1_172	22.8001
ped(ID)_FX1_173	-6.16821
ped(ID)_FX1_174	42.7252
ped(ID)_FX1_175	3.86032
ped(ID)_FX1_176	24.8213
ped(ID)_FX1_177	-4.06708
ped(ID)_FX1_179	-13.3037
ped(ID)_FX1_18	18.5166
ped(ID)_FX1_180	2.98451
ped(ID)_FX1_181	55.0832
ped(ID)_FX1_182	4.3514
ped(ID)_FX1_183	2.03358
ped(ID)_FX1_184	38.1218
ped(ID)_FX1_185	20.8201
ped(ID)_FX1_186	-13.1338
ped(ID)_FX1_187	32.3315
ped(ID)_FX1_188	-2.68182
ped(ID)_FX1_189	9.44163
ped(ID)_FX1_19	7.50432
ped(ID)_FX1_191	-31.0194
ped(ID)_FX1_192	-18.0178
ped(ID)_FX1_193	23.6648
ped(ID)_FX1_194	-7.06094
ped(ID)_FX1_195	-35.9697
ped(ID)_FX1_196	-36.232
ped(ID)_FX1_197	19.4957
ped(ID)_FX1_199	-7.6207
ped(ID)_FX1_2	34.2236
ped(ID)_FX1_20	-10.2958
ped(ID)_FX1_200	-52.963
ped(ID)_FX1_201	-25.1834
ped(ID)_FX1_202	11.4677
ped(ID)_FX1_203	43.7236
ped(ID)_FX1_205	-20.4858
ped(ID)_FX1_206	42.1049
ped(ID)_FX1_207	-29.8056
ped(ID)_FX1_208	33.8586
ped(ID)_FX1_209	-22.3904
ped(ID)_FX1_21	33.5145
ped(ID)_FX1_210	35.1033
ped(ID)_FX1_211	-5.24066
ped(ID)_FX1_212	-19.523
ped(ID)_FX1_213	2.12939
ped(ID)_FX1_214	7.86995
ped(ID)_FX1_215	11.512
ped(ID)_FX1_216	35.1447
ped(ID)_FX1_217	9.88671
ped(ID)_FX1_218	29.8358
ped(ID)_FX1_220	-13.9205
ped(ID)_FX1_221	29.6828
ped(ID)_FX1_224	23.9293
ped(ID)_FX1_226	-3.59869
ped(ID)_FX1_227	-22.4933
ped(ID)_FX1_229	-3.93691
ped(ID)_FX1_230	-31.365
ped(ID)_FX1_231	-48.1991
ped(ID)_FX1_232	65.5138
ped(ID)_FX1_233	9.59955
ped(ID)_FX1_234	23.3805
ped(ID)_FX1_235	-10.6171
ped(ID)_FX1_236	-1.07263
ped(ID)_FX1_237	8.52806
ped(ID)_FX1_238	21.2203
ped(ID)_FX1_240	7.27992
ped(ID)_FX1_241	19.5384
ped(ID)_FX1_242	-68.991
ped(ID)_FX1_243	-33.2835
ped(ID)_FX1_244	0.55968
ped(ID)_FX1_245	29.6218
ped(ID)_FX1_246	1.7655
ped(ID)_FX1_247	1.97849
ped(ID)_FX1_249	4.20256
ped(ID)_FX1_25	-10.6727
ped(ID)_FX1_251	11.3929
ped(ID)_FX1_252	-31.3688
ped(ID)_FX1_253	-22.4668
ped(ID)_FX1_255	-44.6735
ped(ID)_FX1_256	-27.1703
ped(ID)_FX1_257	3.73115
ped(ID)_FX1_259	-8.30952
ped(ID)_FX1_260	-16.1055
ped(ID)_FX1_261	-42.3403
ped(ID)_FX1_262	16.1922
ped(ID)_FX1_264	28.9074
ped(ID)_FX1_265	-6.60124
ped(ID)_FX1_266	-19.2058
ped(ID)_FX1_267	-28.2655
ped(ID)_FX1_268	-3.43934
ped(ID)_FX1_269	9.1725
ped(ID)_FX1_27	-21.4352
ped(ID)_FX1_270	-9.62554
ped(ID)_FX1_271	2.92603
ped(ID)_FX1_272	-0.159567
ped(ID)_FX1_273	9.97531
ped(ID)_FX1_274	-12.1009
ped(ID)_FX1_275	9.59376
ped(ID)_FX1_276	-8.29765
ped(ID)_FX1_277	-18.748
ped(ID)_FX1_278	-37.3344
ped(ID)_FX1_279	4.03947
ped(ID)_FX1_28	-42.5117
ped(ID)_FX1_280	-2.79431
ped(ID)_FX1_281	-23.1305
ped(ID)_FX1_282	15.496
ped(ID)_FX1_283	-22.1318
ped(ID)_FX1_284	-12.5209
ped(ID)_FX1_285	11.1979
ped(ID)_FX1_286	2.2421
ped(ID)_FX1_288	-14.616
ped(ID)_FX1_289	40.1662
ped(ID)_FX1_29	13.9537
ped(ID)_FX1_290	5.37651
ped(ID)_FX1_291	-9.27814
ped(ID)_FX1_292	-16.1028
ped(ID)_FX1_293	3.67301
ped(ID)_FX1_294	8.95368
ped(ID)_FX1_295	29.6697
ped(ID)_FX1_296	18.1469
ped(ID)_FX1_297	-16.7922
ped(ID)_FX1_298	-24.7524
ped(ID)_FX1_299	24.5779
ped(ID)_FX1_3	10.2518
ped(ID)_FX1_30	-13.7531
ped(ID)_FX1_300	-8.35517
ped(ID)_FX1_302	7.83268
ped(ID)_FX1_303	-5.44958
ped(ID)_FX1_304	3.33755
ped(ID)_FX1_305	-33.192
ped(ID)_FX1_306	4.36179
ped(ID)_FX1_308	20.7739
ped(ID)_FX1_309	-15.8408
ped(ID)_FX1_310	57.3293
ped(ID)_FX1_312	17.2256
ped(ID)_FX1_313	-10.1953
ped(ID)_FX1_314	17.27
ped(ID)_FX1_315	-17.5295
ped(ID)_FX1_317	27.4346
ped(ID)_FX1_318	21.9898
ped(ID)_FX1_319	5.08543
ped(ID)_FX1_32	4.25435
ped(ID)_FX1_320	46.8508
ped(ID)_FX1_321	-60.429
ped(ID)_FX1_322	9.4867
ped(ID)_FX1_323	-21.8093
ped(ID)_FX1_325	20.483
ped(ID)_FX1_326	-5.17973
ped(ID)_FX1_327	-20.3921
ped(ID)_FX1_328	1.17
ped(ID)_FX1_329	-4.46842
ped(ID)_FX1_33	-11.9453
ped(ID)_FX1_330	-22.348
ped(ID)_FX1_331	26.2788
ped(ID)_FX1_332	25.0094
ped(ID)_FX1_333	13.3276
ped(ID)_FX1_335	-55.0093
ped(ID)_FX1_336	6.5723
ped(ID)_FX1_337	49.7637
ped(ID)_FX1_338	-2.41517
ped(ID)_FX1_339	43.8015
ped(ID)_FX1_34	-3.41084
ped(ID)_FX1_340	33.4875
ped(ID)_FX1_341	42.9472
ped(ID)_FX1_342	43.4081
ped(ID)_FX1_343	16.9501
ped(ID)_FX1_344	77.2471
ped(ID)_FX1_345	8.3054
ped(ID)_FX1_346	6.1082
ped(ID)_FX1_348	19.9628
ped(ID)_FX1_350	10.184
ped(ID)_FX1_351	-43.1736
ped(ID)_FX1_352	4.99351
ped(ID)_FX1_353	22.4407
ped(ID)_FX1_354	28.6605
ped(ID)_FX1_355	8.33229
ped(ID)_FX1_356	38.9568
ped(ID)_FX1_357	11.9314
ped(ID)_FX1_358	7.85471
ped(ID)_FX1_359	33.335
ped(ID)_FX1_360	-10.2692
ped(ID)_FX1_361	5.36044
ped(ID)_FX1_362	19.4022
ped(ID)_FX1_363	2.77368
ped(ID)_FX1_364	23.2688
ped(ID)_FX1_365	16.8357
ped(ID)_FX1_367	68.0179
ped(ID)_FX1_368	44.7032
ped(ID)_FX1_369	-19.8635
ped(ID)_FX1_37	49.343
ped(ID)_FX1_371	57.0309
ped(ID)_FX1_372	23.2365
ped(ID)_FX1_373	9.7062
ped(ID)_FX1_374	41.9652
ped(ID)_FX1_375	-11.1716
ped(ID)_FX1_376	39.2848
ped(ID)_FX1_377	-5.29454
ped(ID)_FX1_378	41.9351
ped(ID)_FX1_379	0.292749
ped(ID)_FX1_380	42.2588
ped(ID)_FX1_381	-60.2215
ped(ID)_FX1_382	-15.2769
ped(ID)_FX1_383	-23.9271
ped(ID)_FX1_384	-49.9841
ped(ID)_FX1_385	-12.1131
ped(ID)_FX1_386	18.973
ped(ID)_FX1_387	-21.4498
ped(ID)_FX1_388	18.7764
ped(ID)_FX1_389	13.1799
ped(ID)_FX1_39	-0.70357
ped(ID)_FX1_390	6.70591
ped(ID)_FX1_391	-9.74677
ped(ID)_FX1_392	-22.0798
ped(ID)_FX1_393	-4.15717
ped(ID)_FX1_394	55.7983
ped(ID)_FX1_395	32.6035
ped(ID)_FX1_396	54.6335
ped(ID)_FX1_397	13.0623
ped(ID)_FX1_398	29.5762
ped(ID)_FX1_399	-3.29431
ped(ID)_FX1_400	-33.6563
ped(ID)_FX1_401	32.511
ped(ID)_FX1_402	41.3161
ped(ID)_FX1_403	-21.9909
ped(ID)_FX1_404	8.79795
ped(ID)_FX1_405	11.449
ped(ID)_FX1_406	-13.677
ped(ID)_FX1_407	9.84018
ped(ID)_FX1_408	20.5617
ped(ID)_FX1_409	73.1728
ped(ID)_FX1_410	-23.2326
ped(ID)_FX1_411	-23.1939
ped(ID)_FX1_412	-18.9771
ped(ID)_FX1_413	24.7575
ped(ID)_FX1_415	-20.9666
ped(ID)_FX1_416	-16.6713
ped(ID)_FX1_417	22.3482
ped(ID)_FX1_418	-0.512082
ped(ID)_FX1_419	2.19113
ped(ID)_FX1_42	-54.0099
ped(ID)_FX1_420	-14.9754
ped(ID)_FX1_421	31.7885
ped(ID)_FX1_422	15.8254
ped(ID)_FX1_423	-4.87547
ped(ID)_FX1_424	21.8558
ped(ID)_FX1_425	-34.0775
ped(ID)_FX1_428	-3.8725
ped(ID)_FX1_429	24.7602
ped(ID)_FX1_43	-11.7952
ped(ID)_FX1_430	25.642
ped(ID)_FX1_431	0.0949792
ped(ID)_FX1_432	4.04531
ped(ID)_FX1_434	-29.9852
ped(ID)_FX1_436	125.428
ped(ID)_FX1_438	19.242
ped(ID)_FX1_439	-15.3012
ped(ID)_FX1_44	-40.188
ped(ID)_FX1_440	57.1042
ped(ID)_FX1_441	-10.8895
ped(ID)_FX1_442	-10.3286
ped(ID)_FX1_443	-36.6393
ped(ID)_FX1_444	-23.6589
ped(ID)_FX1_445	20.5518
ped(ID)_FX1_446	-19.4642
ped(ID)_FX1_447	-15.7871
ped(ID)_FX1_448	3.46471
ped(ID)_FX1_449	-14.008
ped(ID)_FX1_45	-12.7943
ped(ID)_FX1_450	39.7711
ped(ID)_FX1_451	-15.0989
ped(ID)_FX1_452	-22.1934
ped(ID)_FX1_453	66.2883
ped(ID)_FX1_454	23.57
ped(ID)_FX1_455	42.0157
ped(ID)_FX1_456	18.3896
ped(ID)_FX1_46	13.3789
ped(ID)_FX1_48	27.6055
ped(ID)_FX1_49	18.3008
ped(ID)_FX1_5	11.0751
ped(ID)_FX1_50	-37.4056
ped(ID)_FX1_506	-8.76997
ped(ID)_FX1_507	-7.25681
ped(ID)_FX1_508	66.5185
ped(ID)_FX1_509	5.22725
ped(ID)_FX1_51	-5.9496
ped(ID)_FX1_510	14.4509
ped(ID)_FX1_511	-4.85262
ped(ID)_FX1_512	3.76937
ped(ID)_FX1_513	-1.44862
ped(ID)_FX1_514	18.1841
ped(ID)_FX1_515	-8.62732
ped(ID)_FX1_516	-0.439863
ped(ID)_FX1_517	32.4619
ped(ID)_FX1_518	10.4306
ped(ID)_FX1_519	-26.8759
ped(ID)_FX1_52	-5.33824
ped(ID)_FX1_520	35.2919
ped(ID)_FX1_521	-13.7164
ped(ID)_FX1_522	0.15789
ped(ID)_FX1_523	10.1074
ped(ID)_FX1_524	-4.86245
ped(ID)_FX1_525	5.85107
ped(ID)_FX1_526	-17.6693
ped(ID)_FX1_527	37.8915
ped(ID)_FX1_528	46.4869
ped(ID)_FX1_529	-17.7557
ped(ID)_FX1_53	9.47435
ped(ID)_FX1_530	6.97285
ped(ID)_FX1_531	64.4777
ped(ID)_FX1_532	8.26446
ped(ID)_FX1_533	12.6438
ped(ID)_FX1_534	26.5595
ped(ID)_FX1_535	-13.4835
ped(ID)_FX1_536	16.7169
ped(ID)_FX1_537	35.3045
ped(ID)_FX1_538	-4.59236
ped(ID)_FX1_539	10.3768
ped(ID)_FX1_54	-7.12276
ped(ID)_FX1_540	27.0922
ped(ID)_FX1_541	17.9095
ped(ID)_FX1_542	16.3388
ped(ID)_FX1_543	-33.215
ped(ID)_FX1_544	18.9508
ped(ID)_FX1_546	20.8995
ped(ID)_FX1_547	11.7352
ped(ID)_FX1_548	-11.4537
ped(ID)_FX1_55	-41.1561
ped(ID)_FX1_550	-9.75373
ped(ID)_FX1_551	-60.9584
ped(ID)_FX1_552	1.70971
ped(ID)_FX1_553	16.3561
ped(ID)_FX1_554	20.27
ped(ID)_FX1_555	26.2697
ped(ID)_FX1_556	44.8997
ped(ID)_FX1_557	-8.94095
ped(ID)_FX1_558	18.0841
ped(ID)_FX1_559	-4.57369
ped(ID)_FX1_56	-1.54035
ped(ID)_FX1_561	8.81278
ped(ID)_FX1_562	-32.7158
ped(ID)_FX1_563	11.2736
ped(ID)_FX1_564	-9.11579
ped(ID)_FX1_565	-25.1589
ped(ID)_FX1_566	-23.8785
ped(ID)_FX1_567	34.2136
ped(ID)_FX1_568	-16.4391
ped(ID)_FX1_569	-21.1132
ped(ID)_FX1_57	12.0108
ped(ID)_FX1_570	46.9634
ped(ID)_FX1_571	9.92562
ped(ID)_FX1_572	7.33307
ped(ID)_FX1_573	-18.2379
ped(ID)_FX1_574	-31.641
ped(ID)_FX1_576	14.8273
ped(ID)_FX1_577	9.51804
ped(ID)_FX1_578	2.96866
ped(ID)_FX1_579	-1.52506
ped(ID)_FX1_58	13.5749
ped(ID)_FX1_580	7.89097
ped(ID)_FX1_581	8.47142
ped(ID)_FX1_582	-31.3844
ped(ID)_FX1_583	15.8681
ped(ID)_FX1_584	27.034
ped(ID)_FX1_585	4.67362
ped(ID)_FX1_586	13.5052
ped(ID)_FX1_587	-23.93
ped(ID)_FX1_588	-10.0541
ped(ID)_FX1_589	-10.972
ped(ID)_FX1_59	16.7705
ped(ID)_FX1_590	-24.178
ped(ID)_FX1_591	48.853
ped(ID)_FX1_592	20.1785
ped(ID)_FX1_593	38.5934
ped(ID)_FX1_594	17.8054
ped(ID)_FX1_595	-31.8636
ped(ID)_FX1_596	-16.9845
ped(ID)_FX1_597	40.4746
ped(ID)_FX1_598	-1.77983
ped(ID)_FX1_599	-26.6899
ped(ID)_FX1_6	-5.77617
ped(ID)_FX1_60	12.4841
ped(ID)_FX1_600	21.7955
ped(ID)_FX1_601	-17.6194
ped(ID)_FX1_603	17.5173
ped(ID)_FX1_604	20.0478
ped(ID)_FX1_605	-7.05688
ped(ID)_FX1_607	11.9337
ped(ID)_FX1_61	21.6905
ped(ID)_FX1_610	-12.9428
ped(ID)_FX1_611	1.1178
ped(ID)_FX1_612	-28.9783
ped(ID)_FX1_613	-0.544205
ped(ID)_FX1_614	-1.4452
ped(ID)_FX1_615	13.5589
ped(ID)_FX1_616	7.65658
ped(ID)_FX1_618	-3.51647
ped(ID)_FX1_619	-4.00901
ped(ID)_FX1_620	-16.0995
ped(ID)_FX1_621	29.4384
ped(ID)_FX1_622	6.91348
ped(ID)_FX1_623	-2.63424
ped(ID)_FX1_624	7.34917
ped(ID)_FX1_626	-10.2842
ped(ID)_FX1_627	-8.26354
ped(ID)_FX1_628	-25.8514
ped(ID)_FX1_629	11.9544
ped(ID)_FX1_63	-35.2826
ped(ID)_FX1_630	-7.71247
ped(ID)_FX1_631	45.0183
ped(ID)_FX1_632	-32.2942
ped(ID)_FX1_633	14.6468
ped(ID)_FX1_634	5.44937
ped(ID)_FX1_635	-8.60462
ped(ID)_FX1_636	-10.2512
ped(ID)_FX1_637	12.2735
ped(ID)_FX1_638	56.8478
ped(ID)_FX1_64	-11.8799
ped(ID)_FX1_65	-22.7628
ped(ID)_FX1_66	-5.76862
ped(ID)_FX1_67	-23.5662
ped(ID)_FX1_68	15.7559
ped(ID)_FX1_69	41.5075
ped(ID)_FX1_7	-5.23225
ped(ID)_FX1_70	1.89865
ped(ID)_FX1_72	5.67391
ped(ID)_FX1_73	-10.2275
ped(ID)_FX1_74	9.67786
ped(ID)_FX1_75	-14.954
ped(ID)_FX1_76	4.34443
ped(ID)_FX1_77	19.6449
ped(ID)_FX1_78	-27.8461
ped(ID)_FX1_79	-9.23026
ped(ID)_FX1_80	47.0051
ped(ID)_FX1_801	-24.6565
ped(ID)_FX1_802	-9.64067
ped(ID)_FX1_804	-13.0501
ped(ID)_FX1_805	-2.55618
ped(ID)_FX1_806	-42.4507
ped(ID)_FX1_807	39.2174
ped(ID)_FX1_808	-10.2301
ped(ID)_FX1_81	51.3978
ped(ID)_FX1_810	-33.5592
ped(ID)_FX1_813	-37.5137
ped(ID)_FX1_815	-52.3497
ped(ID)_FX1_817	-57.2894
ped(ID)_FX1_82	10.5714
ped(ID)_FX1_820	-18.7813
ped(ID)_FX1_824	-14.9347
ped(ID)_FX1_83	21.0418
ped(ID)_FX1_836	6.15369
ped(ID)_FX1_837	-7.29419
ped(ID)_FX1_838	1.117
ped(ID)_FX1_839	-30.4166
ped(ID)_FX1_84	-7.77339
ped(ID)_FX1_841	-18.6821
ped(ID)_FX1_842	-1.67598
ped(ID)_FX1_843	-10.2018
ped(ID)_FX1_844	-0.787389
ped(ID)_FX1_845	-32.1502
ped(ID)_FX1_846	-29.7087
ped(ID)_FX1_848	-5.50845
ped(ID)_FX1_849	6.82241
ped(ID)_FX1_85	-12.4301
ped(ID)_FX1_850	-0.806777
ped(ID)_FX1_852	-19.5786
ped(ID)_FX1_853	-50.6478
ped(ID)_FX1_854	-26.5194
ped(ID)_FX1_855	-43.8602
ped(ID)_FX1_857	-7.66601
ped(ID)_FX1_858	-36.3681
ped(ID)_FX1_859	23.3621
ped(ID)_FX1_86	-7.71065
ped(ID)_FX1_860	-10.3722
ped(ID)_FX1_861	-33.8191
ped(ID)_FX1_862	15.0126
ped(ID)_FX1_863	-44.0079
ped(ID)_FX1_864	-14.5526
ped(ID)_FX1_867	0.44036
ped(ID)_FX1_868	-8.13669
ped(ID)_FX1_869	-10.1659
ped(ID)_FX1_87	4.93663
ped(ID)_FX1_871	-17.769
ped(ID)_FX1_872	-16.5882
ped(ID)_FX1_874	-14.3775
ped(ID)_FX1_876	9.93506
ped(ID)_FX1_879	11.2028
ped(ID)_FX1_88	7.97261
ped(ID)_FX1_882	-18.9003
ped(ID)_FX1_883	12.1999
ped(ID)_FX1_885	2.16039
ped(ID)_FX1_887	-31.7981
ped(ID)_FX1_89	3.81212
ped(ID)_FX1_890	-22.536
ped(ID)_FX1_892	8.9504
ped(ID)_FX1_896	-36.5599
ped(ID)_FX1_898	-74.1209
ped(ID)_FX1_9	-29.5004
ped(ID)_FX1_90	-3.79727
ped(ID)_FX1_903	-16.9016
ped(ID)_FX1_904	2.30566
ped(ID)_FX1_905	-52.5098
ped(ID)_FX1_906	-49.9544
ped(ID)_FX1_908	-3.36299
ped(ID)_FX1_909	-49.3659
ped(ID)_FX1_91	0.717773
ped(ID)_FX1_910	-95.5564
ped(ID)_FX1_911	17.4416
ped(ID)_FX1_912	-1.2982
ped(ID)_FX1_913	-1.27862
ped(ID)_FX1_914	-9.58646
ped(ID)_FX1_916	-18.7298
ped(ID)_FX1_918	1.12093
ped(ID)_FX1_919	-8.16542
ped(ID)_FX1_921	-14.1125
ped(ID)_FX1_922	-23.9295
ped(ID)_FX1_923	9.99567
ped(ID)_FX1_924	-54.5678
ped(ID)_FX1_925	-61.1609
ped(ID)_FX1_927	-4.4443
ped(ID)_FX1_928	-31.131
ped(ID)_FX1_929	-19.1803
ped(ID)_FX1_93	35.89
ped(ID)_FX1_930	-1.50804
ped(ID)_FX1_932	-28.8425
ped(ID)_FX1_933	43.1424
ped(ID)_FX1_934	42.1717
ped(ID)_FX1_935	47.4503
ped(ID)_FX1_936	0.248546
ped(ID)_FX1_937	1.95932
ped(ID)_FX1_939	41.0892
ped(ID)_FX1_94	78.5246
ped(ID)_FX1_940	-12.6102
ped(ID)_FX1_941	-21.8391
ped(ID)_FX1_943	28.4373
ped(ID)_FX1_944	-27.976
ped(ID)_FX1_945	-8.79243
ped(ID)_FX1_946	9.45078
ped(ID)_FX1_949	-2.3316
ped(ID)_FX1_950	-35.6305
ped(ID)_FX1_951	-14.3347
ped(ID)_FX1_952	-1.29325
ped(ID)_FX1_955	-27.0603
ped(ID)_FX1_956	-18.1321
ped(ID)_FX1_957	14.0754
ped(ID)_FX1_958	35.1407
ped(ID)_FX1_959	-34.2919
ped(ID)_FX1_96	-81.4978
ped(ID)_FX1_960	39.4913
ped(ID)_FX1_962	-7.71078
ped(ID)_FX1_964	18.338
ped(ID)_FX1_965	-14.8024
ped(ID)_FX1_968	-18.5586
ped(ID)_FX1_97	26.3798
ped(ID)_FX1_970	17.2595
ped(ID)_FX1_971	-2.98731
ped(ID)_FX1_973	-27.1699
ped(ID)_FX1_974	-6.26594
ped(ID)_FX1_975	-26.2952
ped(ID)_FX1_977	-16.1923
ped(ID)_FX1_978	-1.98437
ped(ID)_FX1_979	49.4923
ped(ID)_FX1_98	25.6963
ped(ID)_FX1_980	-69.2583
ped(ID)_FX1_984	-64.9887
ped(ID)_FX1_985	-0.728622
ped(ID)_FX1_986	-1.11525
ped(ID)_FX1_987	-4.51549
ped(ID)_FX1_989	-2.0356
ped(ID)_FX1_99	14.0611
ped(ID)_FX1_990	-15.977
ped(ID)_FX1_991	16.2613
ped(ID)_FX1_992	11.9863
ped(ID)_FX1_995	33.5904
ped(ID)_FX1_996	45.7631
ped(ID)_FX1_997	4.18947
ped(ID)_FX1_998	26.2204
ped(ID)_FX1_999	3.44612

## Sheet: P_Value
SNP	pvalue	qvalue	Qvalue	LOG10Pvalue	LOG10qvalue
AX_172565814	8.12e-06	0.00178615	0.000909312	5.09044	2.74808
AX_172566250	3.06e-05	0.00319537	0.00162673	4.51428	2.49548
AX_172567784	4.36e-05	0.00319537	0.00162673	4.36051	2.49548
AX_172565801	0.000683713	0.0300834	0.0153152	3.16513	1.52167
AX_172568303	0.00118876	0.0353223	0.0201227	2.92491	1.45195
AX_172565920	0.00129771	0.0353223	0.0201227	2.88682	1.45195
AX_172566963	0.00143734	0.0353223	0.0201227	2.84244	1.45195
AX_172569294	0.00236204	0.0406728	0.0293943	2.62671	1.3907
AX_172564418	0.00340908	0.0499998	0.0381816	2.46736	1.30103
AX_172569523	0.00399329	0.0536374	0.0386839	2.39867	1.27053
AX_172565918	0.00414471	0.0536374	0.0386839	2.38251	1.27053
AX_172569711	0.00522217	0.0559179	0.0423476	2.28215	1.25245
AX_172565924	0.00529345	0.0559179	0.0423476	2.27626	1.25245
AX_172568063	0.00589629	0.0559179	0.0438962	2.22942	1.25245
AX_172568468	0.00644806	0.056743	0.0438962	2.19057	1.24609
AX_172565112	0.0070455	0.0574832	0.0438962	2.15209	1.24046
AX_172566027	0.00705475	0.0574832	0.0438962	2.15152	1.24046
AX_172567002	0.00852479	0.059236	0.0463149	2.06932	1.22741
AX_172565082	0.00861127	0.059236	0.0463149	2.06493	1.22741
AX_172565465	0.00868404	0.059236	0.0463149	2.06128	1.22741
AX_172565228	0.00933154	0.059236	0.047506	2.03005	1.22741
AX_172566407	0.0116893	0.0659399	0.056922	1.93221	1.18085
AX_172565229	0.015109	0.0773018	0.0705086	1.82076	1.11181
AX_172565235	0.0190314	0.0890047	0.0796857	1.72053	1.05059
AX_172564570	0.0196445	0.0890047	0.0796857	1.70676	1.05059
AX_172566158	0.0201081	0.0890047	0.0796857	1.69663	1.05059
AX_172568762	0.02043	0.0890047	0.0796857	1.68973	1.05059
AX_172565111	0.0206329	0.0890047	0.0796857	1.68544	1.05059
AX_172568905	0.0223119	0.0943966	0.0832978	1.65146	1.02504
AX_172566769	0.0242255	0.0982252	0.0839362	1.61573	1.00778
AX_172570458	0.0243315	0.0982252	0.0839362	1.61383	1.00778
AX_172567505	0.0247312	0.0982252	0.0839362	1.60675	1.00778
AX_76682961	0.0261114	0.0997221	0.086014	1.58317	1.00121
AX_172566401	0.0272523	0.101619	0.0872075	1.5646	0.993026
AX_172565919	0.0291974	0.105302	0.0908364	1.53466	0.977563
AX_172569063	0.0306447	0.106605	0.0927622	1.51365	0.972222
AX_172569038	0.0334392	0.111464	0.096885	1.47574	0.952866
AX_172568219	0.0342413	0.111634	0.096885	1.46545	0.952205
AX_172569429	0.0346018	0.111634	0.096885	1.4609	0.952205
AX_172565086	0.0399633	0.117226	0.109168	1.39834	0.930977
AX_172565940	0.041005	0.118699	0.109347	1.38716	0.925554
AX_172569157	0.0429819	0.122805	0.111953	1.36671	0.910782
AX_172569164	0.0453373	0.124025	0.115404	1.34354	0.90649
AX_172569485	0.0484952	0.129117	0.118298	1.3143	0.889018
AX_172567788	0.0491466	0.129117	0.118298	1.30851	0.889018
AX_172565740	0.049643	0.129117	0.118298	1.30414	0.889018
AX_172566601	0.0538089	0.134522	0.124948	1.26915	0.871206
AX_172564447	0.0546646	0.135126	0.124948	1.26229	0.869261
AX_172569496	0.0597194	0.141272	0.133772	1.22388	0.849945
AX_172565787	0.0696685	0.160054	0.150428	1.15696	0.795734
AX_172566637	0.0698417	0.160054	0.150428	1.15589	0.795734
AX_172568196	0.0721941	0.16133	0.150575	1.1415	0.792284
AX_172569223	0.0725986	0.16133	0.150575	1.13907	0.792284
AX_172568625	0.0758882	0.165301	0.154536	1.11983	0.781724
AX_172569019	0.079702	0.169993	0.158136	1.09853	0.769569
AX_172568011	0.0804797	0.169993	0.158136	1.09431	0.769569
AX_172566085	0.0845631	0.172258	0.163294	1.07282	0.76382
AX_172565504	0.0938159	0.189353	0.178091	1.02772	0.722727
AX_172565971	0.0960461	0.192092	0.179286	1.01752	0.71649
AX_172568418	0.109327	0.21136	0.198909	0.961274	0.674977
AX_172566855	0.112436	0.215095	0.198909	0.949095	0.66737
AX_172569076	0.113774	0.215224	0.198909	0.943957	0.66711
AX_172564550	0.114689	0.215224	0.198909	0.940479	0.66711
AX_172564942	0.115438	0.215224	0.198909	0.937651	0.66711
AX_172566447	0.120297	0.218721	0.20414	0.919746	0.660109
AX_172568892	0.122559	0.221007	0.204874	0.911656	0.655593
AX_172568184	0.125621	0.224688	0.206905	0.900937	0.64842
AX_172564733	0.129078	0.22594	0.207151	0.889149	0.646007
AX_172565962	0.131962	0.22594	0.207151	0.87955	0.646007
AX_172567353	0.132044	0.22594	0.207151	0.87928	0.646007
AX_172567013	0.133169	0.22594	0.207151	0.875598	0.646007
AX_172565471	0.135937	0.228291	0.208561	0.866663	0.641511
AX_172567092	0.138302	0.230503	0.209322	0.859172	0.637323
AX_172569456	0.146136	0.230606	0.214979	0.835242	0.637129
AX_172567206	0.147368	0.230606	0.214979	0.831597	0.637129
AX_172567492	0.147798	0.230606	0.214979	0.830332	0.637129
AX_172569022	0.153935	0.236019	0.221036	0.812661	0.627053
AX_172568000	0.157367	0.236019	0.223103	0.803085	0.627053
AX_172564441	0.161477	0.236833	0.225462	0.791889	0.625557
AX_172566222	0.164706	0.237357	0.225462	0.783292	0.624599
AX_172566427	0.165071	0.237357	0.225462	0.78233	0.624599
AX_172565819	0.169502	0.239607	0.226538	0.770825	0.6205
AX_172568470	0.169903	0.239607	0.226538	0.769798	0.6205
AX_172564549	0.178277	0.246672	0.234906	0.748905	0.607879
AX_172568671	0.180426	0.248085	0.234973	0.743702	0.605399
AX_172568088	0.184226	0.251737	0.237164	0.734649	0.599052
AX_172564499	0.187712	0.254918	0.238906	0.726508	0.5936
AX_172565026	0.197489	0.260845	0.242741	0.704458	0.583618
AX_172565225	0.197637	0.260845	0.242741	0.704133	0.583618
AX_172567000	0.198405	0.260845	0.242741	0.702448	0.583618
AX_172567945	0.201332	0.260845	0.242741	0.696086	0.583618
AX_172565995	0.201562	0.260845	0.242741	0.695592	0.583618
AX_172568156	0.20743	0.266469	0.247151	0.683128	0.574353
AX_172567322	0.210781	0.266469	0.2485	0.676168	0.574353
AX_172567661	0.214832	0.26854	0.250107	0.667901	0.570991
AX_172565359	0.21661	0.269233	0.250107	0.664321	0.569872
AX_172569575	0.222757	0.273226	0.252904	0.652169	0.563478
AX_172566311	0.223549	0.273226	0.252904	0.650628	0.563478
AX_172565771	0.229382	0.278807	0.256908	0.63944	0.554696
AX_172568709	0.232843	0.28042	0.257527	0.632937	0.552191
AX_172564734	0.234533	0.28042	0.257527	0.629796	0.552191
AX_172565084	0.25925	0.300184	0.280925	0.586282	0.522613
AX_75598706	0.260859	0.300465	0.280925	0.583595	0.522206
AX_172565088	0.268679	0.307861	0.286591	0.570766	0.511645
AX_172567380	0.272303	0.310397	0.287716	0.564947	0.508082
AX_172566251	0.28511	0.320021	0.298433	0.544988	0.494821
AX_172568678	0.294041	0.324772	0.304931	0.531592	0.488422
AX_172567104	0.297429	0.325544	0.305615	0.526617	0.487391
AX_172568406	0.30946	0.331059	0.309566	0.509395	0.480094
AX_172564995	0.30952	0.331059	0.309566	0.509311	0.480094
AX_172569495	0.309566	0.331059	0.309566	0.509246	0.480094
AX_172566432	0.324201	0.342934	0.318751	0.489185	0.46479
AX_172565227	0.324443	0.342934	0.318751	0.488861	0.46479
AX_172567633	0.347882	0.35357	0.338807	0.458567	0.451525
AX_172565355	0.371818	0.372013	0.356115	0.429669	0.429442
AX_76282369	0.372013	0.372013	0.356115	0.429442	0.429442
AX_172565170	0.393576	0.388282	0.373564	0.404971	0.410853
AX_172567624	0.405553	0.397516	0.380051	0.391952	0.400646
AX_172565175	0.411708	0.399012	0.380051	0.385411	0.399014
AX_172565850	0.416381	0.40037	0.380051	0.380509	0.397539
AX_172566353	0.416748	0.40037	0.380051	0.380126	0.397539
AX_172565231	0.41962	0.400734	0.380051	0.377144	0.397143
AX_172566192	0.420771	0.400734	0.380051	0.375954	0.397143
AX_172564979	0.428586	0.406418	0.384013	0.367962	0.391027
AX_172565522	0.447314	0.41896	0.394668	0.349387	0.377827
AX_172566169	0.447526	0.41896	0.394668	0.349182	0.377827
AX_172568119	0.455973	0.421488	0.398977	0.341061	0.375215
AX_172566369	0.463237	0.422872	0.40134	0.334197	0.373791
AX_172567360	0.466052	0.423683	0.40134	0.331566	0.372958
AX_75877276	0.471701	0.426483	0.40134	0.326334	0.370098
AX_172567675	0.473008	0.426483	0.40134	0.325131	0.370098
AX_172565213	0.482364	0.431383	0.406201	0.316625	0.365137
AX_172567256	0.492033	0.438248	0.410945	0.308006	0.35828
AX_172565849	0.496633	0.440562	0.410945	0.303964	0.355993
AX_172566333	0.499189	0.441051	0.410945	0.301735	0.355511
AX_172566267	0.502674	0.442353	0.410945	0.298714	0.354231
AX_172567254	0.517051	0.446766	0.412873	0.286467	0.34992
AX_172565322	0.519556	0.446766	0.412873	0.284368	0.34992
AX_172564571	0.521885	0.446766	0.412873	0.282425	0.34992
AX_75721918	0.523322	0.446766	0.412873	0.281231	0.34992
AX_80891782	0.523464	0.446766	0.412873	0.281113	0.34992
AX_172568386	0.537896	0.451668	0.421289	0.269302	0.345181
AX_158455791	0.547446	0.45784	0.42437	0.261659	0.339286
AX_172566443	0.549408	0.45784	0.42437	0.260105	0.339286
AX_172565380	0.559549	0.461052	0.429243	0.252162	0.33625
AX_172564689	0.571618	0.469238	0.435518	0.242894	0.328606
AX_172569193	0.579521	0.473958	0.438557	0.236931	0.32426
AX_172567696	0.603736	0.488316	0.453815	0.219153	0.311299
AX_172564966	0.618111	0.491528	0.461523	0.208934	0.308452
AX_172565974	0.624385	0.494118	0.46312	0.204547	0.306169
AX_172565516	0.63935	0.498504	0.4711	0.194261	0.302332
AX_172569443	0.6471	0.501275	0.473694	0.189028	0.299924
AX_172564716	0.652399	0.502165	0.474472	0.185487	0.299154
AX_75468520	0.673388	0.51058	0.479542	0.171734	0.291936
AX_172565600	0.677939	0.51058	0.479542	0.16881	0.291936
AX_172568097	0.680018	0.51058	0.479542	0.16748	0.291936
AX_172565746	0.680274	0.51058	0.479542	0.167316	0.291936
AX_172565096	0.680778	0.51058	0.479542	0.166995	0.291936
AX_172569666	0.724666	0.527902	0.507266	0.139862	0.277446
AX_75783899	0.734721	0.530912	0.508865	0.133877	0.274978
AX_172569671	0.736037	0.530912	0.508865	0.1331	0.274978
AX_172565503	0.746706	0.536847	0.51298	0.12685	0.270149
AX_172566373	0.75115	0.538283	0.51298	0.124273	0.268989
AX_172565938	0.756815	0.540582	0.513717	0.12101	0.267138
AX_172567858	0.763142	0.540669	0.514891	0.117395	0.267069
AX_172564829	0.788033	0.553606	0.526673	0.103456	0.256799
AX_172567316	0.790009	0.553606	0.526673	0.102368	0.256799
AX_172564965	0.822891	0.566698	0.538502	0.0846575	0.246648
AX_172565083	0.824211	0.566698	0.538502	0.0839617	0.246648
AX_172565356	0.824288	0.566698	0.538502	0.0839209	0.246648
AX_172565148	0.830728	0.568306	0.538502	0.080541	0.245418
AX_172565092	0.831793	0.568306	0.538502	0.0799848	0.245418
AX_172567538	0.852801	0.572385	0.548929	0.0691524	0.242312
AX_172566183	0.871137	0.578995	0.552464	0.0599135	0.237325
AX_172567376	0.871888	0.578995	0.552464	0.0595393	0.237325
AX_172566795	0.873756	0.578995	0.552464	0.0586101	0.237325
AX_172564736	0.878023	0.580076	0.552464	0.0564939	0.236515
AX_172567778	0.897209	0.589009	0.561	0.0471066	0.229878
AX_172565881	0.901606	0.589009	0.561	0.044983	0.229878
AX_172569323	0.91734	0.593563	0.561901	0.0374695	0.226533
AX_75707587	0.918986	0.593563	0.561901	0.0366913	0.226533
AX_172565194	0.922175	0.593563	0.561901	0.0351868	0.226533
AX_80736539	0.923123	0.593563	0.561901	0.0347404	0.226533
AX_172568408	0.943793	0.603588	0.571377	0.0251234	0.219259
AX_172567600	0.95392	0.605248	0.574404	0.0204879	0.218067
AX_172565230	0.96097	0.606643	0.575213	0.0172903	0.217067
AX_172565755	0.965536	0.606908	0.575213	0.0152316	0.216877
AX_172567667	0.976195	0.610122	0.578486	0.0104636	0.214584
AX_172564744	0.995182	0.612787	0.582642	0.00209735	0.21269
AX_76246522	0.996505	0.612787	0.582642	0.00152073	0.21269
AX_172567668	0.998815	0.612787	0.582642	0.000515056	0.21269

## Sheet: Position
ID	Galgal4.0
AX_172564418	chr1:468436
AX_172568671	chr1:7305576
AX_172566963	chr1:25118696
AX_172569523	chr1:25124828
AX_172564689	chr1:50131222
AX_172567675	chr1:50318334
AX_172567376	chr1:51033686
AX_75468520	chr1:51470190
AX_80736539	chr1:59161700
AX_172564716	chr1:59881882
AX_172564733	chr1:62430801
AX_172569443	chr1:62441072
AX_172564736	chr1:63048982
AX_172567858	chr1:83398268
AX_172568196	chr1:91012211
AX_172568892	chr1:108455964
AX_172568063	chr1:130499091
AX_172568468	chr1:130499100
AX_172568119	chr1:136384406
AX_172569019	chr1:136887792
AX_172567696	chr1:137281559
AX_172564734	chr1:167259554
AX_172566601	chr1:167270277
AX_172569323	chr1:167327350
AX_172567322	chr1:170282178
AX_172564441	chr1:185364484
AX_172567092	chr1:191638974
AX_172564447	chr2:3274276
AX_172568625	chr2:15919320
AX_172569485	chr2:16967429
AX_158455791	chr2:17802690
AX_172568184	chr2:17842170
AX_172567353	chr2:17843762
AX_172567784	chr2:23470408
AX_172566769	chr2:28639260
AX_172568219	chr2:39376196
AX_172564829	chr2:39988639
AX_172567013	chr2:40006322
AX_172567538	chr2:44417297
AX_172568000	chr2:47430466
AX_172568303	chr2:56946139
AX_172568418	chr2:59227084
AX_172569157	chr2:145118378
AX_172567206	chr3:4306137
AX_172567788	chr3:8484254
AX_172564499	chr3:8539273
AX_172569063	chr3:8547001
AX_172568406	chr3:13253345
AX_172567316	chr3:21074555
AX_172568088	chr3:21389253
AX_172567667	chr3:80915429
AX_172567778	chr3:99764233
AX_172567661	chr4:1023583
AX_172568709	chr4:1383183
AX_76682961	chr4:5122558
AX_172567104	chr4:5195646
AX_172570458	chr4:12239357
AX_172566855	chr4:32388146
AX_172567505	chr4:36460098
AX_172569496	chr4:36799862
AX_172569076	chr4:45084110
AX_172567256	chr4:45120325
AX_172569429	chr4:45122907
AX_172567380	chr4:47476373
AX_172565380	chr4:49200467
AX_172568386	chr4:49235530
AX_172565940	chr4:56160482
AX_172569038	chr4:56165356
AX_172565356	chr4:56183696
AX_172567254	chr4:56183727
AX_172567633	chr4:56397456
AX_172567002	chr4:66157841
AX_80891782	chr4:66317593
AX_172564549	chr4:66423862
AX_172564550	chr4:66449859
AX_172567945	chr4:67307535
AX_172569456	chr4:67309618
AX_172569164	chr4:67677262
AX_172568011	chr4:67937640
AX_172568905	chr5:16429960
AX_172566637	chr5:16438865
AX_172564942	chr5:43084715
AX_172564965	chr5:54639879
AX_172564966	chr5:54656956
AX_172564979	chr5:56766960
AX_172564995	chr6:462986
AX_172565026	chr6:6487206
AX_172565082	chr6:20250604
AX_172565083	chr6:20253826
AX_172565084	chr6:20286367
AX_172565088	chr6:20646197
AX_172565086	chr6:20691988
AX_172568156	chr6:21293469
AX_172565092	chr6:22065024
AX_172565096	chr6:22575957
AX_172565112	chr6:27221456
AX_172565111	chr6:27242319
AX_172565148	chr7:4129509
AX_172565170	chr7:11942126
AX_172565175	chr7:11959081
AX_172565194	chr7:16460804
AX_172569022	chr7:16492074
AX_172565213	chr7:22772949
AX_172565225	chr7:26092239
AX_172565227	chr7:26096675
AX_172565231	chr7:26429213
AX_172565228	chr7:26455736
AX_172565230	chr7:26580267
AX_172565229	chr7:26615279
AX_172565235	chr7:26817253
AX_172565322	chr8:19364602
AX_172565355	chr9:2129066
AX_172565359	chr9:2965739
AX_172569495	chr9:4001751
AX_172565465	chr10:1504159
AX_75598706	chr10:1751350
AX_172565471	chr10:1935531
AX_172565503	chr10:14755396
AX_172565504	chr10:14755456
AX_172565516	chr10:19361087
AX_172565522	chr11:1025352
AX_172565600	chr11:17220147
AX_75707587	chr12:208347
AX_75721918	chr12:7160787
AX_172565740	chr13:3909846
AX_172565746	chr13:4580143
AX_172565755	chr13:4720200
AX_172565771	chr13:7182015
AX_172569223	chr13:9581028
AX_172565787	chr13:9585954
AX_172565801	chr13:10726350
AX_172565814	chr13:12853825
AX_172565819	chr13:13083693
AX_172565850	chr14:4986173
AX_172565849	chr14:4995229
AX_172565881	chr14:12666176
AX_75783899	chr14:14030189
AX_172565920	chr15:7489912
AX_172565919	chr15:7493037
AX_172565918	chr15:7501967
AX_172565924	chr15:7528893
AX_172565938	chr15:11117867
AX_172565962	chr17:2649914
AX_172565971	chr17:3212091
AX_172565974	chr17:3290741
AX_75877276	chr17:7747050
AX_172565995	chr17:7751800
AX_172566027	chr18:4638932
AX_172566085	chr19:8797158
AX_172566158	chr20:8919435
AX_172566169	chr20:10400406
AX_172566183	chr20:11622405
AX_172566192	chr20:13011771
AX_172566222	chr21:3031174
AX_76246522	chr21:4377123
AX_172566251	chr21:6007529
AX_172566250	chr21:6350615
AX_172566267	chr22:2960916
AX_76282369	chr23:2625913
AX_172566311	chr23:5039449
AX_172566333	chr24:3489184
AX_172566353	chr25:513940
AX_172566369	chr26:543258
AX_172569671	chr26:804319
AX_172566373	chr26:1073910
AX_172566401	chr26:4106086
AX_172566407	chr27:1697235
AX_172566427	chr28:797685
AX_172566432	chr28:1268201
AX_172566447	chr28:2887885
AX_172566443	chr28:3086365
AX_172568408	chrZ:1839339
AX_172569193	chrZ:1858489
AX_172564570	chrZ:6813606
AX_172568762	chrZ:6847225
AX_172567624	chrZ:7375700
AX_172567360	chrZ:7439953
AX_172567000	chrZ:7519079
AX_172567492	chrZ:7520501
AX_172564571	chrZ:7531168
AX_172569294	chrZ:7564759
AX_172567600	chrZ:8575037
AX_172566795	chrZ:9964147
AX_172567668	chrZ:23391393
AX_172564744	chrZ:25416244
AX_172569575	chrZ:27919493
AX_172569666	chrZ:33544161
AX_172568097	chrZ:39747712
AX_172569711	chrZ:46332884
AX_172568678	chrZ:53853855
AX_172568470	chrZ:65413128
